# Supplementary material for: Transcriptomic profiling of pemphigus lesion infiltrating mononuclear cells reveals a distinct local immune microenvironment and novel lncRNA regulators
Source: J Transl Med. 2022 Apr 21;20:182. doi: 10.1186/s12967-022-03387-7 (PMC9027862; doi:10.1186/s12967-022-03387-7)
Supplement: Supplementary file 1 — Additional file 1. Supplementary figures [file 12967_2022_3387_MOESM1_ESM.csv]

GeneSymbol	P-Z	P-L	P-Y	P-H	N5	N6	N7	N8
LINC01049	5.1095977	6.9968696	5.0438466	7.1577606	4.356672	6.065528	2.8665607	3.599589
G011873	8.095793	7.1060166	5.0107164	3.9466975	7.8823624	6.236793	5.8040056	5.215283
CPB2-AS1	5.0669675	4.1420155	2.533881	2.7569587	2.5005436	3.2557254	4.004543	3.7581842
G002975	7.170309	3.820851	2.533881	2.7569587	2.5005436	3.5966384	2.6492844	2.9334228
XLOC_005706	5.602649	7.613254	5.778585	6.746509	3.2501872	3.3413484	4.5219283	3.2877777
G046270	7.8611193	4.971548	3.2961206	4.9774323	3.645661	3.785817	2.7799144	2.810211
G025501	5.9515467	4.9621625	3.7733462	5.1445503	3.6987813	3.490673	3.2434826	2.7938595
G062727	4.6613016	3.5944152	4.079154	4.247579	4.4725404	4.5193267	4.252384	4.6231637
G053835	4.1079307	6.805971	5.2131624	6.2454767	2.5005436	3.4124658	3.5038831	2.963029
G020670	3.8645494	2.602446	2.533881	4.5563745	3.4419565	3.6175377	3.3609781	3.332624
GSE61474_XLOC_021757	2.7332318	3.7719946	3.715907	4.544886	2.5005436	3.54496	3.228384	2.801239
ITPKB-AS1	7.5116386	11.426008	9.106796	11.219207	6.2950473	6.541402	6.110033	5.279306
G070945	2.7332318	2.602446	3.0633123	2.7569587	3.7510843	3.0942397	3.5954306	3.7813914
RP11-473I1.10	6.2882986	5.362645	5.9159107	5.923441	6.726319	6.4509425	4.868337	4.9714475
RP11-175P19.2	5.8440576	6.3100715	4.2765145	5.3725066	4.0874724	4.166156	3.943688	3.821127
RP1-27K12.4	2.7332318	6.0228252	5.1818237	5.859063	6.313671	4.194452	3.8162384	3.6553435
RP4-784A16.2	2.7332318	6.315105	5.499674	6.0190086	5.5367107	4.982471	4.832657	4.211188
RP11-167H9.4	8.274923	7.2737727	8.007938	7.025407	7.710805	7.418617	7.2301297	6.7669883
G087173	4.682269	7.2267528	5.7316985	6.7829227	5.1229086	4.61324	4.6677012	4.1282763
RP11-353N4.1	10.756555	8.363424	8.956911	7.544491	8.420653	7.6102066	8.125618	7.2950025
G017452	4.1940727	4.1649113	3.784152	4.035108	3.4330661	2.970634	2.7548738	2.5194926
XLOC_010253	2.7332318	3.970695	2.533881	2.7569587	3.077153	3.1179805	2.610299	2.5083976
LINC01605	4.1104918	4.5865746	4.049737	4.29012	3.7362838	3.2405658	3.128242	2.8696663
GSE61474_XLOC_054324	4.1666765	4.6753473	2.533881	2.7569587	3.9353504	3.020547	2.4850163	2.6993084
BC132858	2.7332318	6.591881	3.7725952	5.547316	2.5005436	3.2333808	3.6437979	3.5849748
AC068057.1	2.7332318	4.5976753	3.2195745	4.8277354	2.5005436	3.0233803	2.7295408	2.859761
XLOC_012167	2.7332318	4.713226	3.6641662	4.2765145	3.0394337	2.675027	2.8250701	2.502106
RP11-279O17.3	3.8623884	4.55672	4.1629634	4.432229	3.714518	3.5068817	3.7410467	3.291868
RP11-261C10.1	4.1269298	4.078683	2.533881	2.7569587	4.194452	4.1423674	3.0709765	3.744586
RP11-1191J2.2	4.7509713	6.492383	5.7887163	6.77668	6.5142746	5.459798	4.7197413	4.2226157
AL132709.8	2.7332318	2.602446	4.8226886	2.7569587	3.4251492	7.2403584	3.4000661	6.373705
IFT74-AS1	5.9248877	4.272109	3.389846	2.7569587	2.5005436	2.9224257	2.3244498	2.6743984
G049501	5.748454	4.402057	4.064641	4.634501	4.158263	3.7678802	3.7408218	3.1495953
SATB2-AS1	6.0007043	5.084247	3.858901	4.1112204	3.2324674	3.6483722	4.0442476	3.8190136
LOC731157	4.93312	2.602446	3.1500163	2.7569587	4.089788	3.4474282	3.3176217	3.4941244
AP000688.11	9.31386	9.109741	8.610017	7.5276384	8.528563	9.546753	7.817289	7.676753
DQ587763	7.788295	6.221314	4.805215	5.602151	7.885852	7.219335	6.587928	6.960721
UGDH-AS1	5.232198	3.8203273	5.1209407	6.246837	5.4117346	6.068043	5.7355413	6.0154285
G072068	5.954444	3.6748629	4.186643	2.7569587	4.287233	3.805613	6.331081	6.1024795
G036307	7.306508	5.755376	4.661744	6.312212	5.6009974	4.8891144	4.6016445	4.981699
RP11-354M1.2	6.4568915	8.7346	6.418073	8.0762615	3.8167484	4.108473	3.3985982	3.0115397
G015979	4.411214	3.8541555	3.5463798	2.7569587	3.2497072	2.9476879	2.5038645	2.531771
RP11-680F8.4	6.4175744	4.1467156	4.105424	4.8525057	4.9792213	5.159024	3.1861184	4.71277
G016880	3.9141624	3.3706067	3.4137914	2.7569587	3.8761911	4.287233	3.4639587	4.2139177
BC033560	6.4094057	3.8657155	3.0635393	2.7569587	3.86669	3.0113885	3.1121304	2.7755992
G030187	2.7332318	4.6470957	3.090858	2.7569587	2.5005436	2.9436111	3.309551	2.630774
XLOC_006804	6.6539845	2.602446	2.533881	2.7569587	3.8954244	5.177167	2.5224042	4.185931
LOC101928416	6.455017	6.2099323	4.969639	6.6567516	4.810522	3.9684129	3.673888	3.4452016
XLOC_008417	6.111885	5.449757	3.5352569	2.7569587	4.6847057	5.8724623	2.7455573	5.0504107
uc.407	6.368919	3.8236673	6.044505	2.7569587	6.644455	7.3216424	6.594495	7.2242975
CTD-2574D22.4	5.2758203	8.276079	7.2508264	8.423806	5.686084	7.2523546	9.79127	10.491078
G071330	4.0272484	6.106279	4.8703356	6.1643696	3.8800902	4.3346424	2.9997447	2.9254074
RP11-83C7.1	6.403403	4.2521753	3.293407	2.7569587	4.413144	3.5257926	3.0828414	3.108137
RP11-491F9.5	2.7332318	4.922198	3.863647	4.1786413	4.4849405	3.911207	3.5426562	3.8396854
RP11-1149O23.2	8.600793	9.352561	9.858028	9.975293	9.620785	7.9921393	6.3961606	6.1193905
RP5-858B6.1	4.314828	7.185607	5.878859	6.950672	3.5934463	2.9385629	2.7454104	2.6851997
RP11-118F19.1	6.1777496	7.506897	7.4994297	8.033664	6.697415	7.177908	5.76893	5.757683
LOC100131315	2.7332318	5.0969357	4.2380514	4.835434	3.121489	3.6466503	2.9883885	2.619985
G011962	2.7332318	3.787519	3.4652264	2.7569587	4.7060738	4.4884143	3.5011804	4.616946
G085193	2.7332318	3.4011216	3.8822062	2.7569587	3.2684796	3.246531	2.7497485	2.6490784
G050580	4.94024	6.2632856	5.8012443	5.93314	6.1488085	6.4757156	4.092637	4.911657
XLOC_005511	4.05291	5.5339017	3.5375156	2.7569587	5.2651854	5.9905133	7.9245396	7.80763
NNT-AS1	5.245037	6.8378415	5.6688685	5.064833	6.2480187	6.0499306	6.2569885	6.164053
G024308	2.7332318	3.5305986	2.533881	2.7569587	3.6597247	2.83653	3.4313064	3.0433908
G067528	2.7332318	2.602446	4.263907	2.7569587	5.494152	6.468456	5.4479594	6.3644824
G089269	4.511033	4.521366	4.0448008	5.698283	4.1376643	5.4279904	4.731966	5.490711
G014409	2.7332318	4.07719	3.1590462	2.7569587	2.5005436	3.0039215	2.8190634	2.5312428
FAM74A4	7.726144	5.8758674	4.6412334	6.012148	5.521575	5.4912987	3.3896034	4.7696266
XX-FW83128A1.2	4.1262064	4.096194	3.9866354	4.243517	3.4982243	3.3096418	3.0185468	2.8475323
C21orf62-AS1	2.7332318	2.602446	3.4876788	2.7569587	3.9029803	4.9643464	4.297351	5.0309143
U47924.30	2.7332318	2.602446	2.533881	2.7569587	3.715907	2.9651668	3.053577	2.7728992
RBMY2EP	5.28967	6.116283	3.997879	5.1331773	4.178985	3.1254287	3.659593	3.284216
RP11-473E2.3	8.656937	10.061257	8.942927	10.063689	7.6376476	7.1997504	8.032349	7.127778
LOC400958	5.040902	3.579712	3.646064	2.7569587	4.2002726	3.8256555	3.7467704	3.4801898
RP11-49I11.1	7.392889	5.1904283	4.430584	6.259226	5.1233845	3.6628757	3.455937	2.924009
LINC01006	4.7585654	2.602446	3.5448728	3.964369	3.37572	3.5358298	3.766904	3.3336227
AP006621.9	7.990774	8.972518	7.1303105	8.027897	5.598381	4.7635236	4.144827	4.1237464
RP11-273G15.2	8.414619	8.153229	7.97263	7.229248	8.220229	8.458025	6.841483	7.494986
GSE61474_XLOC_013445	4.561689	3.7318358	3.336745	2.7569587	2.5005436	2.8447204	3.2597356	3.1612072
G043012	5.4861336	8.237723	5.6358542	8.158631	3.4611971	3.814756	4.105424	3.0954213
G072147	5.6142936	7.945465	6.187899	7.1009655	3.766047	4.1221843	2.8556304	2.5949473
AC007879.7	5.550417	4.9349523	3.221655	2.7569587	3.7512646	4.832657	3.2404633	3.6325936
G073158	4.149833	6.2751656	6.4525156	6.878559	6.332913	7.1800704	5.744297	6.8972178
TTLL3	5.8431106	3.3255644	4.106765	4.695179	3.3816218	3.3881304	3.27638	3.4491758
C20orf24	9.447397	12.177163	11.440301	12.776842	9.492703	10.5109415	8.069157	8.784107
G050673	2.7332318	7.037009	5.0748816	6.821576	3.4762828	3.5562217	4.3788815	3.626531
G079829	2.7332318	2.602446	2.533881	2.7569587	4.380766	4.30013	3.501481	4.3133807
G018361	2.7332318	3.7319758	5.477251	2.7569587	4.7745247	5.785117	5.41912	5.480153
RP11-734K2.4	7.1746817	4.6350513	5.9768624	5.225539	6.0912523	5.6091065	5.1985955	5.024497
XLOC_002561	2.7332318	2.602446	2.533881	2.7569587	3.8745673	4.3375726	3.1699743	4.5267816
G065781	2.7332318	4.7294846	4.4058886	3.9879236	4.96062	4.6470957	4.1500525	4.241795
XLOC_010880	4.819885	5.910261	4.8809395	5.118035	2.5005436	3.443585	2.7832716	3.5650969
ATE1-AS1	2.7332318	2.602446	3.6854331	2.7569587	3.9725065	3.9933429	3.4494214	3.7979407
RP13-560N11.1	2.7332318	4.9792213	4.552993	2.7569587	3.0845091	3.9585166	3.8932352	3.9164865
AC010980.2	5.7058215	4.7405896	5.198458	4.876251	5.0348854	4.368444	4.060184	3.7893667
HOXC-AS3	2.7332318	4.271682	3.4561327	2.7569587	3.5000372	2.8329697	2.6731653	2.558016
LOC729218	7.123498	8.573469	7.75508	9.212384	7.4053683	6.730355	6.194158	5.7052126
XLOC_013699	2.7332318	4.090406	3.6426234	2.7569587	3.1328392	3.5002325	3.7648265	3.4337466
G032414	7.5362453	11.189051	8.860854	10.179931	6.66563	6.5049734	5.8851857	5.41792
G077480	2.7332318	4.2354546	4.05191	4.826718	3.0898275	3.7975442	4.1050696	3.592517
G030925	6.2327905	6.642716	7.805473	8.014034	7.2474504	7.122979	6.8365526	7.638811
DL490908	3.9357	2.602446	2.533881	2.7569587	4.5963216	3.1471403	5.3717403	4.528482
HIPK1-AS1	2.7332318	4.6723104	3.9999502	4.640008	4.631146	3.6798663	3.1686554	2.9737036
XLOC_011358	2.7332318	5.026585	3.7462652	4.210894	2.5005436	2.612294	3.3738482	2.5188982
XLOC_001334	4.750795	7.135858	5.971633	6.803821	5.206853	4.777302	5.412872	4.9952903
G010499	3.9503386	3.6448793	3.9630024	4.620423	2.5005436	2.9173043	2.8501534	2.6591768
RP11-571L19.7	2.7332318	4.5267816	5.216226	6.8628697	5.993291	5.1975474	5.546046	6.5589337
GS1-21A4.1	8.152312	7.718038	8.729856	7.850162	8.628677	7.6502905	7.562701	7.7617874
XLOC_008543	4.8605013	5.7243357	5.1116276	5.1664953	5.8081455	5.9771137	5.997624	6.1160746
G057801	2.7332318	4.4067125	2.533881	4.097228	3.4865572	3.4106562	2.6247258	2.9335766
RP11-755B10.4	4.9904447	2.602446	2.533881	2.7569587	3.528034	3.5567672	3.4813192	3.1971314
EWSAT1	5.014606	5.3420243	4.487897	2.7569587	6.1377087	6.8760643	8.373903	8.486211
AC000111.6	4.9312716	3.9879236	3.839776	2.7569587	3.8311744	3.8388562	4.6416516	4.3702044
XLOC_002486	9.431128	8.70583	6.854744	7.1648626	3.8170805	3.8296165	2.7609124	2.4970303
G090844	7.653517	8.326104	6.5593753	7.989424	5.273532	4.0694437	2.9124966	2.763144
IRAIN	4.6812735	2.602446	2.533881	2.7569587	3.4624314	4.64865	3.4358084	4.9706283
RP11-644F5.16	8.104683	4.207428	3.8961806	2.7569587	4.5552235	3.4905024	3.0731268	2.7950764
G052220	7.6859508	3.7833548	3.2776072	2.7569587	3.271376	3.8124661	2.6796122	3.0152307
RP11-602N24.3	5.4065547	2.602446	3.1903982	2.7569587	4.8780923	3.390423	2.8974366	3.495828
G052562	4.516117	3.4274893	3.8243413	2.7569587	3.8177533	3.3510451	2.5663054	2.4573362
G016307	4.236297	4.3017983	4.1708684	5.073045	3.6498747	3.78707	3.4725304	3.3219063
G042927	4.194874	2.602446	2.533881	2.7569587	3.8856103	3.5211313	4.0488505	4.0007606
RP11-1060J15.4	4.8585854	5.81578	4.447804	4.376325	4.0794654	4.199758	4.190308	4.726195
LINC01168	7.7479906	7.9117813	8.390412	8.683146	7.7489457	8.4139805	7.39898	7.465936
HMGA1P7	2.7332318	8.79219	7.517581	8.306402	5.028977	5.1719255	8.043133	6.9944186
LINC00632	4.350245	6.5852847	4.6374965	4.4773436	2.5005436	3.0691965	2.4983408	2.6085079
XLOC_010165	2.7332318	4.2308764	3.7513447	5.720104	2.5005436	2.8034582	2.8097348	2.6776178
RP11-379J13.2	2.7332318	4.0339327	3.5313778	4.3250685	3.3058248	3.27638	2.6616094	2.5153735
G086271	4.226424	4.879273	4.3350596	5.5277066	3.9659557	4.1308813	3.350078	3.5080798
XLOC_007038	10.954659	8.377357	6.785291	6.5674515	4.2949305	4.004385	3.362142	3.951381
LOC101929551	6.0899835	4.8799376	4.405199	5.5451703	2.5005436	4.0726986	2.5774634	2.8459642
RP11-348N5.7	2.7332318	3.9434304	3.753693	2.7569587	2.5005436	3.2294922	2.9251232	3.5723653
G025928	11.599558	10.476264	9.844591	9.584275	11.21581	9.877388	9.899704	10.304711
RP11-13P5.1	5.0469275	4.7557335	5.4873886	4.810956	5.948121	5.5275245	4.461648	4.700776
LINC01184	2.7332318	2.602446	3.8141828	2.7569587	5.829327	5.637237	4.7231708	5.7446823
AK055656	3.999834	2.602446	3.5090146	4.067326	3.7203987	3.5460856	3.1267793	3.1476693
CTD-2545H1.1	4.589808	6.5084925	5.122692	5.9956417	4.748602	4.8217554	4.487592	4.045898
G061571	2.7332318	4.960758	3.5873854	2.7569587	3.2153769	4.092831	4.889997	5.382266
G013610	2.7332318	5.1696243	3.5441363	2.7569587	5.032587	4.5652356	2.9207416	3.7658155
G047807	3.802258	9.233293	5.449597	8.667616	2.5005436	5.170063	6.9518347	6.4934163
TRAF3IP2-AS1	6.1130257	4.768458	6.5202346	4.5562787	7.2791386	7.611891	7.378754	7.654873
uc.318	2.7332318	4.844379	3.7471673	5.0017476	4.034426	3.3229256	3.5244155	2.9453597
G057834	6.956464	8.931241	8.861831	9.991307	8.459721	8.0641	7.2370243	6.954881
BC107094	2.7332318	3.7916424	3.5354576	2.7569587	3.8449397	3.961578	3.4182665	3.3255644
CTB-43E15.2	4.8091607	6.9518347	6.2595057	6.52604	6.068842	6.351998	6.8114953	6.6893263
G001249	4.8600864	2.602446	5.2237773	2.7569587	6.739065	6.182299	5.3101425	5.6959867
G052289	2.7332318	6.6620893	4.044074	6.4115524	2.5005436	2.7492366	3.0667784	2.8403227
G058582	2.7332318	3.618125	3.8689117	2.7569587	3.9965873	3.2904472	2.6926157	2.593131
RP11-514F3.5	4.251598	5.3258853	3.6623795	4.718319	3.26049	3.366537	3.8065019	3.6046534
XLOC_007680	6.763036	10.261007	8.8708515	10.026084	7.681078	7.953031	8.259182	7.8625135
RP11-534L20.5	2.7332318	2.602446	4.324532	4.9291677	4.1643043	4.4283366	3.4159145	3.3491116
RP11-446F17.3	2.7332318	4.4828663	2.533881	2.7569587	2.5005436	3.1284056	2.7937891	2.7224379
AL110181	7.0450606	3.472991	4.410531	2.7569587	6.210434	5.582947	5.2053847	5.463196
TIPARP-AS1	5.13519	2.602446	2.533881	2.7569587	3.4101706	3.036824	2.8295867	2.6145427
RP11-864I4.4	7.5386295	6.6081114	5.3595195	6.6058474	3.7893667	4.815682	3.8304338	3.5935204
PRKXP1	8.692664	6.0950747	6.644124	7.00891	7.7025723	7.2687984	6.4049683	6.8198276
MED4-AS1	4.6990685	2.602446	2.533881	2.7569587	3.9221616	3.7824528	4.0369043	4.815682
G076236	8.426623	7.97894	6.495783	7.7633314	6.1536207	5.720104	5.0789995	4.974472
RP11-136K14.1	4.3553495	2.602446	2.533881	2.7569587	4.093376	5.58222	3.6048656	5.4599752
AC016683.5	5.9167566	4.981354	5.59044	6.8925276	5.7105246	5.7614584	5.3990107	5.9241285
GSE61474_XLOC_015538	5.156894	8.0562725	6.356335	7.0154476	3.5692036	4.176019	4.567481	4.082343
C12orf79	2.7332318	4.5039396	3.387284	2.7569587	3.076862	2.8669505	4.751801	3.3127618
GSE61474_XLOC_033060	6.645931	5.49641	4.6525044	2.7569587	3.372952	4.0923676	3.4946313	4.111446
FGD5-AS1	5.244103	3.5076945	4.8435736	2.7569587	4.885078	5.504938	4.9314528	5.6017933
LINC00957	6.1405573	7.320259	5.450566	6.3647833	4.4329815	5.095381	5.9226785	5.530151
HCG4B	5.581525	2.602446	3.2347622	2.7569587	4.485606	3.8714561	3.3692892	3.79134
WHAMMP1	3.8116832	4.7527356	3.7461715	4.671841	4.6425986	3.6754007	3.495442	3.8570971
G060652	5.245872	7.704419	5.919221	6.7876577	4.968236	4.9115305	4.1962166	4.3269515
G048772	6.5132732	11.008573	8.758079	10.746691	6.166055	5.818885	3.9508147	2.9699454
G007549	8.431495	8.582978	6.606595	6.1357517	8.299297	8.1899185	8.861831	8.759542
RP13-131K19.1	7.1588335	4.5563745	3.3893516	2.7569587	5.4644837	4.900838	3.2341926	3.8481317
XX-C2158C12.1	4.548352	4.9864464	3.8527632	2.7569587	5.2533503	4.6581407	2.7740488	3.9228048
uc.173	4.1307826	3.4295247	3.3735867	2.7569587	4.0559936	5.294808	3.860153	4.05509
XLOC_005280	2.7332318	3.7403553	3.5720177	2.7569587	2.5005436	3.5279067	3.3122633	3.0600405
RAMP2-AS1	2.7332318	4.92998	3.3622937	2.7569587	4.019841	3.3264616	3.0225031	3.5030084
G021420	2.7332318	2.602446	4.3624024	5.8583646	2.5005436	3.2397127	3.6746123	3.3106866
G060042	4.969639	5.996619	4.841943	6.1504	4.835749	4.0103955	3.171506	3.487965
LINC00943	2.7332318	4.1360607	3.2966802	2.7569587	3.896273	3.0086381	2.760532	2.7491977
CA3-AS1	6.77153	7.5343804	7.2935085	7.794874	7.639817	6.70046	5.1027284	5.3227096
G011792	3.9526067	5.797516	5.9698052	7.2245584	5.158092	4.7649193	4.434165	3.8299654
AC006272.2	2.7332318	3.8286772	2.533881	2.7569587	2.5005436	2.965675	2.6650884	2.8912778
SEPT7P9	2.7332318	2.602446	2.533881	2.7569587	5.0998435	4.962298	5.7539716	5.8180423
ANO1-AS1	2.7332318	2.602446	4.0181217	2.7569587	3.8484514	4.763114	3.8797915	4.6074405
RP11-380P13.2	2.7332318	4.7957516	3.2641253	3.9676917	3.2074842	3.0826204	2.765881	2.8651454
uc.139	7.6283197	5.0046406	3.1700215	4.398238	2.5005436	2.7885337	2.3244498	2.3438098
G018871	4.946128	3.9019253	2.533881	4.434819	2.5005436	2.6904202	2.7441435	2.6095164
G011620	8.433928	6.8799806	4.538014	4.5237203	4.7856436	5.1295185	5.588418	5.131147
RNASEH1-AS1	7.24244	2.602446	2.533881	2.7569587	4.4968715	3.3631606	4.592266	3.839776
G077860	6.216965	5.261443	3.8704019	5.092562	3.7322984	3.1440358	2.3244498	2.3221319
G001361	4.849051	5.3311357	3.334997	2.7569587	2.5005436	2.858264	3.0022604	2.9533126
RP11-583F24.8	8.518795	8.534041	9.474966	8.881903	9.16358	9.779209	7.9590173	8.276599
RP11-136K7.2	4.71277	4.9392333	3.4336872	4.0556064	3.3691955	3.4645557	2.9133892	2.720237
G046456	6.419402	5.2457676	3.5508235	4.567387	3.494309	2.9888904	3.0243404	2.8755426
PGM5P3-AS1	6.826538	4.2307577	4.1547117	4.994487	4.495965	3.8019183	3.414184	3.3848271
AF268386	8.461488	6.640633	8.907161	6.242727	9.639222	10.297901	9.836622	10.302274
G057031	5.5893445	4.757575	4.92584	5.369837	4.7817607	4.325941	3.7330632	4.398541
FAM86EP	5.078066	5.48421	4.243262	5.068537	4.722864	3.873567	4.3343487	3.8229103
RP11-395D3.1	4.581915	4.0389867	3.3248904	4.1191335	4.34867	3.3008666	3.9234662	3.884999
XLOC_002730	14.545257	15.5809965	15.245906	16.03489	14.545257	14.041175	14.289162	13.763489
G060021	4.3252273	6.152782	5.2919316	5.479942	5.1597958	5.830169	3.6392417	4.839818
RP11-51J9.6	5.876859	3.8760626	3.3442206	2.7569587	3.9104679	3.720765	2.7374408	3.0088487
SH3PXD2A-AS1	7.548456	5.602434	5.002748	5.5063534	4.231191	3.6633902	3.5230846	3.247502
G021428	2.7332318	7.203629	5.5678163	6.1638756	2.5005436	4.3587985	4.3850403	4.1303344
AC007064.24	4.95777	5.092644	4.325788	5.646382	4.746374	4.6388173	5.5168056	5.7935076
XLOC_009229	4.5677657	4.5101914	4.702552	4.9406867	5.5893445	4.0989656	3.0391567	2.9647543
G043427	4.1161385	5.269069	4.8161807	5.0501747	3.2762218	2.805513	2.5196245	2.6264899
AK027091	8.197528	5.5230684	6.9625397	7.090461	7.9135895	6.645931	6.108872	6.2146883
G042988	4.7957516	5.0995555	4.077431	5.099477	4.6918015	3.5265915	3.2711935	2.918548
G032163	5.945286	6.739065	4.9282913	6.0310044	4.1459203	3.7474837	3.7038171	3.5331879
RP11-815J4.1	2.7332318	5.333039	3.9481955	5.0239267	4.079954	2.9672227	2.8770013	2.5118542
CTC-523E23.6	2.7332318	3.6161246	3.2099078	2.7569587	3.7838545	3.8812904	5.200048	5.017597
G060702	2.7332318	6.751829	5.7320395	7.696877	2.5005436	2.5304632	3.4112244	2.4349074
G067701	2.7332318	4.219431	4.2384834	2.7569587	5.024694	4.6481266	3.0715914	3.0228448
RP11-540O11.7	2.7332318	4.031386	3.7753494	2.7569587	3.7303383	4.2330728	4.907264	5.001551
G002457	2.7332318	4.817132	4.8861365	5.2780666	4.7823396	5.3474665	3.9033005	3.7865126
RP11-697E22.1	2.7332318	6.06393	5.479023	4.9170156	5.211215	5.1219826	5.362052	5.5764637
G032479	8.059655	9.467239	8.838976	8.844409	10.239169	9.566238	11.21581	11.06917
LINC01014	2.7332318	2.602446	3.9580088	2.7569587	3.7823782	3.2530825	2.7769725	2.6489964
SMAD5-AS1	4.4051027	2.602446	3.0709362	2.7569587	3.7052765	3.927709	4.3634152	4.018762
G042075	2.7332318	4.293966	2.533881	2.7569587	4.3569303	4.6634026	3.5662773	3.5489285
G034878	9.402672	9.564435	7.949497	7.893567	9.669685	8.948195	10.632667	10.483926
G071022	5.2655745	3.89153	5.8223934	4.5617747	7.139282	6.6246767	3.48751	6.5729594
RP11-102N11.1	2.7332318	3.7201893	4.457628	5.163747	3.8429942	4.1174283	5.13428	5.455459
AC106870.1	5.9083695	9.43558	7.9538956	8.688732	5.9055963	5.372135	5.547901	4.538364
G090202	2.7332318	5.4265995	3.2574062	4.8281465	2.5005436	4.0510507	4.933447	4.6677012
G068714	2.7332318	4.0610642	3.9498386	4.3161573	3.939537	3.8493192	4.7403674	4.1338396
G075850	2.7332318	3.6976104	3.7004063	2.7569587	3.6232657	4.095661	3.8069139	4.1763234
XLOC_002884	2.7332318	5.4986753	4.556888	2.7569587	2.5005436	3.269121	2.4351068	3.5088997
PLA2G4E-AS1	4.160252	6.9676337	4.4655294	6.711835	3.785817	3.772918	4.5016003	3.9377944
AC005808.3	4.1396055	3.8911629	4.063873	2.7569587	4.1784735	4.26889	4.413567	4.7118664
G019570	8.211884	7.188881	8.854211	8.950736	8.728567	8.304053	6.0523677	6.8764534
LOC407835	8.517224	6.546628	8.850034	8.546465	8.609549	7.201599	6.0259604	6.3713193
TRAM2-AS1	4.423937	3.6610115	5.1476364	2.7569587	6.4207573	5.7868733	4.9502845	5.548007
GSE61474_XLOC_017579	3.920401	7.834325	5.159024	8.174757	3.754867	3.2274022	3.2016318	2.7781215
G001320	7.0873065	6.8809266	6.369265	6.5629416	5.779185	6.058652	4.6990685	4.9951053
RP11-680F20.4	7.2752757	4.042435	3.8508317	4.6324587	3.748321	4.0571446	2.9324853	3.1078131
RP11-79N23.1	10.092998	10.055525	8.620224	9.755627	6.736187	5.980943	6.461193	5.532194
G086838	4.5257626	2.602446	2.533881	2.7569587	3.7051547	3.5070949	2.7070622	3.230855
G036214	7.013762	4.9451814	3.8564248	4.892422	4.1595683	2.9922326	2.8935015	2.7809215
G004272	5.4663396	4.6577196	4.382652	4.21429	4.387465	3.7176375	3.1773646	3.113751
GSE61474_XLOC_036697	4.3087134	5.1003003	4.781699	5.3448157	2.5005436	4.4828663	5.3773975	4.577834
XLOC_002989	7.8211327	6.7826157	6.128399	5.048162	6.4874372	6.48259	5.8022814	6.112589
AK021876	5.091167	2.602446	2.533881	2.7569587	3.762255	3.3837376	3.0053113	3.0993462
G065982	6.483816	6.7805786	4.154182	5.7887163	3.922602	4.167573	3.0659726	3.0677376
RP11-556I14.2	5.3257794	6.932158	5.5798645	6.0932226	3.594716	3.572455	2.6503296	2.7928677
G074202	2.7332318	3.6547222	3.7448816	2.7569587	2.5005436	3.1442895	3.298772	2.9352102
G054549	2.7332318	3.7341752	3.6536644	2.7569587	2.5005436	2.9523098	3.1422164	3.095682
G051610	2.7332318	5.5240145	4.4023833	2.7569587	5.4846845	5.7159348	4.54881	5.2699156
G031841	7.2290006	8.100907	6.705798	7.932472	5.680863	5.797667	6.387338	6.5422306
G086201	7.327406	7.9358115	7.1487856	8.506931	6.340376	6.09391	7.8203435	7.817734
G004800	4.1394753	6.0988326	4.026064	2.7569587	2.5005436	3.1807864	2.8952405	2.662146
XLOC_008765	4.323857	5.320186	4.5973544	4.8069615	4.325659	4.957561	4.713521	5.134799
G007544	4.0594554	5.3523035	3.4410634	4.92998	3.321421	2.94331	2.501408	2.384716
G014822	5.657101	4.832248	5.755562	5.901225	6.3417726	5.8322062	4.563714	5.3730335
PRSS30P	7.11703	10.439803	10.052669	10.6273365	9.094435	8.574108	10.824899	10.795362
LRRC37A4P	6.699011	7.949497	7.0085273	7.6487966	6.6205683	6.9213343	6.8416843	6.48367
POLD1	4.889997	4.776665	4.998055	4.1067104	4.6826854	3.9373212	4.350315	3.6486552
G054221	4.99466	8.838261	6.891894	8.87312	4.299151	4.430803	5.323996	4.770166
G083669	2.7332318	6.122062	5.098761	6.8369145	4.929652	4.7329855	3.928498	4.404894
G015250	2.7332318	5.4073367	5.622885	6.40714	5.220239	4.7367725	3.6038957	3.7602313
JHDM1D-AS1	5.868907	3.742076	4.2635508	2.7569587	5.544711	5.6054764	4.8642273	5.241674
NBPF11	2.7332318	5.8765426	5.552836	5.908201	4.609146	4.9211574	3.9404004	4.365755
G081775	5.722292	10.401501	8.095793	9.257855	6.905613	6.1520524	8.417523	5.8989406
XLOC_006972	9.706166	14.082348	12.393053	14.160391	10.553202	11.144529	11.0895	11.011063
G059365	2.7332318	4.2704153	5.0254464	4.6619105	3.9830406	4.562142	5.3536787	5.292043
MGC16142	4.334556	5.91387	4.751526	5.3495426	4.544404	4.092637	4.641699	3.9552565
G039690	2.7332318	4.0594554	3.536627	2.7569587	2.5005436	2.71436	2.9135773	2.5853097
DTX2P1-UPK3BP1-PMS2P11	2.7332318	6.570937	5.29737	5.6899242	4.8641148	5.1728654	5.255193	5.4075613
RP11-539I5.1	3.813279	7.5351872	6.0676403	6.700836	5.226695	4.7661934	5.3237863	5.4982657
G016660	2.7332318	6.5913486	4.499056	5.760419	2.5005436	4.3577905	3.817233	4.245334
FAM24B	8.386581	3.9452608	4.190308	3.9703288	5.7420855	4.864757	4.8806157	4.15238
G005204	4.8706837	4.1322937	4.0093603	2.7569587	4.2546635	3.9612875	3.1098812	3.632323
LOC101929172	6.8606167	6.6058474	6.839427	6.8055205	6.00031	6.3834224	5.489505	5.568469
G046325	5.2206864	6.220953	4.8086967	6.578985	4.634854	3.8537607	2.3757744	2.9198017
G087099	7.7459545	9.78992	8.269785	9.460548	5.529168	6.9106293	5.9141207	5.38253
LOC102724601	8.68921	5.2353797	5.2480874	5.879833	6.401821	4.955973	4.378561	4.10437
XLOC_000782	6.9968696	6.190526	4.702299	4.8794284	4.996827	4.961866	5.244801	5.522531
RP5-1142A6.5	4.380433	4.5308027	4.718319	4.8007445	3.94748	4.26368	3.8075879	3.37339
G077419	4.020866	2.602446	3.6895678	2.7569587	3.3960059	4.2681737	4.452403	4.627366
SMA5	7.6847496	4.620884	5.6949277	5.194497	6.363233	5.250251	5.730438	5.533051
AF070569	5.5227513	4.9291677	7.8576903	4.768284	8.079278	9.818741	8.984371	10.452541
XLOC_006991	6.200748	4.6067905	6.8277464	6.1705613	6.513532	7.1262116	4.990618	6.1541643
G050228	8.015807	6.9657784	6.881679	7.329383	7.0688715	6.7866583	6.2194834	6.384923
GGT8P	2.7332318	4.376604	3.175527	2.7569587	3.0714135	3.0398405	3.3517299	3.011186
XLOC_004065	2.7332318	2.602446	3.457976	2.7569587	2.5005436	2.968072	2.6618483	2.4716706
G036869	4.507746	4.046219	5.397327	2.7569587	5.8043923	6.291836	3.9097085	5.026585
LINC01010	5.0855937	6.7702775	5.2194	6.735483	4.466131	3.922602	3.649592	3.4133153
CTA-14H9.5	5.971994	4.5986695	6.3262625	4.8330092	5.8110685	7.5362453	6.968902	8.53764
LOC105377348	2.7332318	2.602446	4.5586634	2.7569587	6.51268	5.8825455	4.1571155	5.2332273
G045765	2.7332318	3.6946478	3.4635556	2.7569587	3.9766603	4.009789	3.2974994	4.6905212
XLOC_000868	2.7332318	4.4586124	4.254339	5.286631	3.5038831	4.3624024	5.8665295	5.559289
G046180	4.373415	9.153729	7.9001455	8.749646	4.474456	5.678801	7.6407776	7.08428
XLOC_004262	5.8420286	5.495563	4.073554	4.470387	2.5005436	2.8351514	4.60965	4.9115305
LINC00910	2.7332318	6.0634933	5.0390725	6.472671	3.6473207	5.2608557	4.407631	4.2386265
G042474	4.736284	5.2472076	3.934272	4.9148355	4.747398	4.589808	2.9513412	2.9859045
G034671	2.7332318	4.0229697	4.0156016	4.329588	3.972785	5.035118	4.3867493	3.8787065
ZFP91-CNTF	8.91649	6.798394	8.612271	6.890683	8.563473	8.467717	8.833472	8.547004
ZEB2-AS1	4.511964	3.6412451	3.6576252	2.7569587	3.1550798	4.0485926	2.8565736	2.9627762
RP11-1024P17.1	2.7332318	2.602446	2.533881	2.7569587	3.6051993	3.5139143	3.0389743	3.3251204
LOC101928618	2.7332318	3.3303893	3.5692036	2.7569587	3.287977	3.4781888	3.1631079	3.0423756
LINC00887	6.5695076	2.602446	4.7865047	2.7569587	4.465435	5.51902	4.9869585	6.4311433
XLOC_007630	5.5363016	5.035918	3.1551938	2.7569587	2.5005436	3.1930335	3.035178	2.6231897
XLOC_003724	7.7440124	8.727187	5.936592	6.8532786	4.700027	4.517832	3.553539	3.8271313
XLOC_010073	6.127859	4.597449	3.5161695	2.7569587	3.0219932	3.7431436	4.254278	3.6306036
CTC-286N12.1	6.4414907	7.0794916	6.719963	8.13436	5.824955	6.5464597	6.3634467	5.983738
HTR2A-AS1	4.5063252	2.602446	3.329241	2.7569587	3.3711174	4.3877354	4.0192347	4.474992
RP11-752G15.9	11.346016	9.606346	11.275105	9.671976	11.619855	11.865643	11.685402	11.48632
G062994	5.1290045	3.4241028	3.40556	5.62158	2.5005436	3.8268235	3.158117	3.8828883
G065135	3.8428426	6.858832	5.1730742	7.373049	2.5005436	3.7205355	3.3390653	2.9912062
RP11-73K9.3	5.1728654	3.928498	5.6200237	4.2757773	6.4687166	5.445089	5.0258274	5.180046
RNF144A-AS1	6.005516	3.9424214	3.2776792	2.7569587	4.0694437	4.572658	3.4452016	3.9558768
SDCBP2-AS1	5.9090176	7.28539	5.577683	6.541802	5.2867894	4.867432	4.2307577	4.075476
XLOC_001289	5.6061254	3.8965092	3.233657	4.7821984	3.6798174	3.2112954	3.0245733	2.9265034
uc.177	2.7332318	8.188998	6.013422	8.0541	3.2209592	3.9887433	3.390017	3.0970175
G025720	2.7332318	3.569003	3.9774666	2.7569587	4.157301	4.1543283	4.087599	3.9456263
G036844	5.2159758	4.0805855	3.6867628	2.7569587	2.5005436	2.3576803	2.8534694	2.4842632
G079824	3.8892415	7.1206326	5.9150276	6.6329756	4.284854	4.227858	4.4967747	4.105931
LINC01506	2.7332318	2.602446	3.499154	2.7569587	2.5005436	3.0152068	3.1034794	3.1538248
AK021432	2.7332318	2.602446	3.8496032	2.7569587	4.12861	3.6740658	3.0210652	3.3204324
GSE61474_XLOC_042936	4.362024	8.065641	6.7539167	7.7357826	4.1221843	5.4148045	4.9781055	4.834163
RAB4B-EGLN2	5.782284	3.7001603	5.6961174	6.067869	6.105972	5.0335274	5.392544	4.8231163
G046651	4.96766	6.8416843	5.8527403	7.0709724	5.5354476	5.5607147	4.585223	3.8999116
RN7SL417P	2.7332318	3.4029336	2.533881	2.7569587	4.162532	3.9552565	3.2429833	4.498377
G033119	5.881732	4.516444	3.2623909	4.4222403	4.407504	4.1187854	2.836709	3.1677072
G087092	4.2072706	5.6969414	4.6078453	6.040438	3.5189118	3.422396	3.8688283	3.4636416
RP11-194N12.2	6.31351	7.0470877	5.6407037	6.3286767	6.3852034	5.754263	4.5534105	5.2428966
XLOC_011677	2.7332318	6.584853	3.9971595	4.345186	3.6290274	3.681405	3.9885876	3.1262488
STXBP5-AS1	2.7332318	5.168967	4.2811446	4.5586634	2.5005436	4.932379	6.3330216	6.496046
RP11-157I4.4	2.7332318	6.3089056	5.340776	5.7693806	4.5245895	5.063981	3.1045816	4.3034983
G014584	5.667344	5.4346833	4.1223254	5.3536787	3.3190417	4.76402	5.28897	6.3267546
RP11-15B24.4	5.2673573	6.1464996	5.3748455	6.8052516	5.2175236	4.0900607	3.0443127	3.4886196
G035999	5.1500974	7.1910725	5.72205	7.3571434	5.0035954	5.7238727	3.7823071	3.8817883
RP11-356K23.1	10.859775	7.192439	11.087011	8.773549	11.589942	11.027169	6.443716	8.133704
PART1	7.5392494	6.1301484	5.3361945	5.9773273	5.74223	4.797542	4.7906275	4.4833145
G006711	4.7898602	2.602446	3.1127598	2.7569587	3.743742	3.7160265	2.5973852	3.3928552
G045757	9.101216	7.2838006	5.663842	6.5035906	5.210245	4.6173773	4.287233	5.3513303
G070241	7.927799	5.9496207	6.99162	7.251439	6.7585983	6.3858566	7.5003233	6.7485027
RP11-363E6.3	5.0922947	4.0200295	2.533881	2.7569587	2.5005436	2.8578322	3.1749423	3.49352
RP11-565A3.2	5.394166	4.8456793	4.4777155	5.4136143	3.220583	3.3727756	2.9241412	2.9237542
G077005	5.7002716	4.7856436	3.5889237	4.511918	4.755917	3.1585567	3.7740495	3.2250714
XLOC_004572	5.3712487	5.192499	3.3851333	2.7569587	2.5005436	3.0173473	3.258258	2.9697905
RP11-73M18.10	4.257201	3.3676414	3.473085	2.7569587	4.51859	4.728333	3.8592331	4.6919622
CTC-235G5.3	4.1830163	2.602446	3.680988	2.7569587	2.5005436	3.0505688	3.8124661	3.5065298
HOXA-AS2	6.461019	4.2326193	3.4707065	4.2874794	3.9140613	3.180454	3.3908944	3.2434826
XLOC_006491	6.410196	2.602446	7.2025166	2.7569587	7.384509	5.886634	3.3968663	3.6827462
uc.363	4.349561	11.927332	10.389572	11.757242	4.49145	7.398055	6.913996	6.0108886
G019983	2.7332318	7.429547	5.8672013	6.3591695	3.8672082	4.417542	3.7059865	3.104692
LOC643387	5.8261538	2.602446	3.2348342	2.7569587	6.1871843	5.2380886	5.6736994	4.6362
G021099	2.7332318	4.563262	3.6302838	2.7569587	3.337223	3.7444484	5.54362	5.887229
AK055712	4.543778	2.602446	2.533881	2.7569587	4.292058	4.0847173	4.010013	4.4702687
LOC101927318	6.6137094	5.313622	4.6824756	5.7500963	4.842531	3.828492	3.5565343	3.572889
UBL7-AS1	6.301672	5.332103	5.167506	6.584853	5.4526196	4.244692	4.222528	3.8784246
G067877	5.6755233	3.3317451	3.7351744	2.7569587	3.7508252	2.3576803	2.6111434	2.4875157
DQ588163	7.671035	3.6732595	4.756304	4.7410007	6.2099323	5.06562	4.787252	4.6469083
G027531	2.7332318	2.602446	4.008967	2.7569587	3.4159145	2.8459034	3.8644505	4.192424
G015309	2.7332318	4.0266104	4.4222403	2.7569587	4.086448	3.7929177	4.709745	4.428728
RP11-350N15.4	2.7332318	5.593278	6.488372	6.4423275	6.435572	6.930227	5.9681425	6.641075
G018803	4.0022616	4.448228	3.9656851	4.38197	4.248133	3.7306232	5.179566	4.7755065
G047288	4.9994674	5.5384665	4.8559995	5.522531	4.077942	4.4434304	5.7064905	5.759207
RP4-610C12.4	5.040142	5.1416264	4.543778	5.6652617	4.514402	3.2516925	2.5415864	2.7316594
RP11-29H23.4	5.163747	7.7827315	7.398579	7.784531	6.737347	6.6416373	8.139716	7.6009626
G029129	2.7332318	7.6006775	5.838855	7.5675573	4.0747056	4.2835712	4.6125355	3.776741
XLOC_005798	2.7332318	6.038717	3.5158238	5.303365	4.4866405	2.9804473	4.216135	3.189763
IGF2-AS	4.42242	5.585194	4.5139103	5.038658	4.415318	3.9670658	4.141656	3.7867084
LOC101930071	5.058079	4.8120766	4.200136	4.2591662	4.8469577	4.7673326	4.582271	4.7590976
RP11-455O6.2	2.7332318	3.6741605	3.9930775	4.017673	3.1585567	3.0881467	3.3854246	3.3599741
LOC286437	2.7332318	2.602446	2.533881	2.7569587	4.3168797	4.8372626	4.8915877	5.016812
XLOC_001242	5.4893856	4.1423674	4.0300794	2.7569587	2.5005436	2.8791146	4.3237014	4.8780923
RP11-180N14.1	4.990092	4.5912704	5.7397747	4.1016464	6.203095	6.9944186	6.8542156	7.144133
G063351	2.7332318	5.785117	5.649486	2.7569587	4.42992	5.525436	6.345797	5.9590335
XLOC_012210	4.5040727	4.1834865	2.533881	2.7569587	2.965305	3.0649009	2.8189354	2.5965855
RP11-10O17.1	11.270796	9.53255	8.533204	7.8074174	4.534928	4.630927	4.5355897	5.1441507
XLOC_009943	2.7332318	3.7649097	4.5609026	2.7569587	5.1082053	4.6763535	3.6255958	3.7034802
G081578	2.7332318	6.627929	6.1742773	6.032781	4.3174944	6.1201406	6.485267	5.75496
FAM66B	2.7332318	2.602446	3.3082664	2.7569587	3.7682905	4.0140595	2.8356867	4.2950583
G025988	4.7708764	4.813321	5.191377	7.0971317	4.2152815	4.6868014	3.7269154	4.2882824
LINC01040	2.7332318	6.755189	5.4364734	6.6209517	4.8189697	5.140085	4.293144	3.8895984
G016262	2.7332318	4.606477	6.0038066	6.4676895	5.442943	5.6298766	5.5267797	6.3089056
C21orf62-AS1	4.7632294	2.602446	2.533881	2.7569587	3.49411	2.861578	2.6329534	2.705534
LOC389765	7.4173737	4.7073956	4.777114	4.4108276	6.4762893	5.860274	5.4865713	5.339955
G031158	4.754079	3.497098	3.5290263	2.7569587	4.0541215	3.1357083	2.9806302	2.8075411
AC010907.2	9.39817	8.877541	8.932439	8.897051	9.566238	9.227657	7.3092265	8.052361
G005691	6.581033	5.835583	5.0820284	5.9053416	4.6572094	3.7050683	3.0180304	2.5378633
CTA-363E6.5	5.532909	5.8120832	5.830169	6.61573	5.055722	4.981354	5.718487	5.4861336
G016413	7.006128	6.382327	3.9870377	5.1919823	3.1608832	2.8107014	2.7812054	2.4091167
ANKRD36BP1	4.179572	5.4520273	4.7152824	4.6320305	3.9895115	5.41912	6.61573	5.748093
G014754	3.9970458	4.814624	4.325659	3.947644	3.857596	3.96067	4.7783203	4.462271
XLOC_013461	6.0101914	3.49694	3.6176543	2.7569587	3.682833	3.6067078	3.299924	3.3015413
RP11-400D2.2	2.7332318	4.1785784	3.654502	4.1269298	3.1099324	3.0289583	2.9998794	3.0839946
RP11-230C9.2	4.471778	2.602446	3.1002572	2.7569587	3.8253767	3.8878384	3.73637	3.8327823
LOC100507537	6.60531	6.917028	7.377801	9.035221	6.8416843	6.2555947	6.5729594	6.384688
G042505	2.7332318	5.145959	3.117613	4.8429413	2.5005436	3.0867863	4.800565	4.1288767
RP11-26N15.2	5.3183327	5.752368	4.6043673	4.331063	3.542569	3.271131	4.212828	3.4353929
G053151	2.7332318	4.041065	3.8940609	5.04279	4.368074	4.576076	4.4016423	4.4300103
RP11-503E24.3	5.001042	2.602446	3.337593	2.7569587	4.615445	4.965271	3.3123076	4.4285154
RP11-482E14.1	5.433128	4.6450024	4.415318	4.4163127	3.9239376	3.4397538	3.888884	3.7377093
G020659	15.755012	14.394106	16.799892	16.289965	16.40124	16.03489	16.40124	16.525536
LOC100287728	2.7332318	4.640008	4.5057096	4.81116	4.3210793	4.8939004	5.489064	5.5405135
G049367	2.7332318	4.74006	4.426683	4.4587135	4.3805776	4.819749	4.751526	4.676456
G072879	2.7332318	7.0599675	6.192154	6.812308	3.8255267	4.3634152	7.4567432	6.269137
FAM86DP	2.7332318	4.0661206	3.8716302	2.7569587	3.6865964	3.1721382	3.428099	3.4444253
LINC00677	2.7332318	5.89541	4.5954733	4.046952	2.5005436	2.8764749	6.9047036	4.03043
G001793	2.7332318	3.696162	4.993593	4.5984135	4.752008	4.4147544	3.5342662	3.6810863
LINC00922	5.9598446	8.8105755	7.706916	8.812429	7.590245	8.060963	8.771603	9.268382
LINC00596	4.7485566	4.750795	4.1990204	4.8946257	4.3577905	3.4519148	3.1950305	3.2614968
G051916	2.7332318	6.779989	4.904158	5.7015314	3.2369478	3.0657232	3.2426972	2.945078
XLOC_011468	2.7332318	4.739249	3.7494643	2.7569587	3.0253286	3.0889218	3.642835	2.9705946
ISM1-AS1	2.7332318	4.3044596	2.533881	2.7569587	2.5005436	3.0835888	3.9707434	4.1075163
TMEM220-AS1	2.7332318	5.060551	3.650261	4.3762317	4.356394	3.7623017	4.1067104	4.660135
RP11-38P22.2	6.0390086	4.923788	6.1233997	5.0731936	6.4259644	6.560755	5.3804083	6.4810896
CTGLF12P	2.7332318	2.602446	3.2286992	2.7569587	3.7529974	4.0770936	3.2782578	3.3514662
RPL23AP7	2.7332318	2.602446	3.6901011	2.7569587	5.972341	5.2356014	5.511617	5.281297
RP4-635E18.6	3.8937464	6.2480187	6.758109	7.896687	6.51014	5.9020314	4.8406096	4.418789
AC011193.1	7.775431	6.2689137	6.2401905	7.104074	7.581071	6.2433004	5.9984245	6.9106293
RP11-71J4.2	4.7531543	2.602446	3.8672082	2.7569587	4.5216136	4.3662944	4.0188417	4.5252156
RP5-905H7.8	5.4607186	5.2206864	3.8130548	4.8245683	4.8001714	4.42235	4.593679	4.3270597
G037909	4.745642	2.602446	4.6577196	2.7569587	5.653094	5.0312114	2.4775083	2.917101
G020710	6.1299253	3.3428829	3.3312972	2.7569587	3.7121067	3.7998438	3.1383264	3.6842892
G039469	7.676291	4.720187	4.1257644	4.8403482	3.6425784	3.2266636	2.913667	2.8536172
TRIM51HP	7.1332393	6.549009	5.3145943	6.6296144	4.9563327	5.1349425	4.676244	5.0955896
AF339817	4.882218	3.5313778	3.2609746	2.7569587	4.704711	4.584656	5.038043	5.67064
G077695	8.063597	7.997468	6.5539417	7.904414	5.494494	4.8437343	3.6464343	3.5474932
ENTPD3-AS1	5.1802044	5.885967	5.6354165	5.668642	5.0754876	4.891099	4.705854	4.7666526
G038100	6.957446	4.112358	4.1785784	2.7569587	4.883541	4.0279026	2.911792	2.9393294
G066056	2.7332318	5.2541995	3.7488518	4.493854	2.5005436	2.8812618	2.5173879	2.3366299
GSE61474_XLOC_005515	6.9208994	4.8696203	8.140898	6.5980253	7.938613	8.215001	3.3358226	5.7353606
G057778	6.5471573	5.354606	4.0632114	2.7569587	3.7101762	2.7419367	2.3244498	2.3221319
HCG26	2.7332318	2.602446	2.533881	2.7569587	4.587358	3.4891036	3.5432417	3.7250462
GRM7-AS3	3.856834	3.5685685	3.1276097	2.7569587	4.7067847	3.564562	3.2471216	3.5186796
XLOC_001314	2.7332318	4.3775687	4.8078127	4.3170133	5.946	5.4537883	3.9089172	4.2002726
uc.346	2.7332318	2.602446	2.533881	2.7569587	4.095661	4.343342	2.6587057	2.5859475
G048801	5.3067126	6.0496387	5.184801	6.1996727	4.4878035	3.933404	2.8597126	2.518411
XLOC_009895	4.978484	6.6363845	6.243019	6.762618	6.2189226	5.958173	4.4708924	4.685792
G052015	2.7332318	6.5377088	5.9718227	6.3066816	5.4444366	5.8214064	5.5936146	4.9392333
AZIN1-AS1	2.7332318	4.04191	3.8623884	4.458292	3.5200686	4.30258	4.04496	3.99758
RP11-439H9.1	11.275105	9.730009	8.441212	8.0841055	5.052445	4.8946257	4.6470957	5.242131
G042157	4.5764346	2.602446	2.533881	2.7569587	2.5005436	3.2356272	3.9893732	4.3990936
G038208	2.7332318	4.3093863	3.4291236	4.9506297	3.0102897	3.0587878	2.7793307	2.3370204
G068453	2.7332318	3.3512022	3.441746	5.200557	3.3524015	4.18026	4.189646	4.3903713
LOC101926975	2.7332318	6.1442294	4.588933	6.0244374	2.5005436	3.7395315	4.89918	4.1729918
ZRANB2-AS2	3.9780138	4.223946	3.534953	2.7569587	3.8042908	3.275272	3.814289	3.4391816
RP11-554D20.1	4.5224104	5.130882	4.9376326	4.917213	4.553897	4.197247	3.0130427	3.1385403
G026691	2.7332318	4.457525	4.204125	5.083535	4.3519063	3.9948487	3.823104	3.8449397
ASH1L-IT1	5.1268544	5.545498	4.365755	4.1309986	3.8726258	3.7392647	3.158392	3.18302
G043751	4.680115	5.8289876	5.654832	6.439344	5.2589455	4.6629333	4.8182597	4.3877354
G077357	4.7045817	2.602446	3.366289	2.7569587	3.7381194	2.9181042	3.42933	3.3000028
G058130	5.600508	4.980173	4.3762317	5.276656	4.1298943	4.261318	4.4931107	4.2260475
G031013	4.7159176	5.748093	3.476514	5.400713	3.10659	3.3280623	5.4203086	5.3132772
RP3-486I3.5	4.718782	2.602446	2.533881	2.7569587	3.636902	3.6330402	4.338795	4.7561817
LINC00644	6.091718	3.7793155	5.4578705	6.170113	6.1072545	6.1536207	6.887163	7.738022
LOC494141	6.0396895	7.327687	6.6287374	8.061371	5.7397747	5.4197106	4.983759	4.9533634
RP11-923I11.5	11.140134	9.196964	10.789447	12.760404	9.743135	9.051743	7.227172	6.9939156
AC007050.17	4.6539364	5.7885594	3.7954195	5.498034	3.1003356	3.7081916	3.621194	3.611657
G016862	4.4333687	4.285496	3.6659017	4.8491955	4.028699	3.2785964	3.6537828	3.3075328
G005215	6.131567	6.0501027	6.1973715	6.0950747	6.75437	7.099286	6.3545485	7.5193534
CTD-2020K17.1	6.615544	3.3505216	4.963114	4.3702044	6.0061116	5.6077194	4.904481	4.7267714
MEG9	6.748333	8.057808	6.5591183	8.265917	6.1203275	6.365286	4.363026	5.2206864
FAM35DP	2.7332318	2.602446	3.1585567	2.7569587	5.472568	5.4582834	6.0763655	6.0899835
G052076	5.559098	4.3195267	3.8139625	2.7569587	3.7931786	3.4246438	3.5335248	3.2294922
G021103	2.7332318	4.9541864	4.7351017	5.4659796	4.473211	4.480143	3.6249373	3.3051376
AC026471.6	4.9617043	6.910417	5.7707253	6.879145	4.5588846	4.2308764	4.8736243	3.8960729
XLOC_011974	4.2009706	4.3168797	4.729159	6.0085607	4.533393	4.1133633	3.228543	3.3871017
RP11-798G7.5	9.483955	10.944452	10.6273365	10.886332	10.895334	10.4475565	8.619556	9.5371895
G079708	4.5441756	6.2072096	4.6122365	4.816984	3.5354576	3.5050938	2.811158	2.722981
G005748	3.863171	4.2902575	3.6577728	2.7569587	3.7247195	3.0853968	4.4462214	3.3206346
RP11-1078H9.1	4.6199493	5.552713	6.7750106	7.514491	6.798394	6.467195	5.1806307	5.2166743
G001657	2.7332318	3.948452	3.5675213	2.7569587	2.5005436	3.0240676	3.2131956	2.982983
G013478	5.224061	10.053443	8.1342	9.785181	4.8703356	5.809681	6.060557	5.6483316
AC096670.3	2.7332318	4.1288767	3.3547795	2.7569587	3.7352674	2.6154642	3.5184705	3.5999534
G044336	2.7332318	4.60965	5.5107517	5.0710654	5.0566683	5.5063534	5.04889	5.149603
G061165	2.7332318	3.9877717	3.1195939	4.123698	2.9903076	3.499898	2.9590385	3.0065172
G025906	3.7987137	5.0335274	6.664718	5.0254464	6.2616634	6.388704	5.292787	5.5289865
G076482	2.7332318	4.931545	4.8914623	4.830896	4.734055	4.050617	5.0704947	5.0704947
AY010115	2.7332318	2.602446	2.533881	2.7569587	4.3605776	5.0731936	3.750373	5.544199
LOC100134317	2.7332318	5.47349	3.1480873	4.2050614	2.5005436	4.1298943	5.132741	4.923262
uc.184	2.7332318	2.602446	4.690859	2.7569587	4.562732	3.776679	3.499101	3.6591234
RP11-536K7.3	4.368982	4.9506297	4.059983	4.1521835	3.8410978	2.9862785	2.9840736	2.7996054
XLOC_003322	2.7332318	5.7818456	4.046219	4.6735363	3.120474	2.8692307	3.4841979	3.3216126
G036522	6.389517	7.504137	6.88773	7.022995	6.4848385	6.026128	7.0454564	6.342038
G047903	4.461145	7.530361	6.543766	9.194887	5.125499	5.4939475	6.076467	5.7763195
G053199	6.5839205	3.807734	3.119484	2.7569587	4.0707474	4.0747967	2.7154126	3.4420228
RP11-426J5.2	2.7332318	5.178793	3.6006262	5.033746	3.1301076	2.8568308	3.3754625	3.8272302
G019066	2.7332318	2.602446	4.1599736	4.7490177	4.4209375	4.493854	4.8229866	4.5860248
uc.145	4.668595	4.452566	3.0837088	4.595301	2.5005436	3.2457385	4.9768677	4.861935
G075818	6.4797764	5.410787	3.9188716	4.495446	4.2105746	3.029667	2.928337	2.7606864
LOC284581	4.528482	4.8500633	3.3279588	3.9731517	2.5005436	3.315691	4.3307023	4.044074
DGCR11	4.47968	2.602446	2.533881	2.7569587	3.4213362	3.7640648	3.818895	3.7117872
BLOC1S6	4.398477	2.602446	4.626079	2.7569587	5.0254464	5.2880216	5.2621236	5.523388
G054878	6.559677	4.848742	4.204708	3.988223	5.0725594	4.363925	2.9322205	2.8851013
XLOC_001768	4.0189877	4.0030255	3.456845	2.7569587	3.1486206	3.0934105	2.8893118	2.771124
XLOC_007615	6.7451653	6.3965654	5.8492465	5.945286	5.918823	5.120507	4.8746686	5.193773
RP11-354P11.3	5.962349	5.4291153	7.834325	7.3822947	7.699086	8.625853	7.4312468	9.6633005
CTC-503K11.2	2.7332318	2.602446	4.2148433	2.7569587	4.1242	3.5616949	2.77523	2.8270314
G043226	6.874257	4.2562757	4.6337276	6.402049	4.349434	3.299924	2.9765155	3.0396547
BC094873	6.309382	6.3198314	4.6483064	6.52163	4.6458583	3.8035135	3.4601889	3.2079968
G052768	7.5510674	6.968902	7.288392	7.3884525	7.138	5.957731	4.966185	4.808819
PSMG3-AS1	4.439143	3.4051406	3.6983109	2.7569587	3.3873923	3.0997274	4.1427016	3.7478278
AC008154.4	5.1088386	6.707683	5.3504925	5.9718227	3.5900035	3.9912176	2.7619312	2.7231858
LOC392364	5.807596	6.8615046	5.717687	6.3545485	5.2088914	4.8734727	5.113815	4.7761865
C21orf59	6.443494	6.0089226	5.157017	5.184801	7.033094	6.4392076	6.295301	6.418367
RNF138P1	6.848638	4.3432503	5.0562124	2.7569587	5.976407	5.638471	5.5804114	5.690983
LSAMP-AS1	4.303996	6.890956	5.350876	6.6127567	4.4470115	4.360776	3.2528782	3.2605715
LOC645166	7.8599706	5.362522	5.591234	4.566046	5.61215	6.035973	6.3274436	5.7610245
uc.271	2.7332318	6.3211594	3.7856085	4.227395	2.5005436	2.7129803	2.8505378	2.8629982
G080046	2.7332318	5.936898	4.635854	5.649486	4.676051	3.2581573	4.1850295	3.5415819
G041860	5.265894	3.405293	2.533881	2.7569587	3.6882145	3.9264808	3.3643143	3.572455
uc.438	2.7332318	2.602446	3.4927473	2.7569587	3.2868779	3.4426484	3.379253	3.3633401
CTD-2376I4.2	2.7332318	5.4873886	5.016812	5.929266	5.7080564	5.359019	5.412683	5.2496204
GSE61474_XLOC_016464	7.706264	8.68598	9.432739	10.659118	8.69126	7.996838	6.52341	6.2982683
LOC101927815	2.7332318	2.602446	4.1321273	2.7569587	3.4823031	3.6889412	4.3375726	4.565287
G030184	4.3446608	5.360135	3.9508147	4.818794	4.025696	3.5158238	3.4540215	3.1214514
LOC100506985	2.7332318	2.602446	3.2804356	2.7569587	3.8506296	4.164187	5.0052667	4.733565
LOC104968399	5.999709	5.4309425	5.006067	6.1442294	4.9695034	4.46185	3.4270394	3.6200624
RP11-350F16.2	4.5808125	7.7679853	6.472671	7.2809606	4.621592	4.5457516	5.8943834	5.4584002
G056817	2.7332318	3.7943413	3.5413396	2.7569587	3.4552066	3.123556	3.0568845	2.8613725
G005524	5.3484826	11.047201	9.51705	10.752172	6.382327	6.770787	6.4789433	5.836131
RP11-458F8.4	2.7332318	4.0637765	3.987658	2.7569587	3.4842916	4.4144864	6.119011	6.303274
TMEM51-AS1	2.7332318	5.3658366	4.1621804	5.8752313	3.9533489	3.3744571	3.8514662	3.6085665
DRD5P2	8.505608	7.5610337	5.520821	6.564738	7.19854	6.999976	6.7585983	6.946273
XLOC_000326	8.340745	7.4433017	6.3113694	7.8203435	5.0291753	5.712986	3.06107	3.5148778
G018888	2.7332318	5.700709	5.252907	6.369556	3.4079146	5.8257694	4.774322	5.280048
AKR1C8P	5.007744	4.828332	4.154019	4.28977	5.8420286	4.857848	4.3946834	4.4827523
uc.274	5.0448103	2.602446	3.2962642	2.7569587	3.280211	3.1515837	2.8662965	3.233657
XLOC_012064	2.7332318	4.9904447	4.0556064	5.5999303	3.1169283	2.8578951	2.8679528	2.9817877
LOC100507351	6.477841	4.010013	4.300264	4.413144	4.5556364	4.064048	4.5475965	3.894528
LOC101929384	4.642254	4.613149	4.236425	4.203926	3.4975204	4.063873	4.2770414	4.5741673
G046612	4.6559806	4.5552235	3.9201078	4.211188	3.7307365	3.373341	3.1157367	2.889472
G044980	6.89305	6.446288	4.846649	6.238897	4.7906275	4.0438695	3.5637267	3.398896
RP11-252P19.2	7.814779	4.5715766	4.1427016	2.7569587	5.0172067	4.6284885	5.195318	4.996827
G045831	15.193182	14.604713	14.2735405	13.915197	9.8849945	10.195888	8.278315	8.811156
G069965	5.637237	4.199758	5.302418	5.1027284	6.664373	7.821705	8.28336	9.040502
LINC00454	6.0363393	8.09488	6.6775103	8.037281	5.324475	4.9374537	4.8428154	3.902428
G029962	5.5572457	6.3654513	4.5003633	5.2034984	6.4443035	5.5384665	5.7284174	5.7325253
RP11-47A8.5	11.06917	9.9363	11.095208	12.68709	10.682437	9.998013	7.62618	7.8540545
LOC101927811	8.945364	8.797796	7.3259406	8.200915	6.477213	6.399128	5.5756884	5.2664967
CTD-2636A23.2	3.8392243	4.0225954	3.5496507	2.7569587	3.6984985	2.7846823	3.5862236	2.9255238
XLOC_012304	9.015227	7.893567	7.4806924	8.1861925	7.3591323	6.439529	5.4224386	5.4009085
AX748314	4.509025	4.540782	3.9735973	2.7569587	5.017084	4.7107334	4.341042	4.7377305
G011373	5.12139	2.602446	3.492882	2.7569587	4.463755	4.669499	3.8824239	4.366823
BLOC1S1	2.7332318	6.595571	4.252809	5.1948876	3.956729	3.9549475	5.4674153	5.3269973
XLOC_005888	5.8209567	6.1625357	3.2687232	2.7569587	2.5005436	2.794786	4.186765	3.7735107
AURKAPS1	2.7332318	3.3598146	3.1698914	2.7569587	4.541227	5.0448103	5.451687	5.5994163
CTD-2293H3.1	5.5347605	2.602446	3.4920628	2.7569587	3.8916593	4.496202	5.2895756	6.52163
G000293	3.9560282	5.292043	4.923262	6.3495317	4.8929677	5.0114527	4.7905383	4.760954
SNHG21	6.589684	4.5641375	6.338332	4.758194	7.825837	6.8689604	7.1850367	6.7858896
G089971	4.495965	9.207852	8.152312	9.31386	2.5005436	5.350876	8.800339	8.5532055
AK308439	4.1920605	3.6708221	4.57558	4.5434017	4.881679	4.3725433	2.839041	2.746273
G057759	5.2020245	7.4983144	6.4417334	7.288962	6.734185	6.7665205	6.001642	5.626374
AK057438	2.7332318	2.602446	3.5592647	4.604246	2.5005436	3.7843766	5.508255	5.4448256
G042512	4.1986265	4.9691234	6.274597	6.404246	7.0425906	6.327765	7.4034214	7.3244953
XLOC_002561	2.7332318	2.602446	3.136764	2.7569587	4.3096123	5.253034	5.609962	6.4563084
G019954	6.229272	7.910948	9.434621	9.700774	8.222547	8.37812	5.673972	6.2679057
CTD-2576D5.4	2.7332318	7.826385	6.1331277	7.917758	3.7640648	5.2051744	5.4132433	5.224676
RP11-130L8.2	3.8744822	5.600648	6.3630743	7.720757	4.866345	4.3425245	3.397617	3.293057
DJ031142	4.4182553	3.7710128	3.9612875	2.7569587	5.0189443	4.7651806	3.6870675	4.14147
LINC00678	2.7332318	3.9873312	4.006439	2.7569587	3.3063972	2.7744322	3.2476244	2.57254
RP11-430H10.2	4.5457516	3.7255535	3.5836434	4.9595265	2.5005436	3.1504173	2.810483	2.4661107
XLOC_004041	2.7332318	6.278232	4.210894	5.9575	3.9776154	3.4380212	3.2370927	3.3873923
G023384	4.798383	5.9618545	5.1108613	5.8316627	5.1730742	4.7529435	4.938522	4.706981
RP5-1028L10.2	5.4097924	6.6087894	6.1219063	7.217925	4.487592	6.312212	5.2098875	5.7879095
G043470	2.7332318	2.602446	3.6168456	2.7569587	3.0160859	2.9693725	3.377901	3.4274073
DKFZp451J181	2.7332318	3.5777655	4.636484	2.7569587	6.129582	7.891811	7.1750484	9.049963
G049808	5.8082237	5.1339364	4.5173426	4.886634	3.1715317	3.4329052	3.0604758	2.6368985
G090341	7.262946	7.686143	6.8984265	9.968962	4.9793677	4.9259996	5.675297	5.0654593
XLOC_000294	2.7332318	5.000474	5.9856024	6.15696	5.7897134	7.585029	7.134533	8.940016
XLOC_008848	2.7332318	3.9793286	4.378111	4.7804375	3.387284	3.2647657	2.8339477	2.9278312
GS1-433O24.1	2.7332318	2.602446	3.6498747	2.7569587	3.6241338	2.830721	3.2074842	2.8956554
XLOC_008503	9.207106	7.3328986	8.721741	9.155995	8.692664	7.8455467	9.814398	10.59864
TMEM14B	6.964374	5.0973673	6.708649	5.680354	7.5289025	7.53313	6.8359575	7.064036
G016210	4.5391607	4.5116925	5.0310645	4.07719	4.86565	5.6113553	4.6286135	5.3805633
RORA-AS1	5.37859	4.021944	3.282631	4.718782	3.7571948	3.180284	3.0483217	2.5832448
G049416	4.471904	8.427859	6.7079773	7.6918807	3.858059	4.8499475	4.3772097	4.0515413
G040077	7.4882107	5.2104564	4.5688386	4.802575	5.4876885	4.4917345	3.1740856	3.5781586
G006020	4.350315	3.8020334	2.533881	2.7569587	4.608034	3.323631	3.2292738	2.9916365
SBF1P1	9.282567	4.952625	6.4096227	5.976022	7.2667794	6.6732197	7.0470877	6.4988728
G018951	4.0161676	2.602446	4.7606997	5.0037055	4.505262	5.316796	4.777769	5.8546925
G046261	2.7332318	3.4524922	3.8424757	2.7569587	3.790758	4.395679	3.4572008	3.5589774
KCNQ1OT1	6.177381	6.89305	5.112365	5.9466367	5.2251816	4.64457	3.7002175	3.372952
G078809	5.697631	3.963496	2.533881	2.7569587	3.701145	2.8908615	2.3244498	2.453667
AC022819.3	6.4118266	6.0527754	4.1410108	5.4361887	3.2185078	3.9268355	3.0830188	3.391065
RP11-98L5.5	2.7332318	5.760419	6.1379895	5.1901174	2.5005436	3.7043517	6.758957	5.2270727
CTD-2587H19.1	3.9995072	2.602446	3.632075	2.7569587	5.0459256	4.9067526	5.0934806	4.859305
RP11-332E19.2	2.7332318	5.0687757	4.906132	5.196519	4.7329855	4.7694087	5.8699636	5.763446
G084345	6.656395	6.4349318	5.2825136	5.9367447	5.402858	4.691256	4.8955646	4.5354476
XXyac-YX65C7_A.2	4.525023	4.6443286	3.9355452	4.7914457	3.025588	3.1918411	3.3507967	3.4891036
CTA-407F11.8	5.5379963	6.438181	4.822363	6.065528	4.239565	4.803234	3.6845424	4.128725
AC016999.2	5.565193	7.203228	7.3302894	6.971309	6.6725593	6.910417	6.449875	7.026428
NR2F2-AS1	6.6329756	6.5060596	5.07592	5.492407	4.0931377	4.6291475	4.303065	4.8981333
MT1IP	6.0305157	5.118451	8.734967	5.4803495	5.7288494	8.150803	7.8700085	8.411806
G039362	2.7332318	4.1410108	4.6847057	4.398477	4.347757	4.1715674	4.512339	4.281462
HOXB-AS3	2.7332318	2.602446	3.8009138	4.3791504	3.8486373	3.240749	3.2079968	2.9770038
G009868	3.910086	5.443454	6.37499	7.80209	5.0490007	5.28967	5.8041353	5.6308923
uc.49	8.636249	7.4692187	8.8489	7.3227606	8.620901	9.217774	9.486154	9.320025
XLOC_l2_013898	5.931924	7.3800116	6.2433004	7.1608577	5.602151	4.9094296	4.7763824	4.3319817
G048848	2.7332318	4.8760915	4.485334	4.8452606	4.262105	5.1989026	5.3524284	5.67843
G014620	4.33353	5.1747108	3.4706192	3.9899867	3.4658086	3.1436868	2.567282	2.3221319
G010989	5.802478	4.386022	2.533881	2.7569587	3.7502432	3.4528801	2.6437693	3.0698094
G023452	4.127346	4.6447372	3.5935204	4.6041574	3.081103	2.9394896	2.732294	2.4417586
AC092580.3	4.107137	6.99162	6.2889414	7.484276	5.7467213	4.7437773	4.448228	3.7668786
RP11-640A1.3	3.8662877	4.267202	3.2989154	2.7569587	2.5005436	3.6158323	3.5180235	3.8653648
G071658	2.7332318	6.6954837	5.088168	5.951758	2.5005436	2.9806302	2.3244498	2.3221319
G057056	2.7332318	5.8733954	4.8332667	5.983146	4.7737083	4.2664227	4.478457	4.834867
RP11-748H22.1	5.548961	7.631711	5.6991196	6.8294663	4.400111	4.6404	4.2755265	3.7119584
KIAA1653	10.747927	10.078147	12.138992	11.602172	12.339832	12.090434	8.290444	9.399617
AC012370.2	6.5356536	4.594206	5.4986753	2.7569587	6.333573	7.2323146	4.874254	6.9422183
RPS7P5	4.048399	4.328196	3.8514147	4.989782	3.8630736	3.3579488	2.9001498	2.8966558
G048610	2.7332318	2.602446	3.583198	2.7569587	2.5005436	3.1813269	3.7895396	3.6283479
RP11-1217F2.15	5.8514094	5.7802763	4.230054	4.5616236	3.5379357	3.632663	3.3655005	3.5398042
G065993	2.7332318	2.602446	3.3257742	2.7569587	4.8920274	5.8740625	6.393476	6.9455566
RP11-420L9.5	7.636574	6.140004	5.9155083	6.4730844	4.959935	4.924757	3.5436466	3.7782593
G000838	9.891747	12.719771	11.166416	12.399323	9.917882	9.142811	8.9803295	8.9702425
LL22NC03-23C6.13	10.355688	9.04118	7.10637	8.213297	5.0894194	5.9621844	5.0506716	5.6819906
RP11-296A18.3	6.798394	5.6510572	4.137181	5.343937	3.8737154	3.2488816	2.9524999	2.9531977
HCG18	5.9471636	2.602446	5.0452094	2.7569587	5.124402	5.379567	5.2874117	5.52201
G016247	6.7353215	4.232951	3.4038699	4.7666526	3.1775718	2.7974546	2.6325123	2.3992965
SNHG8	9.196964	8.215899	7.665049	8.203587	7.0235295	6.741879	6.6758943	5.720414
LINC00652	4.5021453	4.163679	3.6553435	3.9658737	2.5005436	2.9339063	3.7919476	3.4623785
G000284	6.36689	6.922127	4.836209	6.6232905	3.125128	3.0179439	2.7324395	2.8763752
G081107	4.158059	4.5609026	3.641746	2.7569587	2.5005436	4.3073006	3.9140043	3.2727547
RP11-856M7.6	4.322349	5.1051855	4.442713	5.1282215	3.9075532	3.572277	3.8496032	3.6436057
RP11-446N19.1	7.531474	5.031727	5.4226494	5.4134426	6.405633	5.9613514	5.970901	5.7112184
XLOC_008343	5.3378286	4.254159	4.2485366	4.656506	3.7139094	3.575355	4.0396156	4.2631497
RP11-702B10.1	6.225997	6.2852826	5.6314044	4.9054437	5.9613514	6.31454	5.8643465	6.5774217
BC101937	2.7332318	5.4876885	4.6362	4.7550583	4.644414	5.3663783	3.8119457	3.7732193
G065323	2.7332318	3.7813914	3.4518113	2.7569587	3.5032613	3.165299	3.2148147	3.2013075
HOXC5	5.00246	5.3919225	4.6667767	2.7569587	5.1275735	5.62325	4.7799654	5.074975
RP5-1042I8.7	2.7332318	2.602446	2.533881	2.7569587	3.7763665	4.780146	3.6313248	4.622294
G027814	4.574346	3.911207	3.2986407	2.7569587	3.3053005	3.563087	3.1194482	3.4894357
G030688	5.313622	5.699965	3.9466064	5.0103917	6.034251	4.885366	4.093255	4.34789
KCCAT333	2.7332318	4.7060738	3.4137077	4.1319485	3.3751502	3.656812	2.6221147	3.1950305
G078232	3.947644	5.6239657	4.187273	4.298715	3.55591	3.4588041	2.5781138	2.6826444
HM358977	8.844409	8.364042	9.737802	8.5445	9.95693	9.548803	9.147643	9.004266
MHRT	2.7332318	6.2542005	4.3901396	6.3643875	3.4968665	3.3900921	3.1095204	3.4856958
AC004988.1	4.9127555	3.9549475	3.8459718	4.492324	4.956767	4.2696605	3.4523041	3.5139143
G073912	2.7332318	4.121081	2.533881	2.7569587	2.5005436	2.8768632	3.2310667	3.13673
G051938	2.7332318	5.5063534	3.861766	5.15323	3.7886322	3.8301604	3.1442895	3.0419781
RP11-525A16.4	2.7332318	2.602446	4.0168467	2.7569587	4.135936	3.5496507	4.849741	4.8942146
FGD5-AS1	2.7332318	4.459977	4.9115305	5.608522	4.483464	5.470695	5.98345	6.0030036
LOC105377348	4.0147967	4.0020313	3.4243984	2.7569587	4.440383	4.2208123	3.1085994	3.6630595
RP11-698N11.4	4.472232	2.602446	2.533881	2.7569587	2.5005436	3.653553	2.7542908	3.6949677
uc.41	2.7332318	4.1029305	4.6349583	4.0811114	4.7681394	4.0598483	3.3282912	3.393283
G028846	2.7332318	3.6752138	4.189033	4.574742	3.7566192	3.139718	3.6848092	3.3921852
G013715	4.307828	4.2428555	3.2021067	2.7569587	4.264195	3.497622	2.3244498	2.3221319
BC045779	2.7332318	4.2916403	3.2644823	2.7569587	4.041175	5.1147127	6.6587076	6.983329
G070826	5.5277066	5.113324	6.9381557	6.5073376	7.2653646	7.0362706	4.3464108	4.8113484
G065138	2.7332318	3.4065495	2.533881	2.7569587	3.77247	2.8755426	2.9986544	2.768309
AC099344.3	3.8581219	4.566614	3.3674004	3.997879	3.6580355	3.006849	3.6882145	2.995924
G039727	2.7332318	3.7972763	3.2112954	2.7569587	3.5730975	3.057894	3.590915	3.5244896
G053095	2.7332318	5.6298766	4.096655	5.165538	2.5005436	4.3012233	4.9578986	4.6121354
G021050	2.7332318	5.2072883	3.658258	2.7569587	4.5030103	4.3165464	3.3874526	3.9220195
RP11-295G20.2	7.1110578	5.888631	6.494787	6.1226053	6.1642623	5.317461	6.8313365	5.7674737
G041535	2.7332318	3.8979745	2.533881	2.7569587	3.2141433	2.9352503	3.1270607	3.21331
XLOC_010331	5.1748676	8.280703	7.050946	7.638111	4.9609184	4.9527764	4.405612	3.7040975
XLOC_000723	2.7332318	5.17845	4.018559	5.108388	3.0743542	2.7845662	2.5362287	2.3221319
G018817	2.7332318	3.8321772	3.3137121	4.1816335	3.3134136	2.9320378	3.3807375	3.021262
LY6G6E	2.7332318	4.1192493	3.9648695	4.110875	3.4252799	2.9767263	2.827543	2.469483
G026715	2.7332318	6.0884957	3.5130744	4.4407754	2.5005436	2.9579253	2.814849	2.581657
G025350	2.7332318	3.3273492	3.8570971	4.6464543	3.7560406	3.6649501	3.5036304	3.2498226
RP11-103H7.3	2.7332318	4.227858	3.5307255	4.883807	3.3813982	3.2679975	3.472991	3.2416935
AC011513.4	5.0084505	5.329258	4.1947455	5.483802	4.0524144	3.7752726	3.0766249	3.1051495
G083596	6.3175325	4.1964827	3.9000804	2.7569587	3.7290232	3.6836178	3.0928483	3.6051993
LINC00282	6.288061	5.873009	5.9119244	2.7569587	6.6856427	7.047657	5.888631	6.2222557
XLOC_006309	6.2483306	4.7710075	4.156344	2.7569587	4.876526	4.61573	4.8330092	5.253982
G006599	4.56358	4.080816	2.533881	2.7569587	2.5005436	3.3428829	3.3760533	3.2969768
BC041879	4.5456276	4.209953	3.849661	5.4253488	3.9430046	5.027957	5.7741694	6.110466
G048697	4.468349	3.4968665	3.582749	2.7569587	3.0842369	3.2477546	3.797133	3.7074924
RP4-548D19.3	4.4463544	2.602446	2.533881	2.7569587	3.943688	3.4878855	2.901214	2.9790466
AC092669.6	5.160468	6.0005145	5.8480444	5.6679707	5.4936657	6.0238905	4.7041025	4.923788
CTD-3137H5.1	8.620901	6.62272	7.1997504	7.3657866	6.8706417	6.303785	5.330814	5.471669
G038971	5.119012	3.3380275	4.258015	2.7569587	3.413043	3.7040975	2.704738	2.6384099
G005277	4.152919	2.602446	3.5393627	2.7569587	2.5005436	4.391574	4.671841	5.143255
RFFL	6.8799806	7.990774	6.4598813	7.583766	5.0078464	5.8130774	6.89305	6.261022
RP11-1112J20.2	7.023916	5.6354165	8.206749	7.123498	8.058176	8.120373	5.2217736	6.8055205
RP11-255I10.2	2.7332318	4.9453645	3.960465	4.156852	3.5029325	4.5237203	4.416657	3.761579
RP11-799B12.2	5.0856647	5.6947794	4.703103	4.6452312	4.8075953	4.1908827	4.299832	3.655256
RP11-383J24.6	2.7332318	3.3451242	5.4499793	2.7569587	7.173179	7.6696544	7.3031464	8.148257
G065470	4.660687	4.111809	4.5290666	4.227488	4.892656	5.161122	5.3360023	5.68952
G008606	2.7332318	5.8631444	4.574742	5.6290035	3.70085	2.860957	2.3244498	2.3360465
RP11-404E16.1	6.8758698	6.0186477	5.309123	6.288061	5.2978578	3.8488276	2.8277001	2.4012988
G089212	2.7332318	4.0659013	2.533881	2.7569587	2.5005436	3.0925362	3.128463	4.0163455
CTB-147C13.1	4.7906275	5.369135	4.273551	4.8955646	4.165598	3.9717681	3.0683298	3.265708
G043373	2.7332318	5.6949277	5.3574405	5.110405	4.042537	5.471606	7.8010426	7.508998
XLOC_003142	6.3255033	7.7856774	7.278764	8.161533	6.272705	5.6302238	4.7454786	4.1214166
G057984	2.7332318	4.651861	3.4724154	3.995539	3.9529376	4.0524144	3.722073	3.7704973
RP11-132N15.2	2.7332318	5.8072066	3.926114	2.7569587	3.2715452	2.983746	2.699751	2.5034223
LOC101928979	2.7332318	3.4716275	3.6459556	2.7569587	3.7923865	4.0872574	4.7273827	4.292813
CTD-3028N15.1	6.8998523	8.862412	8.438528	8.757345	8.907499	8.706613	5.7760353	7.219335
RP11-142G1.2	2.7332318	4.4862227	3.3971024	4.503465	3.3434973	3.1936293	4.0020313	3.8359048
G014164	2.7332318	7.043438	5.562764	7.0286517	5.766132	5.0159907	3.5696988	3.1714191
G063931	2.7332318	3.9363232	3.6826134	2.7569587	3.4124658	3.3048732	3.534194	3.4958992
RP11-308N19.1	2.7332318	5.176846	5.5958076	6.696042	4.2627378	4.104932	3.6683838	3.307262
PMS2P4	4.2694073	4.8670273	5.663563	4.497401	6.8669987	6.6346664	6.6573434	6.8961596
G010325	2.7332318	3.7906203	4.681536	5.1747785	4.2114525	3.7713132	3.248194	3.0580108
G086025	4.4963064	6.596281	4.7713284	6.6801114	3.5703115	4.4091063	3.6364548	3.4410257
G036292	9.520839	10.343029	8.996257	7.7827315	10.421295	9.995201	8.5445	8.281505
XLOC_014158	2.7332318	4.3842564	3.3258433	4.797395	3.4243486	3.2050495	3.6960864	3.4407198
XLOC_005522	2.7332318	4.2157216	2.533881	2.7569587	2.5005436	2.8701046	3.2036185	2.982022
LOC440434	2.7332318	4.692558	4.314945	2.7569587	4.800361	4.520863	3.3594847	3.887517
G030931	10.348513	8.077956	9.310121	8.456607	10.20292	8.427859	8.669965	8.696497
RP1-90L14.1	6.2092376	4.5541134	3.1184843	2.7569587	4.099434	3.730431	2.704192	3.0806828
AX748067	6.208405	6.4052687	6.0010157	6.627505	5.281816	5.2043376	4.2086344	4.280536
G057141	4.546954	4.2722054	4.3909483	4.380727	4.2719274	5.2708135	3.1826172	3.8934631
RP11-261P9.4	4.5216136	3.5664496	4.012336	2.7569587	3.6559427	3.6352355	4.3751707	4.7928596
RP11-352G9.1	4.498127	7.113048	5.3766613	6.36689	3.998591	4.290515	7.249831	5.9662514
G059679	6.859499	7.8995085	6.5892963	6.616254	6.5049734	6.7024827	6.7189574	6.6871395
RP11-586K2.1	5.7774763	4.51201	4.008006	4.005091	3.7807908	3.6776137	3.0938668	2.8949955
AF241725.4	6.7485027	6.3578963	4.916023	6.901938	3.6042836	3.7895396	3.3278139	3.2516925
G026021	7.9848123	8.034249	7.167939	8.710917	6.120643	6.701584	7.967102	8.56072
CTD-2184C24.2	4.49776	5.923441	4.296978	6.1204395	3.1618795	3.8828883	4.775175	4.468021
RAET1E-AS1	6.257833	3.721591	4.523917	2.7569587	4.499056	4.0583405	3.217808	3.3812246
LOC441242	5.5788693	7.7361994	6.9822655	7.1072726	7.1530833	7.7112317	7.730613	8.3454075
G090752	6.1719003	5.4754887	5.559952	4.6296372	6.6984735	6.6587076	6.0811663	7.2274456
G083069	3.8549812	3.7867084	3.9899867	2.7569587	3.864279	2.9472053	2.9573026	2.6873538
ARPP21-AS1	7.2148266	5.5136595	4.836679	2.7569587	4.8677726	5.5200877	5.1165943	4.756304
XLOC_002590	2.7332318	2.602446	3.9312212	2.7569587	3.7251148	4.401835	4.0524144	5.2388115
CTC-518P12.6	6.999976	7.5755568	6.7400393	7.5694027	5.635271	5.4475093	4.9127555	5.0332727
X04930	6.093707	4.2676487	3.8350382	4.4507246	4.186295	3.008261	5.0963182	4.5990705
XLOC_005118	7.2282743	4.2525115	3.9047575	2.7569587	4.968559	4.9276567	3.5402765	4.135936
LINC00476	2.7332318	2.602446	2.533881	2.7569587	3.9442945	4.681954	3.7231467	5.2630954
G060141	2.7332318	2.602446	3.5656605	2.7569587	2.5005436	3.0753264	3.0184605	2.662372
XLOC_007886	2.7332318	3.9887433	2.533881	2.7569587	2.5005436	3.0329938	4.4506445	4.490524
G084811	2.7332318	2.602446	2.533881	2.7569587	4.1480794	5.1161633	3.7687745	4.988937
G048379	5.91515	10.508758	8.399594	10.128726	4.6944757	5.6780972	5.8000197	4.9390316
RP11-521E5.1	4.1320534	5.981512	4.9302664	5.392373	3.9650893	3.5816832	3.4335139	3.2853556
RNASEK-C17orf49	2.7332318	2.602446	3.649183	2.7569587	2.5005436	3.1731653	2.8407273	2.8861284
FRG1JP	5.4693813	4.1610794	5.557394	2.7569587	6.742915	5.985116	7.291416	7.150447
G049858	2.7332318	4.8893347	4.229342	4.571385	4.6629333	4.8211975	5.17447	4.9128995
NFIA-AS2	2.7332318	6.2253075	5.402796	4.5418224	2.5005436	3.0031114	4.2830963	3.3419433
G040035	4.8238297	6.99586	5.3980227	6.623996	3.881027	3.833624	3.6067078	2.9276583
CTC-535M15.2	5.618947	7.0937743	5.7638545	5.9681425	5.9548626	4.999856	5.334912	4.9633656
G083081	2.7332318	5.4279904	4.9234395	5.9676256	4.111336	3.5393627	3.432579	2.8807716
G001733	2.7332318	4.889997	3.7824528	3.9258015	3.389846	2.9695075	2.3723898	2.9234827
EGFL8	11.589942	10.097942	8.69126	8.60035	6.192478	5.3745055	4.2265506	4.2496977
SNHG12	7.1227393	5.581231	7.946019	4.9520445	7.974766	8.0602665	7.629677	7.907666
LOC100506804	2.7332318	4.1373878	4.272494	4.8302126	4.5926013	4.3365183	3.3138733	3.5877402
RP11-597M12.1	5.0389633	7.326251	5.553065	7.4567432	4.76402	3.9006038	3.2461362	3.434298
HRAT92	4.172761	3.7752256	3.7329388	4.5361233	3.581505	3.1633425	2.806054	3.038347
G016546	2.7332318	3.639326	3.6768851	2.7569587	4.8998694	4.974308	4.425536	4.892422
G025130	2.7332318	6.6209517	5.376471	6.5657554	3.4801898	5.6507535	5.8724623	7.1046386
GATA3-AS1	5.8838425	6.026328	4.559819	5.6736994	3.7680433	3.1373596	3.8493192	3.6728976
G011983	2.7332318	5.822982	3.8014202	5.65819	2.5005436	3.5086954	2.7002046	2.4078188
MAP3K14-AS1	2.7332318	7.7303805	5.4716377	7.319935	3.1818867	5.414065	6.9096994	7.2488613
RP11-555H7.2	5.0102224	6.6234746	5.565193	2.7569587	6.6609507	7.079274	4.921233	4.818542
G073785	5.325479	5.4119825	5.279567	6.090678	5.981245	5.009517	3.7728372	3.5544155
G028027	4.433596	3.459521	3.6166818	2.7569587	4.2120185	3.3330648	4.6511765	4.025147
G050112	4.6304235	6.7045026	6.8509912	7.7332397	6.349301	6.1488085	6.1817846	5.758491
RP5-1028L10.1	2.7332318	4.3928924	3.5305266	2.7569587	3.2937992	3.0286803	4.294216	4.4900613
XLOC_013884	5.0501747	3.956891	3.1667721	4.158995	2.5005436	4.5610867	2.820633	4.320439
RP11-715C4.1	9.830323	8.995043	9.158652	8.733853	9.165477	9.96242	8.502188	9.288151
G083087	5.902728	4.8477836	3.3270898	4.813321	3.6380582	3.001375	2.7607856	2.467827
RP11-303E16.7	4.490524	6.361391	4.926321	6.055227	4.16886	3.3743558	2.8185904	2.6912968
DLG3-AS1	7.4396276	6.3814254	5.36656	5.897352	5.4722886	4.1953297	4.006755	3.7838545
XLOC_007190	4.450187	6.1078773	5.0006084	4.975065	3.987605	5.3410864	5.128015	4.384702
RP4-777O23.1	4.433827	5.1315165	3.7455392	2.7569587	2.5005436	2.8617392	2.860056	2.7164133
AC005606.15	6.5244694	8.456607	5.0148907	7.392889	4.583629	5.2860594	2.8513079	3.4912403
uc.154	6.938456	3.5453205	7.4104996	4.812367	8.6575985	9.250243	9.295977	9.777594
G042193	3.8903491	2.602446	4.421441	2.7569587	4.197048	4.6488805	2.9185116	3.0971398
G046781	2.7332318	6.513081	3.9401755	5.757904	2.5005436	2.9231145	5.0293307	4.199211
G055907	2.7332318	6.779468	5.5740857	5.5524597	2.5005436	4.2313614	7.2598433	6.6033726
G036084	4.558013	4.7168803	3.7964282	2.7569587	3.6585186	3.0548909	2.6339848	2.813885
G012518	4.4009905	6.8867555	4.6745358	5.6119456	2.5005436	3.8040698	2.941753	2.6558821
RP11-23I7.1	2.7332318	6.360292	4.9811993	5.517224	3.6765618	4.579104	5.6344166	5.701058
RP11-161I2.1	5.323366	6.341295	5.822681	4.8600864	6.6132646	6.221314	5.37142	5.121234
RP11-736P16.1	5.181449	4.2494764	5.3750734	4.607283	6.370913	5.8084264	5.1095977	6.3142457
G016445	2.7332318	4.474334	3.3867433	2.7569587	2.5005436	3.2910306	4.9949293	4.6050587
G090091	7.57134	5.0125804	3.2249618	3.9910738	4.4646406	3.744804	4.1629634	4.5263853
G076652	2.7332318	2.602446	2.533881	2.7569587	5.01801	2.9071176	3.1455996	3.4382052
WI2-89031B12.1	2.7332318	4.309864	3.759972	3.9462233	3.974842	3.377901	2.9256766	3.4557648
G038558	4.4936047	5.040142	4.279824	4.5343103	3.9185512	3.177901	2.75441	2.3221319
RP11-327F22.4	7.781033	8.146475	8.940725	9.604403	8.782123	7.9358115	8.905768	10.444363
G042340	2.7332318	6.427227	5.2555084	4.8796487	2.5005436	3.97644	5.9155083	4.5787654
LSINCT12	2.7332318	3.9973836	4.7708764	2.7569587	5.3445964	7.077982	6.3066816	7.169898
G020528	5.398745	5.1531124	4.495446	5.842849	4.273361	3.4639077	3.47287	3.0513546
RP11-643G16.4	7.1303105	6.1138897	6.970823	6.0005145	7.836747	6.6783843	8.223233	7.6734548
XLOC_012889	2.7332318	4.2773795	2.533881	4.2773795	3.6445644	2.7939086	3.6239629	2.82055
AC103564.7	5.00695	5.14582	5.497374	5.3623776	5.113815	4.3240366	3.6538484	4.199886
CTD-2639E6.4	6.8082685	8.125247	7.356468	8.520136	6.899048	6.6061587	6.571616	6.5524244
G080369	2.7332318	3.9335468	3.0917642	2.7569587	2.5005436	2.795536	2.7460742	2.6139987
LOC100499484-C9ORF174	4.588933	4.3739243	4.067326	5.422241	3.374577	2.7846367	3.2789683	3.072332
RP11-415C15.1	5.467928	4.7882643	4.5631075	5.4065547	4.814739	4.5892587	3.456845	4.249353
G072813	2.7332318	4.032838	5.589498	5.404468	5.467928	4.8456793	4.093838	4.016254
G088281	7.8460364	9.404073	7.699486	6.695806	9.619263	8.687765	9.510446	9.79127
RP11-438C19.1	2.7332318	2.602446	3.8578932	2.7569587	3.8375156	4.469888	4.197908	4.7957516
G058468	8.214699	9.6382885	8.979338	9.128993	9.167144	9.245002	7.7164	7.5892277
RP11-110I1.12	2.7332318	5.2040915	5.156739	5.496511	4.7601857	5.5613146	5.200557	5.358083
AK022294	4.4884143	2.602446	4.878372	4.176464	4.7790403	5.548961	5.6017933	5.7646036
CTD-2382H12.1	6.977026	6.005201	4.199886	5.6925693	5.6328425	4.335191	4.698651	4.62442
G051533	4.9541864	5.4194517	3.708369	4.4942303	4.1776686	4.0527716	4.264434	4.1463547
G032958	6.1427155	3.3399577	3.434298	2.7569587	3.6762857	2.8567207	2.508648	2.4490042
G087105	7.825837	7.5532217	6.3129425	7.7936296	5.19238	5.135587	3.4997709	3.076323
LOC100129636	4.3662944	3.84231	3.526181	2.7569587	2.5005436	3.5699282	2.6687152	3.058117
ZBTB11-AS1	5.7825384	5.110405	4.676051	5.4484596	5.7404823	5.4615154	6.8007145	6.6537304
AC074117.10	4.298024	2.602446	3.8331861	2.7569587	5.5275245	4.172117	3.90826	3.9031358
PP7080	4.167155	2.602446	2.533881	2.7569587	4.9928217	4.8120766	4.134694	5.0092463
RP11-37B2.1	4.0370564	2.602446	3.3248284	2.7569587	3.5596447	4.471904	4.3152127	4.3791504
RP11-350N15.5	2.7332318	3.4795713	5.0846386	2.7569587	6.8082685	6.012148	5.7095127	5.8625197
LOC101929282	5.65463	5.9773273	5.324654	6.0531826	4.5704618	4.7282186	3.1882977	3.95714
XLOC_007348	4.686942	2.602446	3.8765419	2.7569587	4.3628454	4.77703	5.19238	4.9063444
CTD-2132N18.4	5.691987	5.0313034	3.8843305	5.1436462	4.081759	4.259416	2.9724283	3.3935604
RAD51-AS1	5.7288494	4.3813095	4.844161	4.520127	7.3227606	5.5646496	6.0608163	6.0485883
G023955	6.556136	3.9735973	3.5746224	4.5904	3.9977355	3.4674852	3.1153889	3.1642878
RP11-225H22.4	6.040012	5.5153623	4.5039396	2.7569587	4.606617	5.7972116	7.1965075	7.185723
MROH7-TTC4	2.7332318	2.602446	3.1955833	2.7569587	4.519214	4.034426	4.3657136	3.963496
RP11-128A17.1	2.7332318	2.602446	3.6674526	4.4425974	4.3122025	4.0407696	3.2873938	4.127087
GSE61474_XLOC_041285	4.932379	6.295301	5.1412706	6.10827	4.6337276	3.7823782	3.6739736	3.185387
RP11-87E22.2	2.7332318	5.4776244	4.3475366	5.8283286	2.5005436	3.922545	4.859823	4.3229904
G086843	5.1165943	7.810438	6.293241	6.6868153	5.3622293	4.7064652	4.3762317	3.7590346
G060043	4.1200223	4.798246	3.4712527	4.5691037	4.8511066	5.5427885	3.4206238	4.9218426
PEX19	3.8324718	3.916288	3.7031698	2.7569587	4.538548	3.1838372	3.3987153	3.022535
CA3-AS1	2.7332318	6.8854246	5.364413	6.0220423	2.5005436	4.2381144	4.5943785	4.2398868
XLOC_l2_013861	2.7332318	4.1159773	2.533881	2.7569587	3.9355452	5.3572683	3.4654603	5.6420817
AC012513.6	2.7332318	4.7305703	4.5711064	4.775288	4.6146355	4.272641	3.8425646	4.001367
RP13-392I16.1	4.4537034	7.8438845	5.2575045	7.4020844	3.615633	3.413637	2.8514743	2.724276
DGCR9	2.7332318	3.9236085	4.667392	4.4716377	4.818794	4.0448008	3.4887066	3.7586708
G079291	5.5754185	3.8740656	2.533881	2.7569587	2.5005436	3.5587914	2.8258626	2.90737
FOXD3-AS1	4.497881	4.757129	3.6574287	2.7569587	4.1066318	3.9190643	4.37708	4.3992157
CTC-508F8.1	4.977992	2.602446	2.533881	2.7569587	4.558107	3.8429942	3.7887096	4.0650563
RP11-619L12.3	2.7332318	2.602446	3.6641989	2.7569587	2.5005436	3.9750948	5.682466	6.360292
CTA-445C9.14	2.7332318	2.602446	2.533881	2.7569587	4.247681	3.2694712	4.121628	3.9189222
CTBP1-AS2	2.7332318	2.602446	3.554802	2.7569587	3.8505468	3.3301253	3.279565	2.9474049
LOC101927100	6.119011	5.311063	6.308124	5.6308923	6.344392	6.581033	6.612348	6.4106035
THRB-IT1	4.7761154	3.961677	5.3298254	4.1791625	5.5622587	6.9064837	5.4322395	6.821398
XLOC_008793	2.7332318	5.0006084	4.375471	5.263484	2.5005436	3.2399588	3.1735473	2.9921322
G015823	2.7332318	4.9326415	4.0625777	5.491065	2.5005436	3.044725	2.3244498	2.3221319
RP11-673E11.2	2.7332318	4.072618	2.533881	4.219618	2.5005436	3.2226002	3.8271313	4.184627
XLOC_007089	4.4822574	7.5120378	6.269137	6.0100684	6.3433485	7.8927674	8.213297	8.271087
LOC340512	6.7021837	6.2138195	3.6350117	4.635929	3.4750488	3.076323	2.5564835	2.503223
RP5-1139B12.4	6.3340225	3.5705194	2.533881	4.320325	3.334642	2.8210042	2.826932	2.7773707
G005186	5.4722886	3.9246764	2.533881	2.7569587	2.5005436	3.4518113	2.5515914	2.98559
RP11-265E18.1	6.830754	3.8030434	5.1175866	4.2436814	5.9840565	6.4125843	4.98389	5.7632117
RP11-1057B6.1	7.0981913	5.075292	5.400376	6.043479	4.8564153	4.8361506	6.238002	6.0814977
NDUFB2-AS1	7.4979467	8.240857	6.9058576	7.50642	5.8040056	4.9497685	5.257838	3.8034034
TP73-AS1	4.2398868	2.602446	2.533881	2.7569587	5.2428966	4.988937	4.5418224	5.1560106
XLOC_003449	6.2583046	7.012111	5.437345	6.60531	4.521366	3.8402152	3.613205	3.1686554
LOC100129935	3.962631	3.824485	4.009159	4.52777	4.4535317	3.719961	2.9775445	2.857057
G014411	3.8891587	5.3964233	5.0444374	5.437137	2.988836	2.986869	3.1550798	2.3221319
LSINCT2	2.7332318	6.4697323	5.316525	7.334093	4.6362	6.0305157	7.1314464	7.1750484
RP5-1103G7.10	2.7332318	4.9593225	4.7002563	4.9282913	4.2124395	4.3676248	4.4053826	3.8516421
RP11-326C3.13	5.1948876	4.2697554	3.884598	2.7569587	3.6880503	3.877005	5.0621753	4.9322834
RP11-317P15.5	2.7332318	2.602446	3.6485076	2.7569587	3.2335773	3.659995	4.164187	3.9140043
uc.468	4.9374537	4.36154	2.533881	5.1042733	2.5005436	2.744716	3.11497	2.4971852
LOC102724804	2.7332318	4.173969	3.7331784	2.7569587	3.384427	3.2236	2.4770684	2.8743503
DDX11L1	6.9659643	6.983329	5.3844547	6.833627	5.485625	5.121234	3.5928016	3.7981904
G084241	12.105034	11.637014	10.932931	10.697439	7.2342076	6.5805254	6.1209993	6.3993745
G004777	5.705396	2.602446	3.4662766	4.406045	3.1971314	2.7315135	2.4851372	2.5122378
G037956	2.7332318	4.105208	3.915866	4.508444	2.5005436	3.7222922	4.4284406	3.9129982
G083922	2.7332318	3.7996473	3.07154	4.543482	3.004221	3.600077	4.313044	4.032453
SCGB1B2P	3.980939	6.177501	5.609488	5.6450534	5.9964576	6.1158986	5.6142936	5.739014
RP13-131K19.6	6.764865	7.220768	7.929266	8.173416	7.877733	7.608279	7.046786	7.6196194
RP11-318I4.1	2.7332318	4.160252	4.0000377	4.2753544	4.2694073	3.1790552	3.0304427	2.7596726
RP11-762I7.4	2.7332318	5.2646646	3.6227233	3.9420078	4.021552	3.4971786	2.8945603	2.9065611
AC078852.1	4.230457	5.666202	4.8678684	5.6677246	3.6931157	2.9770038	3.2745962	2.8934216
RP13-20L14.6	2.7332318	4.492027	4.665658	4.4503474	4.3007507	5.1860237	5.995966	6.6783843
GSE61474_XLOC_009818	2.7332318	5.403201	3.867022	2.7569587	2.5005436	3.0617104	4.974767	4.261594
LINC01123	6.4757156	8.5623455	8.088821	8.627877	7.7466717	7.923799	6.9131227	7.0443516
RP11-551L14.4	4.875187	7.345554	6.135433	7.4581623	6.7779894	6.130774	4.642504	5.0102224
LINC01267	4.492835	5.876859	5.039776	5.2630954	3.646729	3.84469	3.9623623	3.6239629
MDS2	2.7332318	6.4446225	5.350119	6.3156595	4.6613016	4.1556787	4.0205736	3.677203
AK098481	6.005974	5.6722503	5.3854694	8.04453	3.142333	3.6721885	4.462149	4.008967
G022460	9.671976	9.41024	8.499201	9.382438	9.481954	9.037173	7.680548	8.376731
G011689	4.5039396	4.5426345	7.5840735	5.896887	7.223216	7.6634893	5.2190385	6.278031
CXXC1P1	2.7332318	4.0370564	4.492324	4.6745358	4.2902575	5.4626613	5.4083185	6.506641
G044259	2.7332318	7.186446	5.484927	5.656892	3.339897	3.75049	4.5754013	3.7480876
C5orf66-AS1	6.823148	6.7168	8.053071	7.360669	8.290444	7.7440124	5.987539	6.494508
ERICH6-AS1	2.7332318	4.0397673	4.944665	6.132912	4.054784	4.7527356	5.784336	5.6837
G045525	2.7332318	4.7286973	4.406045	2.7569587	4.9734254	5.618947	6.955713	6.968902
TEKT4P2	4.21861	4.731165	4.679717	4.9861827	4.8049664	3.8860445	3.8754144	3.3622937
LOC100130093	2.7332318	4.7293158	5.194497	5.196038	4.818166	4.50594	3.9807239	3.8605607
XLOC_000916	2.7332318	7.177908	4.8878965	6.2934303	3.741502	4.544267	5.3753757	5.686262
G041405	4.4361806	5.0846386	4.784942	4.848881	4.7250977	5.022292	4.3843904	4.5410023
XLOC_006345	8.776496	12.637922	10.483098	12.603547	6.998563	8.491853	9.26267	9.42007
RP11-534C12.1	8.579934	3.377639	3.6391594	2.7569587	3.958671	4.783575	5.149603	5.2334814
G049853	4.3989735	2.602446	4.2597156	5.0134907	3.3571582	3.4162052	3.6687365	3.9757934
G024595	4.3870244	2.602446	2.533881	2.7569587	3.6778173	2.9805944	6.8696513	5.680863
G086675	4.3712673	6.293241	3.8024108	4.881679	2.5005436	3.3018808	5.7233834	5.6097236
uc.2	7.9072285	5.320758	4.569292	6.230364	4.4656644	3.8153524	3.1469767	3.1126263
G065618	5.4181037	5.1985955	4.349434	4.01706	4.1653523	5.343189	6.5325103	6.419078
RP11-457I16.2	6.947868	9.8029	7.3115506	9.353748	3.0338175	3.9404004	7.627398	6.9081125
LINC01248	6.5858507	3.8390446	2.533881	2.7569587	3.888764	4.770543	2.824016	4.2674594
UBA6-AS1	6.960721	4.4495406	4.5269756	4.627552	4.4386992	3.6553435	4.7672324	4.6539364
AP000282.2	5.1552687	3.3228517	3.0708036	5.731245	2.5005436	3.1046112	2.7412453	2.6306145
XLOC_003387	5.8524	10.758172	9.114096	10.569196	5.838413	6.9162946	6.49746	6.0150833
AK172755	3.8225858	2.602446	3.4475875	2.7569587	3.8913147	5.042344	3.999183	4.9427757
G045360	2.7332318	2.602446	3.9346235	4.6383924	3.737542	3.4245114	2.8770258	2.7044113
G056335	6.157377	4.486134	2.533881	2.7569587	4.0907655	6.3460875	4.315855	6.344675
G072553	7.631711	6.1636896	6.5903807	6.422943	6.599893	6.506641	5.0766478	5.77588
G079127	4.0924563	3.6273398	4.194452	2.7569587	3.9237456	3.6089232	3.3590112	3.1347756
uc.316	6.5653663	4.424074	3.7759652	4.6532507	3.5958328	3.2635021	2.8295436	2.77535
AB075492	6.756473	7.6869974	6.48367	4.7002563	7.0288877	7.8599706	8.2360525	7.988598
XLOC_000541	2.7332318	5.640155	3.9676917	5.121234	2.5005436	3.4823031	2.8315573	3.16153
LINC00440	2.7332318	2.602446	2.533881	2.7569587	3.67791	2.9369738	2.6912968	2.8715658
BEND3P3	2.7332318	3.6042836	4.441985	3.9575489	5.3272195	5.9226785	5.7386236	6.8795257
XLOC_012670	4.813869	4.604246	3.41563	4.4769216	2.5005436	3.3526	3.5917675	3.8094873
G071602	2.7332318	3.6528995	4.078233	2.7569587	3.2411814	3.7636755	4.534218	4.5335746
RP11-44N12.5	4.6690855	2.602446	3.726995	4.5398226	4.3049293	4.909994	4.27781	4.483464
GSE61474_XLOC_054399	4.5556364	6.8396497	5.8758674	6.486396	5.6016335	4.7928596	3.130641	2.7189815
G059466	2.7332318	4.3045883	3.5127702	2.7569587	3.0537481	3.1327875	3.8409183	3.3512528
uc.418	2.7332318	4.303065	3.3256574	2.7569587	3.8939261	3.0035102	2.694741	3.0109959
XLOC_012034	6.171469	8.897051	8.607657	9.431128	7.6939144	8.004639	7.614089	7.5343804
G039522	9.04546	8.438528	6.640902	7.860523	5.638785	6.1152973	3.9133213	4.1791625
G027066	4.5723543	6.2582026	5.43635	6.5487785	4.7126303	4.657347	5.012322	4.5709443
RP11-672A2.4	2.7332318	5.152126	4.158995	4.702423	3.3670406	3.7795544	4.1677628	3.76638
GSE61474_XLOC_059122	2.7332318	5.273698	3.6219566	4.479554	3.0494359	2.784202	2.6704006	2.3760648
RP11-20I23.8	4.8189	5.7401595	4.8381205	6.506814	4.3389497	4.142781	4.539314	3.8519204
G079161	2.7332318	4.3065853	4.0891027	2.7569587	5.1765275	4.7965727	4.2807593	5.634635
uc.473	2.7332318	2.602446	3.6870358	2.7569587	2.5005436	3.4479659	3.6673663	3.8162384
GSE61474_XLOC_044944	2.7332318	5.753588	3.7874515	4.861353	3.444334	3.6998162	3.5683799	3.2586772
RBMS3-AS3	2.7332318	5.0872674	5.40477	7.012111	4.599321	4.5267816	4.284854	3.984587
G063709	2.7332318	7.814082	5.6285653	7.16223	2.5005436	4.2221856	3.0614884	3.0076292
RP4-549L20.3	5.2642417	2.602446	4.568211	2.7569587	5.8015075	5.6988792	5.9676256	6.4474497
G036328	5.79412	4.971715	4.5156727	4.6196165	2.5005436	2.9426506	2.8668118	3.9903884
uc.75	2.7332318	2.602446	4.1187854	2.7569587	3.8321772	4.6391363	3.9458785	4.745117
G000638	4.4137874	4.66937	2.533881	4.0166507	3.5423536	3.7045968	4.9143133	4.744825
AX747798	5.792872	2.602446	2.533881	2.7569587	3.461032	2.8914058	3.1418834	2.8662434
uc.483	5.6069026	4.977992	6.120643	4.499056	5.8915133	5.6239657	4.530292	4.679717
RP11-84A19.2	4.172117	3.9028597	3.80381	2.7569587	3.479941	4.275997	3.4196088	3.7078602
CTC-527H23.3	5.67843	5.8337193	5.743627	6.3527584	5.422756	6.0303187	4.8536916	5.372345
ZNRF3-AS1	8.456607	8.557405	6.2950473	7.495317	5.739014	5.187626	4.8803396	3.9373212
AC016994.2	4.1513577	4.950803	3.48269	4.7599735	3.8087113	2.8830056	2.8383088	2.3283699
RP11-330M19.1	2.7332318	4.235947	2.533881	2.7569587	2.5005436	3.4941244	3.8388562	3.8692079
RP11-686O6.2	2.7332318	2.602446	3.0862923	2.7569587	4.420638	4.852772	4.924757	5.3917546
G020248	2.7332318	3.5252616	3.5411882	2.7569587	3.9856553	3.287871	4.3027806	5.109772
FAM95C	4.827858	5.686084	4.731765	5.372274	4.9179473	4.2227945	3.334997	3.222525
RERG-AS1	5.000827	8.974885	6.5042453	8.809775	3.738808	4.3168797	3.3279588	3.0674343
AC084809.2	5.679302	7.319935	6.2327905	7.2637353	5.296505	4.7707357	3.9509928	4.215166
G055737	2.7332318	4.093985	4.1437726	2.7569587	3.5868926	3.5306454	3.1541967	3.296065
G061652	4.2670536	4.1050696	3.7668786	2.7569587	3.2165122	2.5444493	3.3762562	3.0701098
RP11-1E22.1	5.829327	5.394339	4.102577	4.5532537	3.7465718	2.7189815	2.658431	2.3221319
ZFAS1	8.329004	6.5340614	7.494443	6.101678	8.136978	7.2908077	7.3009133	7.1965075
LINC00462	4.877133	4.7160773	3.6842892	2.7569587	4.144327	3.3422532	3.9967117	3.7231467
GOLGA2P10	5.162149	4.3674393	4.257201	5.036897	3.95654	3.3859718	3.623851	4.0000377
G048242	4.5757256	5.3423615	6.8570867	7.30167	6.964374	7.011006	6.901615	8.447846
RP11-98D18.17	4.674882	9.687332	7.7941175	9.544201	4.4457874	5.9338236	6.00031	5.274626
G064542	3.8594112	5.4828987	4.181488	4.5926013	3.196299	3.00997	5.1186657	3.8412023
TUBB2C	2.7332318	4.201974	4.368074	2.7569587	5.3602476	5.570049	5.1653666	5.4803495
G064137	2.7332318	2.602446	3.5529578	2.7569587	3.0989652	3.6783721	4.5718145	4.662079
uc.332	2.7332318	2.602446	5.117699	2.7569587	5.261116	5.6889567	3.8439014	4.3498154
LOC729218	5.92797	6.377266	5.9758034	6.7288413	6.4158583	5.674335	4.5317755	4.582569
RP11-204C23.1	2.7332318	4.8667006	2.533881	2.7569587	3.3420997	4.61144	7.0235295	6.924746
STAG3L5P-PVRIG2P-PILRB	2.7332318	4.4711742	4.5315957	2.7569587	5.3389874	4.0804634	2.9734972	3.1828015
G009214	2.7332318	2.602446	2.533881	2.7569587	3.6982262	3.1614625	3.441146	3.309514
RP5-1092A11.2	2.7332318	6.373891	4.243517	5.5169916	3.2341926	5.6592903	8.038461	7.960318
G056910	2.7332318	4.5796566	3.456387	2.7569587	2.9785006	3.8657155	4.0985775	4.164401
HCP5	5.91387	4.7549357	5.7580647	4.531517	7.3571434	6.3294263	7.077982	6.7734127
RP13-467H17.1	4.844161	3.6219566	4.2730885	6.1006355	3.8662877	3.4236753	3.6316445	3.2895179
RP11-380P13.1	3.8204412	4.2060084	5.130282	6.075095	4.4716377	3.4309785	3.5407426	3.2572632
RP11-575L7.2	4.1499586	3.6598575	3.6502097	2.7569587	3.7102838	3.7922447	5.4127955	5.2858953
FAM25BP	7.9470005	9.634307	8.401976	9.818741	6.680526	7.0036306	5.88626	6.3330216
G052283	2.7332318	2.602446	3.7607849	2.7569587	2.5005436	3.3480015	3.3943193	4.409475
GSE61474_XLOC_033075	4.352923	3.9494646	4.096094	2.7569587	4.0834036	3.4436665	3.6555634	3.0341458
G003598	5.6486874	3.928376	3.5893993	2.7569587	4.7041473	3.6280923	2.6635637	3.0476449
XLOC_l2_003139	6.373891	6.968756	5.1471467	6.5641413	4.32986	5.8948	4.320439	5.0006084
G088727	4.388766	3.7374358	4.7980437	4.34867	4.3676248	5.200235	6.4322443	7.1737113
G068119	6.8205757	7.6362596	6.3258195	6.994291	3.1241415	3.8716302	4.176019	3.0214713
G069161	6.4024677	4.3096123	3.8221476	4.2378244	3.9047575	3.3481317	3.2929788	2.9955704
MKRN9P	7.6270957	7.2138486	5.571046	6.7774434	4.4290705	3.4784758	2.9617703	2.8391693
XLOC_014038	4.1884975	3.778186	4.420454	5.4812016	3.2776792	3.4054341	2.8091762	2.8870697
RP11-272K23.3	4.1648135	3.808342	2.533881	2.7569587	2.5005436	2.88914	2.9616885	3.266523
RP11-452L6.1	4.0511503	2.602446	2.533881	2.7569587	3.695247	3.260662	3.5854945	3.495062
RP11-804A23.1	6.633485	7.825229	6.4586687	7.7746925	5.1331773	5.0300093	4.3536887	3.722999
SNHG4	3.8860445	4.2662115	2.533881	2.7569587	2.5005436	3.3641486	3.7052765	3.8674347
BC044596	3.8545544	2.602446	2.533881	2.7569587	5.0152435	4.3312774	3.4941874	4.370343
uc.40	4.538364	4.825115	3.7557943	5.482715	3.1079752	3.8320482	2.7330537	2.6760292
RP11-688I9.2	6.266335	8.58719	6.838866	7.781406	5.0738826	5.800485	5.553847	5.3572683
AP001044.2	5.06683	5.919221	6.316463	6.201667	5.392373	6.172951	4.5691037	5.972893
XLOC_009078	4.50482	6.6949835	6.326481	6.3539658	5.591582	5.4936657	6.3511395	6.46007
RP11-1334A24.6	2.7332318	6.468456	5.1664953	6.171019	3.9393466	4.4156904	3.923356	4.1746297
G074254	4.1810093	4.133558	2.533881	3.944946	4.6594543	2.6429498	3.0078855	2.4906337
G033914	2.7332318	2.602446	3.7633119	4.0809703	3.1059656	4.489197	5.524883	5.4247527
AK025288	8.477585	5.718156	8.313238	5.4581685	8.831285	10.761094	7.9228296	10.249997
RP11-8L8.2	6.6520667	4.298971	3.85367	4.002544	4.5014706	3.5134733	4.0063553	3.6123147
G042518	7.875526	10.76716	9.534667	11.019365	7.879512	8.636249	10.803787	11.637014
COL18A1-AS1	2.7332318	3.7452192	3.4151986	5.073679	3.0823007	3.0066445	3.4747913	3.576307
CTB-12A17.3	7.7196326	9.012358	7.4396276	8.7662115	5.1975474	5.5898914	5.839021	5.3229084
LINC01521	5.728725	5.8665295	5.9169855	7.238775	4.871213	4.0174513	3.724224	3.244602
G023294	2.7332318	4.345717	3.5402765	2.7569587	2.5005436	2.917159	3.8934124	3.6140451
DICER1-AS1	2.7332318	4.0285015	3.296708	4.2339897	3.2069988	3.0083425	2.899646	2.7185936
NBPF11	6.0156903	4.3415713	5.726527	4.4073987	6.5076947	6.3157473	4.862646	5.2329626
BC079832	7.388767	4.350245	3.6593235	3.9889793	5.950741	5.800842	4.8493114	5.714295
G052137	5.0590687	3.9358115	2.533881	4.503829	2.5005436	3.9261904	2.816821	3.4418633
RP11-356J5.12	4.151582	2.602446	4.008748	2.7569587	4.5960984	5.904956	5.4279904	5.8450546
USP46-AS1	5.8648157	5.570049	6.1859107	6.472865	5.2301817	4.247579	3.285893	3.0144875
G059408	2.7332318	4.1861596	3.6147175	5.8648157	2.5005436	2.8239708	3.130785	3.188575
G071011	2.7332318	3.9141624	3.408551	4.2664227	2.5005436	3.8570971	4.3346424	3.9451385
G087893	4.141656	4.8525057	4.088021	2.7569587	3.9086413	3.9198923	3.3764408	3.2108903
G051696	2.7332318	3.9164076	2.533881	2.7569587	2.5005436	3.6717436	2.5115507	3.228482
FAM86FP	2.7332318	2.602446	3.9420078	5.119763	3.5564258	4.024657	5.669666	6.433361
G024758	6.843068	4.772701	3.5647624	4.899307	3.8014202	3.3434157	2.76646	2.7895703
XLOC_000744	6.571371	2.602446	3.7431436	4.551545	5.0550494	3.950895	4.2860265	4.4910407
LOC100288123	4.368008	3.5056367	3.6651113	4.507032	3.6159873	3.5740535	3.3477013	3.242898
XLOC_008694	5.510956	5.7820435	4.2425404	5.4432592	4.536866	3.690732	3.539926	3.4767122
AC006262.5	9.653636	9.1083145	10.498518	10.337343	9.975293	9.63625	8.459721	9.4495
MEF2BNB-MEF2B	7.9123282	2.602446	4.7332263	2.7569587	6.182299	5.1823964	4.880541	4.72234
LINC00484	4.2240543	2.602446	3.9353504	2.7569587	3.9223056	4.029067	3.5178192	3.5161695
BC064139	4.0749555	2.602446	4.7101417	2.7569587	4.834163	5.8237376	4.8840194	5.3874073
G063289	3.986483	6.0536613	5.28346	6.241666	4.4503474	5.8754053	6.144799	6.8016744
G075953	3.8540406	3.4461105	4.2372932	4.1429944	3.4888043	3.6231296	3.2171025	3.1550798
G065712	2.7332318	2.602446	2.533881	2.7569587	4.198289	4.064944	3.810811	4.087657
RP11-283I3.6	5.033954	4.0931377	5.2710395	2.7569587	6.988764	6.366065	5.6305356	6.1231666
MIR762HG	5.7808576	6.9869027	5.909401	6.8698893	4.527926	5.313125	5.128697	4.594481
G059429	5.274028	4.08401	3.7987137	2.7569587	3.682534	4.4048204	4.170786	3.7731395
LOC100507547	5.704197	4.6677012	3.8932352	4.8885117	4.352785	3.8016667	3.4899945	3.2679524
RP11-11K13.1	2.7332318	4.332869	3.6930237	2.7569587	3.2230792	2.9187179	2.3244498	2.5006247
FTCD-AS1	4.680864	5.018726	2.533881	4.7931905	4.0485926	2.6496863	3.0690281	2.5270884
RP11-139J15.5	2.7332318	2.602446	3.4262671	2.7569587	4.0443845	3.9108586	2.7931764	2.9516954
G064414	2.7332318	3.4369817	3.937872	3.8891587	3.5967116	4.4222403	5.992137	5.620177
G059653	5.098468	8.532253	6.756473	7.776557	4.33578	5.423958	3.9933429	3.3854246
C7orf55	6.1254997	2.602446	4.0487256	2.7569587	5.339585	5.2141833	5.2526407	5.0892797
G026018	9.270631	9.036609	10.613315	9.673088	11.023014	11.0895	7.306508	8.220229
G003175	2.7332318	5.5465474	4.8813744	4.3854113	2.5005436	3.7589188	5.1313295	4.5771985
RP11-176F3.7	2.7332318	3.8579865	4.1532598	4.8189	3.047365	2.590496	3.6158323	3.1854858
CTB-174D11.1	2.7332318	4.835864	4.793047	5.1818237	3.2192175	3.8259783	4.444611	4.0191345
LOC101929696	2.7332318	5.1778336	4.9326415	5.694413	3.7416604	3.8529046	4.7871323	4.4067125
RP1-43E13.2	4.2662115	5.4557977	5.1335115	5.712986	5.9755564	5.3602476	4.729159	4.3605776
LOC101927069	2.7332318	2.602446	2.533881	2.7569587	3.7466252	3.4112244	2.5817933	2.9616885
G016787	8.822895	9.647214	7.6254463	6.3623867	9.073977	9.499852	9.271458	9.014201
G082400	7.371061	7.726144	5.7381887	7.074799	6.033157	5.6902385	4.3600397	4.63312
G007169	5.365633	3.9139104	4.709855	4.125558	4.2474537	4.292388	3.2771418	3.3387575
G025945	4.6051884	8.1327915	6.8104234	7.6750216	5.892502	5.897504	5.198086	5.011076
LINC00548	4.093376	4.5013647	2.533881	2.7569587	3.1041534	3.6551087	4.7572165	5.071439
G053681	2.7332318	5.5151258	3.958293	5.218582	3.2754328	3.897304	4.573764	3.9473155
G007048	4.7991357	5.8285823	4.387465	6.0099525	4.059783	4.2139177	3.5227847	3.507479
AC093627.7	2.7332318	6.177203	3.8726258	5.9288626	3.4932106	3.7493894	3.1700215	2.832557
G032655	4.22364	4.627891	3.6589422	4.88802	3.2437537	2.8196976	2.859475	2.6703887
AC016912.3	7.3420963	10.985222	9.10439	10.667648	6.335387	6.1967654	4.417542	4.1813126
G012298	9.52858	10.459293	11.716888	11.551431	11.245726	11.416914	8.568709	9.8029
G038949	2.7332318	5.035118	3.396985	4.6206117	3.1507628	3.0180304	3.6289494	3.4202979
G018999	2.7332318	4.5259476	5.295971	6.338115	3.7800243	4.0216513	4.557374	4.158263
RP11-770E5.2	5.3384323	6.158318	5.2283635	5.527318	5.269223	4.878372	5.0152435	4.894888
MYCNOS	13.138798	11.083642	13.395109	14.2735405	13.032174	12.413378	10.096356	10.678732
G038936	9.2143755	7.989424	8.243548	8.105849	8.031112	6.7964597	7.885852	7.6448417
RP11-247L20.3	8.934816	10.483098	8.844948	10.264362	8.496072	7.5799694	9.127621	8.863422
G072134	3.914668	2.602446	3.3429363	2.7569587	4.1833425	4.801677	3.2418494	4.4400125
DMBT1P1	5.2428966	3.976326	3.0659726	4.5122495	2.9854548	3.152916	3.2864857	2.7727218
G086612	7.7515683	9.335805	7.8121233	9.117883	5.6925693	6.4476156	4.930852	4.9406867
SNHG7	7.944362	5.351606	7.4491353	5.5065117	8.748074	7.019792	8.385189	7.7479906
G055178	5.7709603	8.078522	6.6058474	7.254634	6.5359797	6.3891206	6.4650126	6.920184
G080509	6.2486424	5.764251	6.231539	5.91603	6.243019	5.6227107	5.357074	5.1095977
G086685	2.7332318	3.926974	3.071336	3.8976057	3.6658068	3.1701543	3.1333523	2.8861911
ARID4B-IT1	2.7332318	7.785285	5.173407	6.956844	2.5005436	3.8467739	12.10186	8.1899185
SPATA41	4.4777155	3.9210021	2.533881	2.7569587	3.4383967	2.9724283	2.782445	2.5040116
G069487	2.7332318	4.247681	2.533881	2.7569587	2.9929988	3.591864	6.2201447	6.677228
G067982	3.8435478	5.1282215	3.8281965	2.7569587	4.5361233	4.56358	4.038417	3.6897771
HOXC-AS2	4.8955646	5.2887597	5.0469275	5.289906	4.895719	4.7715306	4.9971614	5.2280855
G076224	5.416179	6.072502	3.8514662	4.7977676	3.166031	3.772082	4.2338614	3.8258421
LOC389332	6.743185	6.8477955	6.9387856	6.6871395	6.0964584	6.104055	5.042205	4.944483
G072334	5.883018	4.834163	3.5806174	2.7569587	3.5487494	5.351947	3.2700608	4.9561105
LINC00511	6.730995	4.7141337	5.868907	7.0470877	4.922429	4.3718605	3.6521363	3.7873485
G080781	2.7332318	4.102577	3.8259783	2.7569587	3.0294118	4.7912827	2.7541811	3.5289183
G010341	7.13717	6.618161	7.6600943	7.5310946	7.5281987	6.9869027	5.309963	4.9804225
LOC102724596	12.52206	12.509531	14.160391	13.796714	14.440679	13.104325	12.529969	12.667817
G018102	6.2141747	7.201842	6.347905	7.2823753	5.999709	5.350119	5.164562	4.9157367
G075420	6.926643	8.932842	7.594428	8.663542	3.9056091	4.131826	4.5930862	3.2395933
AK055324	4.9462852	4.6376786	3.4246438	2.7569587	2.5005436	3.8201137	3.8861594	4.168465
RPS2P32	10.824899	13.499294	12.566213	13.84949	11.3701	10.730154	11.397657	11.593367
G012386	2.7332318	6.417265	5.263484	5.236191	4.222996	3.1123993	3.5434551	2.7544234
G045979	4.1993637	4.987853	3.6581554	5.035393	3.40556	2.8403227	2.921383	2.4996543
LINC01498	2.7332318	5.8722634	5.507568	5.7080564	4.6559806	5.2418933	4.8820286	4.2200813
CTD-2105E13.13	2.7332318	2.602446	3.6728976	2.7569587	4.765064	4.5741673	3.5663643	4.9033523
AC073325.1	2.7332318	3.938617	4.0163455	5.191839	2.992652	3.3856907	3.469213	3.245018
CTA-984G1.5	2.7332318	5.6498895	4.2017717	4.9613085	3.999331	3.4894357	2.8444266	2.7624469
FOXD2-AS1	2.7332318	6.6325006	3.997241	5.827278	2.5005436	3.7480876	9.938002	6.468456
HM358988	6.208713	7.066136	7.817289	7.270582	7.6708736	7.3302894	6.6346664	7.077982
PDCD6IPP2	4.194452	4.789428	3.5017588	4.2152815	5.6058493	4.023362	3.1949768	3.271946
RP11-304L19.8	2.7332318	7.549515	6.013827	6.5636806	3.9627671	4.111446	3.1542506	2.9719608
G003817	2.7332318	3.6235342	3.618125	2.7569587	2.9906473	3.1879945	4.5282784	3.893553
G049604	2.7332318	2.602446	2.533881	2.7569587	4.099097	3.4232287	3.1106555	3.5820677
G005481	2.7332318	4.230457	3.660819	6.029169	3.6601667	3.2286992	3.695951	3.339459
G031286	8.097457	10.783822	9.715418	10.776611	8.960342	8.837102	7.3056664	7.3567634
GSE61474_XLOC_044380	4.653393	5.0848317	6.3625665	6.1956	7.4929485	6.774264	4.395563	4.6187057
DQ596147	2.7332318	9.257855	6.954011	8.214082	4.039201	5.2797623	6.0591745	5.6735263
RN7SL116P	6.825785	7.4483166	8.14279	7.674116	8.1095705	8.141832	6.382969	7.311028
G053977	4.9671364	3.921233	4.0535593	5.3087845	3.6300466	3.4654603	4.0367246	3.8236673
RP11-680F20.5	2.7332318	2.602446	3.5882878	2.7569587	3.5070949	3.4314563	4.6503153	4.6854563
G043468	2.7332318	3.8665206	3.8351288	4.307112	4.3791504	4.02494	3.0757267	2.805513
DQ591995	7.194929	6.080784	8.431495	7.2403584	8.995043	9.55538	9.130163	9.700774
G067607	6.400571	6.6438203	5.4418964	7.0553665	4.4870377	4.537333	3.121489	3.4810789
BC028623	4.137181	5.8143587	4.8724074	4.3962383	5.7229075	5.6882763	6.675323	6.4205213
AC009228.1	4.2656684	6.1861935	4.512339	4.750072	3.7097163	3.5656009	3.4862645	3.5163069
RP11-143J12.2	4.3091044	2.602446	2.533881	2.7569587	3.5810075	4.15789	4.0069413	5.1404986
RP1-231P7P.1	6.316139	5.442505	4.8294125	4.8387594	5.2535696	4.1527934	3.6629462	3.725334
G045174	4.3050513	5.1046977	5.3021073	6.0986824	5.241674	4.7619934	4.88156	4.414363
G064714	4.2474537	6.8570867	5.390992	5.224242	5.6490517	6.295166	6.9001355	6.8984265
SPECC1L-ADORA2A	5.3978667	4.4907727	4.6704865	4.49776	4.6184483	4.013929	3.7769685	3.4355066
CTC-558O2.1	5.6378407	4.8576236	5.2462645	5.4302874	4.0225954	4.6084185	4.1045494	4.0159307
G005445	4.773244	5.66391	6.135187	5.836773	5.914724	5.0098085	3.741826	3.6740658
L25629	7.559351	8.983802	7.2880635	8.2360525	5.961154	6.038301	5.3883767	4.702842
G065050	2.7332318	3.8529046	4.0924563	2.7569587	4.42265	4.1975965	3.323577	3.0905168
LOC101054525	6.954577	5.7049394	4.9193673	6.061027	4.318298	4.14771	3.609216	3.6977108
G021071	7.0894094	7.552539	5.9938216	7.348853	4.5482435	4.701076	5.416864	4.8387594
XLOC_007778	5.041408	5.162149	3.9077175	3.8842561	4.96416	5.4174366	4.567075	4.011661
G024277	4.9395595	6.137214	5.625539	6.7904997	5.1728654	5.363871	3.9913018	4.0285015
ABCA11P	10.6273365	9.68531	8.101801	8.235104	9.433522	8.6961565	10.367721	10.563322
RP11-460B17.3	7.583766	7.7466717	6.5565414	5.3412642	7.210608	7.257887	7.4594007	7.704419
LOC100288798	2.7332318	2.602446	2.533881	2.7569587	3.7588491	3.184823	2.9307635	2.998524
RP11-323J4.1	5.9281597	4.7923117	6.9324355	5.52621	6.955713	6.826927	3.604232	4.43642
G038957	4.5584188	3.4934943	3.4673665	2.7569587	3.951121	3.4280076	2.7044492	2.7445412
LOC101928674	5.193556	3.5244155	4.2280874	5.5508814	4.008832	4.233225	3.4927473	3.6538484
G057323	4.018559	2.602446	3.2196915	2.7569587	3.8516624	3.573923	2.8860776	3.4200454
G065762	2.7332318	3.7924626	2.533881	2.7569587	3.7453659	3.2911878	2.7420197	3.0404303
G037639	7.0154476	7.3648596	7.5825496	7.8438845	7.2074943	6.419684	5.0794754	5.278154
G085240	2.7332318	3.5415819	5.311063	5.602434	4.771849	4.9629517	3.443585	3.5171368
G001724	4.5203385	5.6036496	5.899822	5.6490517	5.2514386	5.1653666	4.944483	4.9999466
G082340	2.7332318	5.400376	3.6835597	4.231472	3.3091846	3.1040463	2.9106355	2.4561713
RP11-431K24.4	2.7332318	6.9001355	5.448092	7.3092265	2.5005436	3.354685	4.5704136	3.7539945
AC005523.2	2.7332318	3.5598862	3.4953299	2.7569587	4.8503857	4.825115	5.1912484	5.355106
CTB-25J19.1	2.7332318	5.499454	4.372311	4.5391607	3.797133	3.4932106	3.7563312	3.8220885
RP11-474I11.8	4.4570017	7.230935	7.1052365	7.912678	6.439344	6.3026795	4.9844046	5.0763793
RASSF1-AS1	4.6847057	4.869479	5.77588	5.8763723	6.3961606	5.191688	5.970258	5.294808
RP3-445N2.1	7.391514	6.911396	9.779209	7.3665433	10.172297	11.683483	11.551431	12.165973
G015594	2.7332318	7.1850367	6.0353956	6.5170774	5.1818237	5.4661684	3.9599812	3.9836555
XLOC_006439	5.2351837	7.875526	5.989498	7.811941	4.4942303	4.5465307	4.076058	4.252679
AC092594.1	4.609738	5.7805123	5.3152947	5.7121415	4.6645327	3.8972383	3.6214662	3.6107225
ADAM1A	6.571616	4.658291	4.0285015	5.07247	4.002171	3.0263145	3.13532	2.9727921
G043661	4.512718	3.560854	3.5162117	3.9714367	4.7619934	3.621194	3.004678	2.8951132
G084202	6.09101	3.8706717	4.245572	5.2050653	3.954122	4.454441	3.4597037	3.4038699
XLOC_012633	5.3593574	2.602446	3.9714367	4.8706074	2.982942	3.3472247	3.5940893	3.7144017
SRD5A3-AS1	5.756777	3.8115368	3.1016388	2.7569587	3.7856085	3.9221616	2.854589	3.2796493
AC104655.3	3.8197007	2.602446	3.7238061	2.7569587	3.5464776	4.526483	4.861803	5.5667715
GSE61474_XLOC_010898	2.7332318	5.197825	4.0174513	6.0501027	2.5005436	3.550031	4.7273035	4.075904
LOC401357	7.946019	8.710917	7.442364	8.731769	6.727868	6.9150095	5.920408	6.0005145
RP5-1021I20.6	4.0397673	2.602446	3.8844836	2.7569587	3.8999116	5.752517	4.4241343	5.9548626
CTD-2287N17.1	2.7332318	4.4265556	4.1557617	2.7569587	3.884598	3.6687365	3.3736615	3.0653684
XXbac-BCX196D17.5	4.9922805	3.5474644	3.9415364	4.275997	3.199316	2.9415329	2.8883784	3.0203383
LOC100506474	5.8516226	10.57275	8.46201	10.192351	5.075292	6.0083933	5.0501747	4.2227945
CTD-2227C6.3	4.284989	5.61172	6.234255	6.2306633	5.74485	5.9630084	5.5334964	5.9029956
G060869	2.7332318	2.602446	3.464912	2.7569587	3.4623785	3.0101247	2.6215205	3.1391816
G022070	4.224266	3.915158	3.431832	2.7569587	2.5005436	3.0181646	3.1468081	2.9271789
XLOC_001664	2.7332318	5.999709	3.8094873	5.4532866	3.6773	2.9221385	3.506329	3.3732653
RP5-912I13.1	2.7332318	4.9040294	4.0057197	5.636445	2.5005436	4.047703	2.9561098	3.034287
RP11-539L10.2	7.122979	12.611686	11.029564	12.474269	8.812429	9.073977	9.362198	9.006514
TM4SF1-AS1	2.7332318	5.5577984	4.974867	4.8435736	2.5005436	3.1013215	6.354245	5.0114527
RP1-153P14.5	4.21268	7.3535376	6.339307	7.858728	5.267235	5.396845	5.6835093	4.923863
AK093301	6.455283	7.5528455	6.8981485	7.35787	6.7665205	5.587274	5.3566914	5.5060096
CTD-2659N19.10	5.5977373	7.5238905	6.288767	7.4700556	5.1403847	5.0305657	3.300459	2.967803
uc.28	2.7332318	2.602446	2.533881	2.7569587	3.8299654	5.0583134	3.9760106	5.3911858
G030352	4.972748	8.310021	5.9126983	7.277322	5.003319	4.524714	5.548961	5.1102033
GS1-115G20.1	2.7332318	2.602446	2.533881	2.7569587	3.7086406	4.11639	2.8776236	4.6023893
BC036251	4.13893	5.0029316	3.8763337	4.1610794	3.6355715	3.9816515	2.795038	3.1570292
CD81-AS1	2.7332318	6.0754657	4.190701	5.1007347	3.5386736	2.6403859	2.934582	2.781979
XLOC_003523	5.263851	5.635179	4.727158	6.939126	3.653255	3.9967117	3.8243413	3.493579
LOC102606466	2.7332318	3.8402152	3.5303686	2.7569587	2.5005436	4.199603	5.271958	5.257255
G030980	3.8017972	4.451666	3.531996	4.9432364	2.5005436	2.9822276	2.912211	2.9228709
DSCR8	6.548132	4.707099	2.533881	2.7569587	4.932379	5.698283	3.4726024	5.2940383
RP11-430G17.3	2.7332318	2.602446	3.0889218	2.7569587	4.183089	4.98474	5.0936728	5.4403124
RP11-755F10.3	2.7332318	8.2421465	6.818882	7.038698	4.242103	5.0545797	6.12613	6.075095
G081777	2.7332318	6.1763115	4.9497685	5.5849643	2.5005436	2.9484673	2.3244498	2.3221319
G056306	4.5032086	3.8698118	3.7763062	4.576262	3.144435	3.0433514	2.5306664	2.5925364
G087636	2.7332318	4.420305	3.7362103	4.2120185	2.5005436	3.228543	3.0411525	3.099444
HMBOX1-IT1	2.7332318	6.5120153	3.740478	5.50134	3.2521086	4.166301	2.9065611	4.203538
XLOC_008434	5.0567827	5.0804234	4.2081833	2.7569587	4.8624187	5.2445846	6.821398	6.9844356
G055797	4.4109893	5.7602663	3.9276123	4.4980135	2.5005436	3.1774805	2.844782	3.3744571
G073724	7.104074	4.460738	4.345717	4.975872	3.6416714	3.2909338	2.813885	3.1024227
LOC101927056	4.932171	8.117011	5.8989406	6.0997534	3.7526658	4.6648498	4.92998	4.321269
XLOC_004054	4.247681	2.602446	3.1439726	2.7569587	3.4221103	3.5161695	3.2863643	3.278521
LOC100128233	4.2608933	4.966185	4.506654	5.0540576	4.0122266	3.4300356	3.4856958	3.047801
RP11-105N14.1	4.245478	2.602446	2.533881	2.7569587	4.183884	3.624429	2.986869	3.2795026
CTD-2529O21.2	7.398579	5.880254	5.162068	6.368039	5.2456107	4.0765643	4.2171993	3.7094073
G041476	4.2786713	5.272931	5.343937	6.030891	4.7909775	5.2122064	3.7077157	3.7636755
G018241	8.029214	5.1158223	5.5622587	5.035584	6.879145	5.805985	4.4632845	4.665569
RP11-297C4.2	5.416666	2.602446	2.533881	2.7569587	4.1119094	2.9190006	2.901907	2.7714195
G024356	4.0780697	6.369763	4.897539	4.6258974	4.1389837	3.9893732	4.9211574	4.282068
G049412	6.815393	7.3244953	6.870122	7.318009	6.6573434	6.6745205	5.5980225	5.6356735
G084619	3.8186827	2.602446	2.533881	2.7569587	3.8548937	5.2382197	3.785116	5.206497
XLOC_005424	5.3719897	5.8277016	4.437548	4.8107986	3.80381	3.812844	3.1118772	3.1045113
G018266	6.305191	5.4977713	5.6123257	7.5082617	4.474334	4.2367883	4.0048103	3.554722
LOC100996286	8.077132	9.480292	8.323429	9.560102	6.688209	7.8207107	6.2734737	6.014206
RP11-797A18.6	9.503714	9.481153	7.479176	7.1433225	9.338644	8.340745	10.57275	10.314205
LOC101927964	5.827278	9.740824	6.937661	9.68531	5.3858037	5.8546925	7.130785	6.4912195
NNT-AS1	11.231524	12.001209	12.990698	13.32213	13.010016	11.707839	11.657041	12.096886
ATP8B5P	2.7332318	3.7078602	3.2320054	4.5169744	3.242359	2.8580296	2.666688	2.9673033
G029745	4.871213	4.154019	2.533881	4.2949305	4.4822574	3.5457215	3.9492433	3.9095814
LINC01035	2.7332318	2.602446	3.6188407	2.7569587	5.2919316	5.5365596	3.7445102	4.8734727
XXbac-BPGBPG55C20.2	2.7332318	2.602446	3.4887066	2.7569587	6.3728523	6.5969186	5.590648	6.848373
RP4-539M6.22	2.7332318	3.7024856	4.5369744	2.7569587	4.372104	5.4084816	5.9949446	6.2626624
G038230	2.7332318	4.6530027	4.26113	4.324532	3.6462388	3.9329436	2.5364614	2.9215357
XLOC_009313	3.9718502	5.597862	4.3558755	4.3930516	4.2068915	3.7513447	4.075476	3.7471673
G046449	2.7332318	5.28897	3.9154723	4.3766665	2.5005436	2.3576803	2.7875814	2.7229154
RP1-30M3.5	2.7332318	2.602446	3.7524002	2.7569587	3.9667342	3.9081059	2.9934218	3.377639
LOC100506603	2.7332318	4.018367	3.2377975	4.100684	3.334997	3.9773085	3.6478517	3.6684475
RP11-303E16.5	5.0037055	3.4165225	4.369131	2.7569587	5.2860594	5.133091	3.479941	4.163458
KB-1930G5.4	2.7332318	4.490609	4.08426	5.209418	3.7922447	3.0730817	2.933484	2.808383
RP11-666A8.9	5.4163246	7.2253428	7.2304683	7.330556	6.596518	6.6249156	4.814624	4.7096224
G004459	5.655463	6.358825	5.92797	6.6671977	6.0101914	4.700146	3.8552773	3.6109724
LOC101928530	5.1990957	3.3547795	3.4313064	4.3081	4.9850574	4.3138146	3.1832309	3.090001
LINC00272	2.7332318	6.9913664	5.037837	6.6790786	3.4751987	3.700583	3.1110163	2.913759
G049403	4.6452312	2.602446	3.4659007	2.7569587	4.636484	3.865048	2.4334524	3.269177
G069620	2.7332318	2.602446	4.1150517	2.7569587	4.0339327	3.605828	2.8922832	2.9819732
uc.300	2.7332318	4.077431	3.4919915	4.0901437	2.5005436	3.1192174	2.7467618	2.352009
G045415	2.7332318	4.8616	3.6291373	6.7415566	2.5005436	3.4242291	2.8718865	2.497947
AX747401	2.7332318	6.0727654	4.836548	6.318968	3.2286992	4.0717344	3.0394337	3.4493072
G004713	2.7332318	2.602446	3.371196	2.7569587	3.6252525	3.4779627	4.5770206	3.9284523
G045232	2.7332318	4.895719	4.748182	4.998876	5.7818456	4.5532537	3.1788418	3.343791
G086058	6.191618	7.6653824	6.221314	7.363619	3.1080441	3.7924626	4.310097	3.6654394
G048497	4.236425	5.287574	3.0929437	4.2410545	2.5005436	2.8538702	4.7911396	4.356394
AP3S2	6.7691092	5.5674233	4.7041473	4.218933	4.8955646	3.6389701	3.5577703	3.1877244
G020065	6.4635334	5.8271766	3.7830853	4.4776325	3.5011804	2.9174137	2.609374	2.6821477
GSE61474_XLOC_036591	4.1746635	3.6974792	2.533881	4.88625	3.4234736	2.8148124	2.7226071	2.3519144
G007455	5.9621844	4.425379	4.201163	3.9210021	3.8747473	3.2737682	3.0194468	2.7806423
G037717	4.1057963	5.1885304	4.9790325	2.7569587	5.2228823	6.6222405	5.272931	5.545011
H19	7.090461	7.4460106	5.8993287	7.0298557	5.15229	5.4100847	4.752186	4.469446
RP3-438O4.4	5.982067	7.686656	6.5109286	6.9932556	5.0723314	4.42242	4.7253075	3.7435017
GSE61474_XLOC_053060	2.7332318	2.602446	2.533881	2.7569587	3.5839746	2.880143	3.320774	3.1655092
G049031	2.7332318	4.2287335	3.6317315	4.4080477	3.6223826	2.892547	3.0884705	2.8185904
RP11-61D3.1	4.7911396	4.420454	3.8752847	4.917131	4.2704153	2.9830692	2.948797	2.9433722
AC026806.2	2.7332318	2.602446	2.533881	4.042642	3.7459884	4.3266087	5.654832	5.504686
G070552	6.646633	7.8724885	6.8009624	7.2329917	6.6872816	6.851534	6.221314	6.65962
G035993	2.7332318	5.095193	3.09127	4.8142347	2.5005436	4.0596595	4.6572094	5.2438793
XLOC_010389	2.7332318	5.4615154	3.2499921	5.2416387	2.5005436	3.8493767	3.4667697	5.3186755
G087596	2.7332318	7.0048127	5.4059854	6.306331	3.9130654	4.617514	4.4487243	4.424616
CDC42-IT1	2.7332318	2.602446	3.215951	2.7569587	4.0596595	5.0087523	4.706905	6.0756307
G063090	9.643012	9.694896	7.908807	9.9363	6.9455566	8.069157	5.5186872	6.3274436
G078087	2.7332318	6.152327	5.1976748	6.025167	3.249901	3.5198507	3.453252	3.0671706
G035138	2.7332318	2.602446	2.533881	2.7569587	4.5050926	4.869173	3.9527535	4.594693
GGT3P	4.440177	9.679235	7.192439	9.345823	4.059294	5.2126417	6.285607	5.5536785
ARHGEF26-AS1	2.7332318	5.653094	5.3195715	7.3813915	3.22243	2.98014	5.1827583	4.271821
XLOC_010752	5.9561586	5.8316627	5.2098875	4.4740987	5.276656	5.478636	4.0245557	3.775416
G070663	3.9618003	6.567628	5.4665766	5.9902477	5.9856024	5.7386236	5.9477224	6.217687
LCMT1-AS2	2.7332318	4.428122	4.172117	5.340326	3.8126733	3.731771	3.7439246	3.6973827
XLOC_002030	4.0083823	3.7000873	5.0152435	4.7164283	4.5087056	4.4590983	4.344282	4.267707
G020865	4.6640663	9.389669	7.2908077	8.486211	5.2646646	4.521723	3.6426826	2.8130653
G035757	2.7332318	2.602446	3.5668511	2.7569587	3.4727654	3.7429879	3.2689724	2.9383926
PWRN1	2.7332318	9.161683	6.3232474	8.756552	3.246531	4.4844136	4.84554	4.299546
G057022	4.1786413	3.8618672	5.350998	7.1750484	4.9643464	4.0943513	4.3736687	4.2627378
RP11-432J24.3	5.724109	5.0756803	5.4712267	7.102195	4.57849	4.4123387	3.4762828	3.5873854
RP11-643A5.2	4.435686	4.472232	3.9198923	4.413361	3.2978854	3.41563	2.3244498	2.837839
EMC3-AS1	5.510309	5.474037	4.9434943	5.3249345	5.52698	4.9480295	4.3577905	4.4349794
RP1-40E16.12	7.105577	4.6594543	5.2008195	4.8558874	7.8767824	7.2872567	6.764865	7.1692123
CTD-2619J13.19	2.7332318	3.8752847	3.2990828	4.738568	2.9698486	3.4652264	3.8711052	3.5971677
G043509	2.7332318	4.189112	3.2946672	2.7569587	3.9796865	4.347339	3.0144143	4.0765643
XLOC_004991	5.260269	2.602446	3.3757718	2.7569587	2.5005436	3.0580583	2.7496154	2.639422
AC073934.6	6.029307	6.9551296	6.5374866	7.9064617	6.551006	5.765924	5.8420286	5.3990107
G018834	4.148733	4.7693105	3.378496	4.029406	3.0065775	3.5458336	3.829121	3.5035772
uc.417	4.8557234	7.7868066	4.823476	7.38351	3.5695908	2.9945436	2.8991258	2.8046885
G004281	6.970823	7.9873915	7.3256803	7.839573	7.0511894	7.224981	8.714577	7.8799243
G062532	5.633364	5.335579	4.2667837	5.402047	3.2786572	3.3972921	3.1001182	2.971036
XLOC_005110	3.8977556	3.6478517	3.7438693	2.7569587	4.2548013	3.4839694	3.4173787	3.2147822
XLOC_012307	9.817868	11.228418	9.632257	11.016945	9.026636	8.868024	8.205044	7.894538
RP3-337O18.9	2.7332318	6.0451508	4.2806573	5.7145076	2.5005436	2.921569	3.4977634	2.901663
AX746575	2.7332318	3.561593	3.4855785	2.7569587	3.5911558	4.344908	4.8688397	4.9663396
AC005703.2	2.7332318	6.087186	3.817233	4.265142	2.975968	3.1905022	2.569273	2.650462
G072236	5.1321974	3.976888	4.428122	4.5479717	4.882218	4.733565	4.3446608	4.8124647
G060870	2.7332318	8.292871	6.650072	7.741927	4.229855	4.9922805	6.4570494	5.7779346
AC005076.5	2.7332318	2.602446	3.4725304	4.0105867	4.6659946	4.911657	5.0932274	5.014064
G075497	6.6058474	7.1629	6.4774256	7.0454564	6.235552	6.1624165	5.4556093	5.592745
RP11-719K4.6	7.0643377	6.0966525	4.960758	6.257833	5.505643	5.2217736	4.1692834	4.7501597
BC005081	4.09501	3.850048	3.329614	4.0433416	4.0684447	3.4503121	3.3680158	3.3035712
G016230	2.7332318	3.960298	4.370343	2.7569587	4.7038207	4.294216	5.069388	4.7572165
RP11-361D15.2	4.0577307	7.2930336	6.55188	7.3237314	5.221582	4.259063	4.1352806	4.060523
G074560	2.7332318	3.9843962	4.177269	5.175746	4.3546953	4.146907	4.5968885	5.007624
AK125237	2.7332318	4.695875	4.0834036	2.7569587	3.0234408	3.386972	2.5970545	2.489923
G077600	7.4581623	7.0706043	3.7271898	4.0402446	6.8013678	4.9938912	6.5322657	6.0038066
G011508	6.783291	8.7742	8.98839	9.862607	8.228082	8.524007	8.002052	7.903886
RP11-401E14.2	4.1353683	7.4485636	7.2451196	7.5163126	6.4614434	6.6463275	5.5347605	5.8351097
AC007091.1	2.7332318	3.6551929	3.2207448	2.7569587	3.988223	3.5623336	2.9095013	2.8370404
LINC00551	5.9294853	8.565088	6.921621	8.2976055	5.954444	5.348681	4.634072	4.5812416
G087912	4.5400014	9.724977	8.07586	9.499852	3.9715748	5.434439	5.188224	4.6385555
OR7E37P	3.8834233	4.2710314	3.4430237	2.7569587	4.8878965	3.956729	3.2490673	3.3091846
FAM201A	4.4789	4.9384065	4.0053773	5.6688685	4.1927276	4.048229	3.558165	3.2862897
LRRC37A6P	2.7332318	6.6246767	5.220462	5.9951406	4.2499666	4.4098587	4.059016	3.7243388
CRHR1-IT1	2.7332318	2.602446	2.533881	2.7569587	4.3247156	3.5954306	4.009789	3.7693508
G080397	2.7332318	2.602446	3.076323	2.7569587	3.6977108	2.849044	2.917645	3.0610247
G015217	6.669048	10.710848	10.2701645	10.997073	8.002624	9.610937	6.8049355	7.368676
G010673	2.7332318	4.2838683	3.543116	4.3542433	3.3015914	3.2508662	3.3035712	3.1026852
LINC00603	2.7332318	5.3178535	3.3302011	3.9132276	3.1548913	3.4257715	4.9404306	3.3258433
ROPN1L-AS1	4.002544	8.954989	7.426165	8.741258	3.6195703	4.846649	6.424302	5.7460585
G006272	2.7332318	2.602446	4.700954	5.0526695	3.833624	4.830392	5.43154	5.353331
TTN-AS1	2.7332318	2.602446	3.6200624	2.7569587	3.8209674	3.0573235	2.9112632	2.8578951
G016647	2.7332318	7.9767127	6.3643875	8.244521	4.961585	6.4738655	7.049621	6.7376957
XLOC_004017	2.7332318	5.108978	2.533881	4.9633656	2.5005436	3.1861746	2.6872911	3.2618964
G087226	2.7332318	2.602446	3.8007393	2.7569587	3.5303686	4.123224	5.261845	5.4045796
G061417	2.7332318	5.713295	4.9432364	5.805985	4.3980885	3.736588	3.3033905	3.2379076
RP11-353P15.1	2.7332318	6.710748	5.791742	5.9325643	2.5005436	3.6895678	3.416093	2.7412903
RP11-121A14.2	4.111664	7.315707	5.454339	5.6977477	2.5005436	3.717966	3.2643254	2.8457072
CTA-972D3.2	4.509498	5.513096	4.4666996	4.698651	4.3415713	4.0063553	3.2690396	3.0960927
G067660	4.159474	3.5413396	3.7270856	5.0804234	4.332711	3.8368268	3.2919507	3.7165816
G066938	5.1383595	5.4441586	4.47968	6.272364	2.5005436	3.297534	3.915988	3.7839353
G028101	7.20452	5.8515687	5.8978176	7.203994	5.61829	5.5881042	7.13284	7.302865
RP11-527F13.1	4.191751	4.6001854	3.7438173	4.784813	3.5640492	3.9125524	3.6725657	3.61792
XLOC_005820	7.752544	6.2717037	5.055301	7.1184115	3.5683799	5.5041637	3.4271426	4.101528
G082722	5.2228823	4.551199	3.7134447	4.144408	3.9588041	3.5484667	3.5270813	3.0858135
ALDH1L1-AS2	4.003133	2.602446	3.2651267	2.7569587	3.4020188	3.48751	3.383281	3.571515
G006455	5.6923	6.1319647	6.0082083	6.1038294	5.4057755	4.9654026	4.904708	4.367897
LINC01503	2.7332318	4.061602	4.1011167	2.7569587	3.1991763	3.7794056	5.6490517	4.8343053
G042241	2.7332318	3.6703684	3.4971786	2.7569587	3.5222976	2.924009	2.5950792	2.8473942
MIR99AHG	5.984546	4.464284	5.168285	4.468473	6.2997994	6.52341	5.750644	6.3566914
LOC101927636	5.4132433	5.7788253	3.94748	4.822483	3.2025642	3.2182581	2.5264246	2.5677617
XLOC_009900	4.811801	5.8375316	4.6946144	5.8814316	4.6530027	4.7293158	3.4103832	4.176464
G024680	2.7332318	5.1435194	3.9175482	4.57312	4.4151387	4.4882207	3.758744	3.6482542
LINC00613	6.3117743	5.938387	4.5355897	5.724109	3.8085938	3.0137463	2.7374098	2.9194696
BZRAP1-AS1	7.9001455	7.3912687	6.9083266	7.381808	7.5006385	5.601387	7.026059	6.105972
LOC102503427	8.47003	9.201325	7.6457024	6.211169	8.454525	8.676161	7.7332397	7.386235
LINC01291	6.0508738	7.9245396	5.974274	7.573207	6.8192706	5.7152586	4.5286336	4.822483
LOC554206	2.7332318	3.9299638	3.118362	2.7569587	3.2053504	3.493579	4.5057096	4.0259786
DQ593116	2.7332318	3.648966	3.6086855	3.9707434	3.4689624	2.8790832	3.4471493	3.571726
XLOC_000556	2.7332318	7.7547812	5.1802044	7.052437	3.61154	5.4252415	2.8953745	4.562358
LINC01279	7.4426823	7.6048894	8.966703	6.699599	9.160871	11.504856	11.95196	12.339832
RP11-806L2.5	5.018333	9.770274	8.618723	9.826434	6.8628697	8.273405	10.150462	9.78992
RP11-454P7.3	5.548007	10.289737	9.322283	10.513588	7.4027157	8.083721	9.426407	9.114968
RP11-536I6.2	2.7332318	4.1090374	4.032838	4.545315	2.5005436	3.881187	4.340947	4.026894
G044640	7.2274456	5.8395133	4.3609924	5.173176	6.144568	5.8739243	4.909994	5.13686
RP1-122K4.2	2.7332318	4.589385	4.4570017	4.7495832	2.5005436	2.969672	3.5005176	3.6936352
G081205	2.7332318	3.5410557	3.4931555	2.7569587	2.5005436	2.857379	2.8794987	2.9257722
SDHAP3	2.7332318	4.9253297	3.9124103	2.7569587	4.5088987	3.802854	4.5042076	4.4870377
GATA6-AS1	2.7332318	9.459879	7.8843274	9.4495	5.1846075	5.057361	4.505535	2.9080288
DQ600483	11.457618	10.716596	8.804593	7.6229835	10.89313	10.821289	9.906099	9.7269125
CES1P1	5.3410864	3.8514662	3.0749614	4.4678216	2.5005436	2.726957	2.6713543	2.5573778
RP11-65J21.4	2.7332318	2.602446	2.533881	2.7569587	3.5417998	3.1392295	2.6393037	2.7092426
G059571	4.010896	6.8376255	4.6623898	6.2222557	3.6155381	4.209174	3.3720217	2.9336343
XLOC_004848	2.7332318	3.641484	4.0997696	2.7569587	3.9201078	4.3773174	3.1016388	3.6788201
TAPT1-AS1	2.7332318	3.3285632	4.551199	2.7569587	4.9602814	5.6835093	4.66809	5.37114
G003349	2.7332318	4.074465	3.5762002	2.7569587	3.2584095	2.7880144	2.8497975	2.5037165
G026423	3.8940609	4.2764	3.9443676	4.3373537	3.371026	3.3396182	2.8730638	3.1503546
G045579	6.8578877	5.795774	4.7892356	5.1576886	2.5005436	3.5043185	2.6098561	2.5676417
RP4-714D9.5	2.7332318	2.602446	2.533881	2.7569587	3.7024856	4.186643	3.6273856	3.6701791
G035831	12.448781	9.9479065	11.1577015	10.002161	11.663664	11.087011	10.9570675	10.619435
G000874	4.111809	2.602446	3.4978364	3.9033005	4.073554	4.5337453	4.8080597	5.934433
GOLGA6L5P	10.224724	7.755519	6.7411075	7.542021	8.062644	7.5024295	6.3745956	7.1769857
XLOC_008188	7.0837655	5.75875	4.65615	4.3979263	6.164521	5.463945	3.8239057	3.856928
G086023	4.168465	9.972065	8.206198	9.093567	3.5297065	6.2344513	8.289145	7.0048127
ATP6V0CP3	10.682437	11.599558	11.343857	11.596276	10.185837	9.814398	9.635042	9.819517
G000681	5.350876	2.602446	2.533881	2.7569587	4.3403654	5.753588	3.67791	5.7657146
G000087	4.85874	2.602446	3.5053563	2.7569587	2.5005436	3.0210214	3.2434194	2.9640589
G022728	6.394833	4.5861874	3.141824	2.7569587	4.0193815	3.782205	2.3819494	2.9781694
G054762	7.210204	9.689585	7.903398	9.340542	4.7651806	5.1550226	5.718614	5.0046406
TTTY6B	6.0523677	4.076745	3.9868326	4.189112	3.617304	3.5849094	3.4023762	3.2736561
AC133528.2	2.7332318	10.083125	8.200491	10.224724	4.670597	4.443133	6.4175744	4.2922344
SLC2A11	6.0103583	2.602446	3.9488869	3.9119434	3.5941572	3.9934554	4.744502	4.0039144
G024994	8.091982	5.923999	4.3592196	5.33369	5.6219897	4.369797	3.3603184	3.3525236
G080206	7.236248	6.863619	5.369221	5.9338236	4.722953	4.0259786	3.886558	4.511918
MIR3179-3	2.7332318	2.602446	2.533881	2.7569587	4.0049486	4.363745	4.546216	4.97231
G030769	6.9039803	7.4729605	5.84849	6.7467856	8.157869	6.962152	5.187118	6.4531126
G015515	2.7332318	4.2946587	3.8213053	2.7569587	3.0381231	2.9001923	3.9620235	3.4424994
G026944	2.7332318	4.6525946	3.9125524	4.888125	3.1283293	3.63684	2.9030964	3.3766637
G037705	2.7332318	4.1103067	3.6844199	2.7569587	2.5005436	3.1667042	5.2298155	4.326026
G014115	2.7332318	2.602446	4.3233976	2.7569587	3.6236784	4.0677013	3.5331879	3.817233
LOC286083	5.842654	9.24157	7.2558064	8.698473	6.5852847	5.767292	5.5653467	5.1161633
AY927613	2.7332318	5.8402176	4.4218187	5.6175985	3.5433743	3.8162987	3.7865467	3.464912
ZMIZ1-AS1	2.7332318	4.9166384	3.2000935	4.6450024	3.4015508	3.1085994	5.1747785	3.945427
G008715	4.0540156	5.766277	7.497391	6.141056	7.4743576	9.215228	7.5024295	9.552839
MORC2-AS1	2.7332318	4.159124	3.994527	5.211559	3.3929253	2.8165889	2.8855543	2.4169853
AC018685.2	2.7332318	4.2517476	3.9515216	4.855251	2.5005436	3.0092177	2.932595	2.9427967
ABALON	5.1353283	7.654873	5.8933053	6.405905	5.820515	5.795255	6.187899	6.2199116
RP11-19N8.4	6.461823	7.299296	5.7073956	6.8007145	6.1331277	5.747592	4.9703574	5.457745
G075651	3.835688	7.1577606	5.0966897	6.6431155	5.0892797	5.2601213	5.36831	5.628444
G089953	5.2251816	5.282018	5.8467565	4.78841	6.295301	7.194467	6.7546105	7.4173737
G073514	6.6107893	9.014201	7.891335	9.771005	6.313155	6.2832117	7.607801	7.125552
G000704	13.811596	14.425197	11.266463	9.80798	13.763489	14.068432	15.136192	15.5809965
LOC101929331	7.100406	7.3757725	7.661872	7.2074943	7.3142533	7.3417416	5.389862	6.0829577
G011092	4.120848	3.575068	4.041393	4.4300103	3.9382815	3.9200127	3.7870345	3.6160731
XLOC_006247	4.1432533	5.8996553	6.3856006	7.6038427	5.479942	5.257675	5.007624	4.867432
G085268	6.773106	7.2491727	6.7288413	7.5137568	5.343624	5.9201183	5.553065	5.458829
G032157	4.058687	2.602446	4.441098	5.7544923	4.287732	4.255818	5.3218083	5.2118287
TUBA3FP	5.2825136	2.602446	2.533881	2.7569587	3.6448584	3.3627324	3.8704019	4.1955404
G090970	3.8084557	3.41324	4.3055983	5.187986	3.4452016	3.4715552	3.7974377	3.4643354
G000200	5.5048375	3.42933	2.533881	2.7569587	3.7157512	3.2901645	2.6332142	3.1144586
LINC00269	5.335795	5.1054363	4.877917	7.005168	3.8030434	4.4368763	4.032966	3.6759415
RP11-350F4.2	2.7332318	2.602446	2.533881	2.7569587	4.0806947	4.57558	4.385548	4.995894
LOC102724094	5.348981	4.007643	5.2006783	5.443081	4.359064	4.5706353	4.2852325	4.2758975
RP11-619L19.2	2.7332318	3.8216743	3.7796965	2.7569587	4.7653217	5.8752313	4.6376786	6.128399
XLOC_001286	5.432809	2.602446	3.5325365	2.7569587	5.7238727	5.7015314	4.5885873	5.147732
G050691	4.7945004	4.010456	4.273361	6.0664816	3.9497771	3.707305	3.14394	2.8827088
AC106869.2	2.7332318	7.375079	6.1831255	6.8462095	3.1558905	4.961585	8.007364	7.1319885
G037600	3.8098135	5.0234995	3.8587966	4.7458715	3.553955	2.7528489	2.954933	2.643544
LOC101060091	2.7332318	4.6041574	4.082725	4.2478786	2.5005436	3.201065	2.6686354	2.553492
RP11-2B6.3	5.4851985	4.1120634	6.3573575	6.0285254	7.5102344	6.8979278	3.4480302	4.525451
RP5-1120P11.3	4.1604743	5.190307	3.7379403	4.5216594	3.2092838	3.3289475	2.938311	2.6813948
G044068	2.7332318	2.602446	4.346457	2.7569587	4.335191	3.421071	3.3285356	3.456845
XLOC_013838	2.7332318	4.4007583	3.6233284	4.237154	3.7432818	3.0554652	4.300199	2.9227695
LOC101929657	2.7332318	6.1909657	5.1985955	6.016759	3.7433987	4.3515553	3.6242151	3.2213554
CTB-147C22.8	2.7332318	5.8492465	5.455862	5.602936	5.6552763	4.4106355	3.613404	4.2413406
G009976	2.7332318	4.552549	2.533881	2.7569587	2.5005436	2.8832192	3.1594648	2.7964356
G038533	2.7332318	5.598742	4.293767	4.008006	2.5005436	3.1724064	3.072521	2.4962928
G011354	2.7332318	4.6495447	4.2801557	5.28854	2.5005436	3.0208836	3.053433	2.9735606
RP11-355B11.2	2.7332318	2.602446	3.4186425	2.7569587	4.034801	3.4355066	3.139405	3.3227043
AC005330.2	3.917839	8.854211	6.752449	8.866775	3.8190136	4.3542433	5.4005594	4.3367085
G021104	4.8724074	4.991751	7.1126304	6.548475	7.1569343	8.086427	6.4412804	7.588467
G050879	4.59378	5.5875654	4.33049	5.362052	3.6352851	3.1211588	3.2187133	3.16831
G012676	5.7754626	9.763153	7.495317	9.421138	5.0504107	5.1365438	4.642952	4.2880025
LOC101928381	2.7332318	5.287923	3.5108395	3.9782028	3.2877104	3.2072392	3.0066853	3.1028016
G067198	4.523917	5.953611	4.012766	5.685883	3.1620798	4.222695	2.8704684	3.2904472
G042600	6.56099	9.040502	7.463793	8.468195	5.502124	5.592745	5.7411356	6.5695076
G060471	4.0899415	5.038043	3.8392243	4.6316805	3.190019	2.6229863	2.6959896	2.83653
XLOC_006416	4.1094522	4.3738174	3.7285008	2.7569587	4.9218426	4.889997	4.176134	5.1834745
GSE61474_XLOC_013084	4.121628	3.7511618	5.5717764	4.8664985	6.1098094	5.258378	3.2121665	8.493052
AC004257.3	4.123698	2.602446	3.2585723	2.7569587	3.6818626	4.253836	4.214161	4.4487243
RP11-156P1.3	5.1818237	2.602446	3.3877406	2.7569587	4.520863	3.778186	2.9169457	3.3666174
XLOC_005768	6.851176	5.8933053	4.7774935	5.1365438	5.6008105	5.5674233	4.601177	4.899016
G006740	3.9538743	2.602446	4.4275217	2.7569587	4.5698495	5.2864447	4.939891	6.2092376
GUSBP2	3.9050562	5.349264	5.3304925	4.3946834	5.3748455	5.3029537	5.836131	5.6142936
LOC101927027	3.8331861	2.602446	5.993291	4.2022557	7.8505797	7.502757	6.4621506	7.090719
XLOC_001908	4.3854113	5.709281	5.093854	6.9381557	4.067499	6.3724766	6.65755	6.858832
GSE61474_XLOC_016718	2.7332318	5.1618485	3.0598648	2.7569587	2.5005436	3.1850994	2.7540514	2.608291
G087664	2.7332318	5.737984	4.682269	5.3718214	2.5005436	3.7764263	5.445628	3.9427242
LINC01337	2.7332318	5.725423	4.833983	5.763446	3.7906866	3.1712973	3.1193686	2.6718621
POTEH-AS1	6.171019	7.4622974	6.151041	7.223812	6.1685653	6.1078773	5.2622643	5.3523035
G010850	5.154264	2.602446	2.533881	2.7569587	3.865854	3.5862236	2.6388948	2.9642494
LINC01578	8.221645	4.870422	7.28539	5.0046406	8.894214	8.757345	7.8006573	7.8346
G031816	2.7332318	2.602446	3.4267242	2.7569587	4.7278895	5.375486	3.5025299	4.7064652
G070673	5.1158223	5.625539	4.522977	5.224676	4.00329	3.4121099	3.283484	3.0307477
G032338	4.46653	4.298325	4.9345016	4.5526714	4.8494067	3.7181115	3.465318	3.116617
G013366	7.3312945	4.161651	3.842008	3.9128683	3.680549	3.7716641	2.5165658	2.63274
G058919	2.7332318	3.9295192	3.2292035	2.7569587	3.506329	3.1027725	2.9458477	2.887267
G075863	2.7332318	3.6459556	4.0269756	2.7569587	3.4902112	3.6521363	3.9522543	3.62039
G060855	2.7332318	5.2997503	3.643074	5.594931	3.050161	3.1112454	6.4247284	4.7697973
XLOC_012880	4.778456	7.695648	7.848606	7.8611193	7.0470877	8.709093	7.1431603	8.192835
RP11-412H9.2	2.7332318	2.602446	3.7458513	2.7569587	3.209551	2.8591087	2.907548	3.1742036
G059256	2.7332318	3.9020348	4.02741	5.005772	3.0507565	2.962212	2.877413	2.8437262
LOC100996263	2.7332318	4.883417	4.7651806	4.110978	5.5168056	4.559819	4.0525513	4.3081
G086106	2.7332318	5.525436	4.6301208	5.2926445	4.1018777	4.1956964	4.7278895	4.223282
G065608	3.9071565	2.602446	6.225997	7.9995785	3.6681921	3.745711	5.9328136	6.5697346
RP11-380L11.4	4.101528	4.2319036	4.081228	4.1975965	4.4597406	3.6967082	3.2654252	3.3501303
G024510	2.7332318	4.2444363	3.1808648	2.7569587	2.5005436	3.034287	2.581657	2.7001185
CTD-3105H18.7	2.7332318	7.35434	5.6418867	5.9433956	3.3309727	2.9284625	3.604365	3.255442
AC104781.1	4.655285	9.110967	7.135552	8.753393	4.617151	5.1447196	5.9512143	5.9294853
RP11-89N17.3	4.420454	6.099585	5.829327	6.004617	4.767779	5.1766787	4.3813095	3.639326
G021533	4.032764	3.754867	2.533881	2.7569587	3.2766743	3.0146902	2.8502252	2.832787
AK124194	4.081228	2.602446	2.533881	2.7569587	3.794588	3.891036	3.4284525	4.152919
G016861	9.112151	9.369765	9.335805	10.256174	9.343322	8.631263	8.940725	9.546753
RP11-553P9.3	4.836548	5.3286467	3.654616	4.3998985	2.5005436	2.8808239	3.8372486	2.9100993
RP11-385F7.1	4.793268	4.0732703	3.6725657	3.9982703	4.525338	4.1848903	4.8794284	4.9017363
G080198	4.0490327	4.2781577	3.5270011	2.7569587	2.5005436	4.996132	4.9381557	5.4197106
G038403	4.6048584	6.511098	5.1394024	5.5866756	3.692966	4.9397473	5.6652617	5.3323755
RP11-552E10.1	6.2215304	4.7672324	4.2166085	4.5983424	4.984218	4.188947	4.38939	3.6914487
AIRN	4.533873	4.2793674	4.329001	2.7569587	4.7273827	4.352785	3.6240575	4.2009706
G051882	2.7332318	7.294534	5.160224	7.4483166	2.5005436	3.5873475	5.1275735	4.4095893
AP001062.9	5.6044593	3.9563518	3.2579055	4.0613956	3.9961371	2.64466	3.1228309	2.5551143
LOC100130417	2.7332318	3.937182	2.533881	2.7569587	3.6207604	2.8873003	3.7828944	3.5379906
G020666	2.7332318	6.247642	4.9785776	5.7552347	4.827858	6.5377088	4.1063943	6.1349707
XLOC_000008	2.7332318	5.2222857	3.9026027	2.7569587	4.776665	4.216135	6.0390086	5.0560694
G042896	2.7332318	3.7394314	3.723914	2.7569587	3.8817883	3.0371222	2.8176994	3.0654554
G017745	5.6008105	8.882968	8.557405	9.613505	6.425441	7.45562	10.133774	10.727451
uc.18	2.7332318	4.138439	4.6615868	4.8715563	4.2891126	5.512559	5.6361136	6.1682863
G049467	2.7332318	3.7250936	3.5919394	4.436799	3.6742697	3.3083494	3.8324718	2.8234708
RP11-16E23.3	2.7332318	3.3782918	4.3122025	2.7569587	4.185732	5.704481	5.9783278	6.2832117
AC010148.1	2.7332318	5.1266484	4.781519	4.0236263	4.206617	4.531956	3.3926249	3.6040444
LINC00350	2.7332318	6.8873577	5.5079956	5.6847696	3.2657652	3.6570592	3.3336227	3.397382
G037877	5.997261	10.128726	7.761302	9.767774	5.3612437	5.4482727	5.1921263	4.497591
uc.456	4.626079	8.982462	7.437261	8.6379385	5.5179276	6.4063253	6.843068	6.546073
RP11-152N13.5	4.02741	3.4778266	4.2486944	2.7569587	5.746956	4.676456	4.3061	4.1308813
CTB-52I2.4	4.4183826	4.0838747	4.8315434	2.7569587	5.2006783	5.686084	4.2474537	4.6687117
G061782	2.7332318	6.131567	4.714831	5.551241	3.4577796	2.860779	2.7668934	2.6161823
RP11-10J21.4	6.609379	5.3474665	5.0264125	4.988229	6.5930514	5.768351	4.9107356	5.0057178
AC092071.1	4.8760915	6.068664	4.337147	5.048767	4.614165	3.873944	3.0640676	2.9478478
G073026	5.3896666	6.5512934	6.518168	6.3682914	7.3813915	7.3366513	7.0401993	7.6939144
RP11-542C16.1	5.4684806	4.1729198	4.157609	6.491691	3.2196915	2.9020176	2.687756	2.3966804
G085544	2.7332318	4.497591	4.932897	5.128883	4.6905212	5.130882	4.9860077	5.0731936
XLOC_013561	2.7332318	3.5562217	3.9549475	4.714285	3.6591234	3.4563022	2.7738848	2.9337997
G082409	2.7332318	5.4345093	3.494309	4.326204	3.717966	3.4566793	3.3805118	3.1665804
LOC101928414	6.144568	2.602446	2.533881	2.7569587	3.2399151	3.6027007	3.530061	3.8788006
G036807	4.6629333	3.7687092	3.3650467	4.0085993	4.304313	3.1653717	3.1455412	3.1350794
RAD51D	7.7130527	4.9548054	4.8901334	5.083096	6.28119	4.5415874	3.9000804	4.6745358
G045463	6.645006	2.602446	3.2067728	3.9442945	4.201561	3.7350235	3.5226703	3.5276644
CTD-2311B13.2	4.7221994	3.3110752	2.533881	2.7569587	3.593051	3.1087086	2.699823	2.7148974
AP000318.2	6.9335423	5.653525	6.12944	5.867633	5.3462515	5.280536	4.2577076	4.355044
G046029	3.8713646	4.6315646	3.5189118	2.7569587	4.622361	4.225113	3.6025012	4.2793674
XLOC_005304	4.764497	4.7829323	4.7557335	4.988554	4.378179	4.5912704	4.4490824	4.6838202
LOC641367	2.7332318	2.602446	3.7715604	2.7569587	4.0644236	4.0661206	4.052343	3.7102838
XLOC_002675	4.097228	2.602446	3.786822	3.939537	4.722073	4.2470517	4.315604	4.056786
AC012314.8	2.7332318	3.5078423	3.1504173	2.7569587	3.5080798	2.9532611	3.1302783	2.8114603
CTB-43E15.4	2.7332318	5.5169916	3.6724236	4.8494067	2.5005436	3.6943192	3.6943192	3.1329887
FLJ36000	4.031084	6.406018	5.1842737	5.238462	3.5257926	4.3283634	5.3688426	5.0365243
G037065	5.779185	2.602446	2.533881	2.7569587	3.2253137	3.51657	2.839027	3.2953553
G086440	2.7332318	4.7347918	4.9502845	5.511445	5.0515304	5.618127	4.702842	5.3049893
G022630	5.4284472	4.299151	4.1162534	4.245478	4.576076	3.7802916	3.5374131	3.6317315
G052117	2.7332318	2.602446	3.5534284	2.7569587	3.3312151	3.7219906	5.4927244	6.012148
G084143	5.7123156	7.478271	5.545011	6.694452	5.1833405	4.130704	3.5170708	3.228384
G067735	2.7332318	3.654616	3.7996473	5.2755117	4.823476	3.4848776	3.5122166	3.5570755
RP11-459I19.1	2.7332318	3.6577728	2.533881	2.7569587	5.156739	4.767779	4.2748003	4.696015
G044638	4.2741246	5.386676	4.9076552	6.0010157	4.71701	4.311674	4.9480295	4.570001
LOC103611081	5.730874	4.709855	6.505807	5.4982657	7.5599566	8.090191	7.0003476	7.645938
G005188	2.7332318	4.02677	2.533881	2.7569587	3.1563287	2.863872	3.3825262	2.9924786
XLOC_001984	2.7332318	6.512268	5.8578563	5.95506	4.038417	4.435285	5.063712	4.5361233
G022607	2.7332318	2.602446	3.7246194	2.7569587	2.5005436	3.0411525	3.4859543	2.936243
G031996	2.7332318	2.602446	3.4769397	2.7569587	2.5005436	3.4788089	2.8920696	3.0463204
LRRC75A-AS1	8.816708	6.6243052	9.846408	7.635306	10.459293	10.225931	11.8983135	11.04954
G050111	2.7332318	7.9946146	6.243987	7.76744	3.8483205	4.468692	4.984537	4.6781497
RP11-120K9.2	2.7332318	2.602446	3.1381083	2.7569587	3.9635813	3.7270856	2.9056163	2.9848855
PRKCQ-AS1	5.3093038	3.8745673	4.700776	4.401265	4.823661	4.594054	5.8711457	5.4581685
XLOC_001767	2.7332318	2.602446	2.533881	2.7569587	3.7411547	4.96766	4.4176855	5.732807
RP11-109M17.2	2.7332318	3.3653913	2.533881	5.309123	3.5224733	3.1765146	3.5491617	2.9395716
G016376	2.7332318	3.986483	3.6164322	4.399568	2.5005436	2.7041402	2.8214862	2.5668366
G027519	2.7332318	2.602446	3.3513355	2.7569587	3.6373258	3.8321772	5.3496966	4.9548054
G062743	2.7332318	4.80376	3.5771968	2.7569587	4.546658	5.3876376	6.9335423	6.7209845
RP11-1096D5.2	4.6107244	3.5450253	3.984587	5.0224237	6.1280417	4.9753294	5.262529	4.6697316
SARNP	6.930654	5.8141084	7.0251517	6.0122867	7.6048894	6.7040343	6.684054	6.3837337
G072809	2.7332318	3.856309	2.533881	2.7569587	3.4121673	3.0418377	4.546954	4.0541215
LOC440600	2.7332318	2.602446	3.255169	5.4943423	3.1412446	3.3879983	4.2738795	3.8641744
GSE61474_XLOC_060526	2.7332318	3.901267	2.533881	2.7569587	2.5005436	2.8150964	2.9130723	2.7638767
RP11-434C1.1	2.7332318	6.541802	5.0763793	5.6072674	2.5005436	3.1428611	3.1172638	3.0111544
RP5-855D21.2	5.6828766	2.602446	2.533881	4.0838747	5.5243087	4.89856	3.144141	4.40582
G012019	4.38197	3.8316536	3.1907663	4.3852105	3.188575	2.7911947	2.4261608	2.9369738
XLOC_004879	5.2343845	4.4936047	3.7883077	5.1821666	4.930622	3.6242151	3.0633833	3.562037
LINC01205	5.684525	4.499469	3.6940088	2.7569587	3.3787837	3.3921852	2.399933	2.556225
RP11-1191J2.5	5.806199	2.602446	2.533881	4.1649113	3.6364207	2.9951022	2.8532958	2.7862883
RP11-108M9.4	11.776357	8.423806	9.1229925	9.019059	9.658231	8.703502	8.562595	7.730613
G039646	5.4260287	5.207605	5.691987	6.4658427	4.319211	3.8904428	3.4051406	2.6481137
G042787	2.7332318	5.1545234	4.4752564	5.0950418	3.0616653	2.8962593	3.152548	2.9365108
LOC102723354	7.8035684	8.751732	9.226982	9.411627	8.816708	8.694779	8.215001	8.609549
G005791	2.7332318	2.602446	3.4710886	2.7569587	2.9984822	3.5406723	3.9528606	3.7109776
RP1-251M9.2	2.7332318	2.602446	4.2013984	4.57739	4.6283116	6.147227	4.926321	5.7137804
G032210	5.3578463	4.1564827	3.4071527	4.207428	3.4779627	2.8841949	2.476773	2.3221319
LOC100652758	6.4311433	3.460583	2.533881	2.7569587	3.633513	3.0821261	2.7179747	2.3678224
G056026	2.7332318	7.328908	4.975182	7.624304	3.6934586	3.4911551	3.6254096	3.1155336
XLOC_009955	15.245906	14.545257	10.315269	9.2868805	14.3714695	13.556311	12.84881	12.0654
RP11-73M18.8	5.1233845	2.602446	5.321474	4.2741246	6.305413	7.0056086	6.853527	7.561386
RP11-66D17.5	6.2187777	6.3126016	5.2166743	5.5940857	5.5740857	4.356394	4.51956	3.712874
RP11-1246C19.1	4.2758975	2.602446	3.5563614	2.7569587	5.398745	5.034135	3.5467682	4.615585
RP11-64C1.1	4.957049	4.0436974	3.8626947	2.7569587	3.9112873	3.1356387	3.2548833	3.680549
STAG3L5P-PVRIG2P-PILRB	2.7332318	4.021552	3.9581804	3.9660761	4.814624	4.7094917	4.4804163	4.7906275
G075892	2.7332318	6.644124	4.26404	6.6360865	2.5005436	2.9736507	5.064833	4.3676248
G024597	2.7332318	3.6756465	3.6352851	4.0698633	3.349641	3.9384618	4.158995	4.317302
CTB-60B18.18	2.7332318	6.0285254	5.416666	6.3414855	5.61678	4.696918	4.111809	3.7438693
XLOC_005859	2.7332318	3.5894644	3.8017972	2.7569587	3.825122	3.5606	3.784152	3.723427
G015639	2.7332318	6.771935	3.9552565	6.463676	2.5005436	3.242138	6.7558265	6.2893953
CTD-2012K14.3	2.7332318	3.9812973	4.06892	2.7569587	3.9481955	4.252384	4.7381067	4.6134067
DLGAP1-AS2	3.8618672	3.9039083	4.202632	5.845616	3.5903242	3.33814	2.8787694	2.8107014
FAM27L	6.980999	8.956305	7.3938107	8.236933	6.3286767	5.6832976	5.6786237	4.995438
GMDS-AS1	5.016812	5.182897	5.04916	4.8134365	6.701261	6.2575946	4.705429	5.8274894
HCG22	2.7332318	2.602446	2.533881	5.3687434	2.5005436	2.8066814	2.5737987	2.9350257
BC127952	3.8295038	4.5721765	4.0464787	2.7569587	4.028755	3.4946313	4.2835712	3.5900035
G026456	2.7332318	4.852281	3.3941343	4.525023	2.9823046	2.6415505	2.624873	2.7574918
XLOC_013235	2.7332318	3.5769737	3.5026402	2.7569587	4.2536216	4.065204	3.5837567	3.2192504
LOC283575	2.7332318	4.422776	4.166754	4.9341908	3.250099	3.2026808	3.5080798	3.1099324
OR7E156P	2.7332318	4.818166	5.0798383	5.3288293	4.8845067	4.4315915	3.768187	3.3442206
XLOC_004625	3.9701948	3.5065045	3.8435113	3.9868326	4.1329427	3.9529376	3.1231751	3.5604296
XLOC_008832	5.2664967	4.9720244	3.6434643	2.7569587	3.6938212	2.6976728	2.7036943	2.3221319
XLOC_002277	5.1042733	3.3670406	3.5665812	4.322862	3.7450192	3.9656851	2.8946402	3.1063862
AK024231	4.997885	3.4552066	3.2973342	2.7569587	3.458984	2.8039267	2.7486606	2.7439585
PRR7-AS1	4.0298886	4.537141	4.1767983	4.408582	4.585044	4.318947	4.9382896	5.3430943
RP11-55L4.1	6.3113694	6.355397	6.7070913	7.7595277	5.974274	6.443716	7.738022	7.461851
XLOC_010709	7.0478873	4.2783694	5.7005215	5.477973	5.6486874	4.8646755	5.220828	4.7549357
GBAT2	3.9987195	2.602446	2.533881	2.7569587	3.4203467	3.3644447	4.449982	3.8093865
G015846	9.283753	7.877733	7.0630846	7.822551	7.8790045	6.828438	5.1879115	5.722292
G031517	8.545892	7.708427	6.805971	7.6429033	6.9852796	6.509117	6.627929	6.7546105
XLOC_011804	9.401619	10.071038	9.414643	10.233374	9.377902	9.304252	7.6625314	7.6539097
ZSCAN12P1	4.877013	4.887196	3.6461797	4.951042	3.620902	3.5689142	3.8118715	3.5274832
RP11-336K24.5	5.241674	6.4856	5.007744	5.900297	3.6651113	3.6699152	4.6978784	4.3268456
LOC100128885	2.7332318	2.602446	4.418618	2.7569587	4.21268	4.7260327	2.620385	2.7262082
G045296	4.805215	5.804598	3.9635813	5.1627426	3.7455392	4.059983	3.4819608	2.920403
RP11-108M9.6	2.7332318	2.602446	2.533881	2.7569587	4.0532293	5.094569	3.1786878	5.2532263
G025679	5.791742	2.602446	4.06126	2.7569587	3.6356492	3.409521	2.7236397	2.8713179
G051032	2.7332318	4.3269515	3.452974	2.7569587	2.5005436	2.8352866	2.9380498	2.4995618
CTD-2012I17.1	4.9089565	5.8255925	5.730874	6.195061	5.1827583	5.9548626	5.0892797	5.5237556
G020679	2.7332318	5.2566047	4.5259476	5.420917	3.6522346	4.7221994	4.617151	4.8120766
LOC152578	4.411652	4.2398868	5.6097236	4.6283116	6.1737623	6.543608	4.2891126	5.224242
AC006041.1	2.7332318	5.903825	3.812844	5.757683	2.5005436	4.3446608	5.1992307	5.402796
XLOC_005388	5.273532	6.991878	7.000795	5.578155	6.631417	7.7332397	6.390795	6.736187
GSE61474_XLOC_064846	2.7332318	2.602446	2.533881	2.7569587	3.819397	3.5742662	3.3608057	3.5610728
SOX9-AS1	2.7332318	3.6551087	3.7122524	2.7569587	3.640396	3.2811968	2.8306339	2.9649081
G075622	4.8820286	3.8608327	4.4900613	5.6017933	4.346233	3.3433254	2.905735	2.9095583
G067210	2.7332318	4.157609	3.0870392	2.7569587	3.8699315	3.1059248	3.4918573	3.1825464
G033702	2.7332318	3.8804905	5.780943	6.073555	5.2494783	6.0723243	5.052445	5.3181186
LINC01315	6.4614434	4.6294894	5.6934013	2.7569587	7.0828333	7.159355	7.485485	7.1713367
RP11-219B4.3	4.018762	7.3480034	5.999709	6.706857	4.5629582	3.9942648	4.6187057	3.789926
RP11-141A19.1	5.948695	5.8857107	5.943534	5.965412	6.7093678	5.810109	4.6589394	5.443081
G058126	2.7332318	4.4447746	3.7240508	2.7569587	3.8883736	4.281992	3.930375	3.684883
LOC100506271	2.7332318	4.573521	3.4501932	5.310482	3.0398405	2.9164553	3.1952295	2.8862467
G086585	4.5036774	5.2683434	3.950508	5.0156784	3.792723	3.5416617	3.9131553	4.1181936
XLOC_003147	2.7332318	3.9075532	2.533881	5.145128	3.39643	3.0711164	2.861472	2.821058
G052628	2.7332318	3.4856958	3.212768	2.7569587	3.823747	3.8990648	3.4917283	3.8860445
G000621	3.8493192	6.305413	4.885078	6.4065247	3.436024	3.4255278	2.9853168	2.8626623
G054193	4.6739407	7.4396276	6.6352763	7.9123282	6.0503674	6.1806235	6.717768	6.324123
G064963	3.9726338	3.6485076	2.533881	2.7569587	3.5417151	3.7478719	4.176945	4.489858
AP000640.10	9.307787	9.235782	7.9117813	6.033034	8.580386	8.95229	7.729877	7.708427
G066992	2.7332318	3.9487596	2.533881	2.7569587	3.4978364	3.2193174	2.6233702	2.8081698
G008172	6.66243	12.448781	10.835959	12.325975	5.9328136	7.7864966	7.3434076	6.356335
RP11-503C24.1	3.9376163	4.5882645	4.6926785	5.7433143	5.1527267	4.496464	4.1212926	3.7137911
G025765	3.9296446	3.4982243	3.6720762	3.9905663	3.2088926	4.5776763	5.120507	4.9293947
RP11-293P20.2	3.9778862	7.4312468	3.8359048	3.9946635	3.0413232	4.1303344	2.8220108	2.7835357
G070500	7.4485636	7.6122007	6.363233	7.4734087	5.489696	5.3904033	4.5426345	3.8779738
G063726	7.1423016	5.3462515	5.1641974	6.826227	4.451162	4.0191345	3.242359	2.911053
PGM5P2	6.393476	3.6251674	3.8804905	4.833983	4.2319036	3.1698914	2.6574562	2.539559
XLOC_004983	3.941219	4.209704	4.111809	5.15459	3.550031	3.7359052	3.1694725	3.299573
G059307	3.9078267	6.377632	5.8411984	6.6383495	5.148326	5.43748	4.581482	4.8413796
G016099	3.8885994	6.0287247	3.6947126	6.188945	3.142662	3.3716822	3.817853	3.281868
DGCR10	4.2042546	5.6519413	3.4515529	4.1848903	3.0558615	2.9386299	3.62259	2.932681
AC012358.7	5.775345	8.318586	6.480941	7.1478934	4.490252	5.2247744	5.214436	5.321474
G044120	5.6574655	4.139735	5.4708614	5.0892797	5.2443094	5.559485	4.6779485	5.055921
G038027	7.1616635	6.278031	5.8650393	6.237328	6.0323257	5.8939095	4.27458	4.370516
AC124944.3	2.7332318	2.602446	3.401679	2.7569587	2.5005436	3.0374644	3.9090552	3.5798666
G077557	2.7332318	2.602446	2.533881	2.7569587	3.5256531	4.095791	2.777765	3.8618672
G008364	5.9794893	5.9643946	6.144366	7.5917783	5.993532	5.0079927	4.0415163	3.9164076
G080367	7.643984	6.934123	8.493052	7.8337107	8.316571	8.524953	6.746509	7.848606
XLOC_010699	2.7332318	4.6662703	4.0255823	5.143255	4.681377	4.3152127	3.3911376	3.9020348
G002610	2.7332318	2.602446	2.533881	2.7569587	3.7760386	3.5917675	3.6979277	4.063873
RP11-383C5.4	2.7332318	4.26889	3.8989882	4.54881	3.6035085	4.089788	4.5829296	4.836209
G048325	5.3990107	3.4452016	4.332563	5.6758537	5.304199	4.3373537	4.4940844	4.546658
RP6-74O6.3	4.416657	6.9440002	6.9242344	8.142239	6.2121615	6.1719003	5.376172	5.292787
G000301	2.7332318	3.6434643	3.6106093	4.2044196	3.170816	3.4333844	3.6883926	3.1310287
LOC100129148	6.623996	7.1161695	5.4522552	2.7569587	6.8644876	6.9459105	7.427763	7.1933117
RP11-916L7.1	2.7332318	2.602446	3.2636435	2.7569587	4.2086344	3.5127702	3.6325076	3.9033005
RP11-70P17.1	6.973359	7.6657953	6.031488	6.3578963	5.7386236	4.870924	4.657347	4.2173133
uc.401	2.7332318	4.8859367	3.3972921	5.003319	3.5849748	2.8241153	2.8083332	2.3419266
RP11-485M7.3	2.7332318	2.602446	3.5570195	2.7569587	3.1717534	3.221866	2.9795337	2.7441232
G078029	2.7332318	4.0715675	3.9293702	4.183089	3.5088105	3.3831792	3.0917249	2.936479
XLOC_002722	5.0049143	4.1290703	2.533881	3.8937464	3.3409107	3.3926249	3.9236085	3.8168488
LOC102546298	4.5959797	5.9360332	6.457333	6.771935	6.939126	5.7633433	5.6234202	5.325479
RP11-1112C15.2	4.292813	3.8428426	3.7947495	4.2190294	3.7753494	3.103176	3.0208511	2.8524678
G079859	2.7332318	4.2114525	3.6752927	4.350048	2.9951863	2.9866543	3.8026252	2.9884257
CTA-342B11.1	2.7332318	3.8524592	4.032966	2.7569587	3.564562	4.1557617	4.3861537	4.3323216
AK094621	2.7332318	2.602446	3.9196382	2.7569587	5.7492814	6.980275	7.1590705	7.813379
RP11-91P24.7	2.7332318	4.4708924	3.533846	2.7569587	3.456956	3.7516048	2.8421597	3.0098958
CTB-187M2.1	2.7332318	4.332563	3.9382815	4.1490965	3.6257024	2.8358986	2.9202907	2.7383204
G021789	8.792982	9.786308	7.5334587	6.6549115	9.2652855	9.658231	10.948068	10.502968
G041748	2.7332318	4.740882	3.0918746	4.829944	2.5005436	3.122133	2.8886173	2.4945917
CTD-2245F17.3	2.7332318	4.935349	3.542569	4.2307577	3.7480876	3.0384505	3.715907	3.5108395
G081665	2.7332318	6.770102	4.5026603	5.8765426	2.5005436	3.4022913	3.6042836	2.9571908
G022122	2.7332318	4.492625	2.533881	2.7569587	3.4698393	3.0537086	2.758422	2.8505378
XLOC_012332	6.6674066	8.244521	6.9871764	7.579668	7.689844	7.140191	7.340436	7.011006
G067264	2.7332318	2.602446	3.5444233	2.7569587	3.7717826	3.3643143	3.6909208	3.9007547
GSE61474_XLOC_054277	2.7332318	4.827511	4.429351	4.0435553	4.283426	4.2691665	5.0388246	4.775288
G038330	4.351154	4.6968007	4.5402966	4.775581	4.227858	3.5128226	3.8516624	3.1671696
RP11-20J15.2	12.578916	11.987485	10.199887	9.534667	12.474269	12.157233	12.151108	11.95196
AC007193.8	7.8267	8.389211	7.970978	8.645816	6.4165792	6.7920485	5.7002716	5.3536787
CTC-457L16.2	4.261979	2.602446	3.2256334	2.7569587	3.4836516	3.0459726	2.8782258	2.810483
G054798	3.9920049	4.7301617	4.5948224	4.678845	4.284444	3.8200374	3.6598575	2.9105692
G036093	5.8569617	6.602501	6.158318	6.973569	5.4059854	5.4224386	6.1377087	5.7456965
RP11-698N11.2	5.752517	3.5120118	4.2799993	3.918715	4.635406	3.4917283	4.369517	3.4919548
G081580	3.9641156	8.874468	5.957731	8.602107	2.9592288	4.8525057	5.9840565	5.6186957
G047503	3.9441845	2.602446	4.657016	3.9257138	4.847956	4.6733856	3.75881	4.051813
G000690	6.1568375	6.056493	5.7039404	7.0527544	4.6440206	4.902509	6.715392	6.6758943
G001272	4.802317	7.718491	6.9282236	7.7199383	6.1725125	6.6051545	5.618947	6.860992
MIR3150A	6.5279617	6.043479	4.80689	5.227748	6.2232537	5.860889	5.3958864	5.61215
G081795	8.311555	4.128105	3.1151729	4.5558906	4.5991473	3.8322825	3.0256941	3.4714842
CTC-542B22.1	9.981009	8.725393	9.9233265	9.722122	10.284158	10.131732	7.4777937	8.63278
AC007285.6	2.7332318	4.517515	3.0624907	4.373556	2.5005436	3.7466252	3.4832473	3.347414
G081033	2.7332318	5.177637	5.593278	5.346495	4.576262	5.7625747	5.0528607	5.120793
G045450	4.441866	3.7510843	3.721277	2.7569587	3.7586153	3.5229647	3.4159923	3.0045044
AC010149.4	5.629399	5.315829	4.91914	4.836548	4.7612615	3.86669	3.2614968	2.7331688
LOC101929406	5.203199	4.175603	3.7419257	4.9819546	3.5665812	3.2521086	3.1421475	2.9407725
XLOC_010495	5.7320395	8.388356	6.986369	8.128556	5.6905723	5.333039	4.767779	4.2694073
G062412	7.608947	4.960454	8.33393	5.7707253	8.538246	8.293712	8.025244	7.566502
AP000769.7	5.7171082	5.3991866	4.261035	5.583093	4.356185	3.1485398	3.2100563	2.8960268
RP11-35O15.1	7.3457665	7.87181	7.2457094	8.070783	7.6859508	6.979205	5.9051313	6.084749
RP11-252A24.5	5.83971	9.218968	6.6925554	9.343322	4.199966	4.2801557	3.4148502	3.2062926
G037870	8.291315	8.02581	6.461019	7.6062946	7.1840158	6.2153177	4.640793	4.4949317
RP3-462C17.1	2.7332318	4.135188	3.252513	2.7569587	3.8334296	3.875116	4.018559	3.7627423
G044412	4.443318	2.602446	2.533881	2.7569587	4.016926	2.9676414	2.5465307	2.6387806
XLOC_007896	5.417177	7.352597	5.8159585	7.7122025	5.3712487	4.9904447	4.4475174	3.2860358
XLOC_009426	8.455744	9.433522	8.000379	9.202054	7.713519	7.6201887	6.7449102	6.717422
XLOC_009480	6.014777	4.8078127	3.6749368	4.1325636	2.5005436	2.8728688	2.669518	2.6325805
LOC642423	4.4970446	3.4186425	3.801238	4.3877354	4.2743516	3.5396943	3.618684	3.3760178
G073410	2.7332318	3.7301388	3.247502	2.7569587	5.6434155	4.6281633	4.4156904	4.570365
G043404	2.7332318	8.394877	5.476423	6.8509912	3.79602	5.54131	6.28133	6.4132185
CTD-2007L18.5	2.7332318	5.313125	3.4001439	2.7569587	2.5005436	2.8749979	3.0060534	2.7277064
G030730	2.7332318	6.1969824	6.5521984	7.1599264	6.0111413	6.092823	5.95506	5.6145315
G043697	2.7332318	3.5358298	4.618568	4.9797745	3.554802	3.4536076	3.5521822	3.2896032
G052393	8.366044	7.5049353	7.743408	7.7564116	7.5416245	7.1538997	4.0591936	4.703689
G067257	2.7332318	4.351154	3.5963576	2.7569587	2.5005436	2.956888	2.3244498	2.5027618
RP11-155O18.6	2.7332318	6.2734737	6.8465614	7.4806924	6.4213963	7.0235295	6.109296	6.4485927
G074634	2.7332318	4.691256	3.7833548	4.261318	4.1588483	3.58632	2.764517	2.9323764
G084056	2.7332318	4.622614	3.7343583	2.7569587	3.7232084	3.500158	3.3428829	2.936283
AC097532.2	6.877959	7.327406	7.3357854	7.2225776	7.3451157	6.3473125	6.3681564	5.8163543
G016527	2.7332318	5.758491	4.9257054	5.7520247	4.2303295	3.6236784	5.610939	3.9081059
RP11-119B16.2	3.8824239	2.602446	4.221172	2.7569587	5.063712	4.405612	4.6594543	4.6146355
G055157	3.9009767	3.530877	3.0655184	2.7569587	3.920617	3.530877	3.4110725	3.3636
LINC01569	3.9156208	2.602446	3.1045113	2.7569587	3.5835235	3.2414987	3.35691	3.4369817
G069115	5.224242	3.3720217	3.2844775	2.7569587	3.9575489	3.4329734	3.1879544	3.3313365
G043636	5.686262	8.909017	6.8560343	7.809646	4.543778	4.8563275	6.4983883	6.0984974
AC012668.3	5.8439136	5.2598233	3.4430969	4.265241	3.3861144	3.5451465	2.4911435	2.7634423
G026078	3.8876166	6.713543	5.5060096	5.7429395	2.5005436	3.5749216	2.8548348	2.4889581
G048256	8.178394	7.6725245	8.110013	8.837501	7.967102	8.127097	6.217687	6.8202267
M18204	6.3888993	8.477585	7.0268774	7.910948	5.836368	5.511445	4.899307	4.718977
AKR7L	6.4810896	2.602446	4.9795623	2.7569587	5.497002	5.952782	6.272705	6.5334616
CYP21A1P	6.2201447	7.5962696	5.7678795	7.3352656	4.5576844	4.6048584	3.5448728	3.2583442
G059386	6.1424503	5.0057178	3.8842561	4.4547606	3.6967428	3.8087113	3.0266128	3.046598
XLOC_000280	6.1108637	6.2109046	6.3337507	7.2342076	5.758186	5.712732	6.4044724	6.21832
uc.299	7.3396673	12.251284	10.242183	12.198554	6.666101	7.4080987	9.439437	8.267752
G014507	6.7757335	6.7385798	4.9293947	6.743185	4.20231	3.6816132	4.7248216	2.9224372
G022770	5.7590365	5.9667444	4.1564827	6.362145	4.072371	3.3996732	2.8407602	2.698296
CTD-2142D14.1	4.1953297	4.209857	3.6307778	4.71701	2.5005436	2.9374893	2.892041	2.6177661
RP5-1173A5.1	2.7332318	4.0750484	3.0826204	4.5400014	2.5005436	2.8656526	2.8446991	3.492882
RP5-977B1.11	5.6798034	6.506214	6.419684	6.2980747	6.6165457	6.7596993	6.871317	6.9324355
RP11-274J16.5	2.7332318	6.173553	4.889997	6.0729666	4.3927364	3.864016	4.6184483	3.7968218
LINC00663	5.551501	6.1565166	5.362645	5.6134734	5.1780024	4.9148355	4.096655	4.5369744
G045835	7.9702	6.443263	5.0147977	4.8914623	3.703851	3.7355742	3.5201259	3.497398
XLOC_010630	2.7332318	6.838866	4.677464	7.0828333	3.3329773	3.175414	3.0948308	3.024428
CTD-2233C11.2	2.7332318	3.5111458	4.267297	3.9503386	3.5737894	4.2154126	4.8173614	4.674691
G028663	7.6479445	8.163574	8.647537	8.813522	8.115372	7.4312468	6.3559318	6.155142
XLOC_007909	10.730154	10.491078	9.385959	8.811156	11.019365	10.186645	11.04954	10.980716
G031023	2.7332318	3.9117827	3.605828	2.7569587	2.9773383	4.92998	7.8618884	7.314734
G080324	2.7332318	2.602446	3.6516604	2.7569587	2.5005436	2.8669999	4.6425986	3.836702
AC007679.3	4.570365	3.6949677	6.3506618	5.2472076	5.9667444	6.014206	6.1604886	7.033094
SIGLEC17P	8.011103	9.95693	9.426407	10.282783	9.415728	8.161143	8.442658	8.139296
G051490	4.4190207	4.760298	5.258062	4.7763824	4.970184	4.6687117	5.2410083	4.487897
XLOC_011216	2.7332318	4.240759	4.0240555	5.488665	3.509869	3.295002	3.641874	3.305762
G035913	4.1898427	4.645436	2.533881	6.8236876	2.5005436	2.8436427	2.7199101	2.5285249
RP11-555M1.3	2.7332318	2.602446	3.9149985	2.7569587	4.013615	3.6640081	2.4234064	2.9023542
G048434	4.286939	7.866303	5.4659796	6.561345	3.2802734	4.394833	3.3595734	3.2200415
NIFK-AS1	4.911657	6.733387	5.564131	6.04023	6.1032825	5.9981947	5.4969063	5.683819
G048850	2.7332318	5.628444	4.1063943	5.0932274	2.9753463	2.703987	3.3651505	3.0275626
G009624	6.628203	9.98327	8.368005	9.6099825	6.967326	7.119455	5.459191	5.980943
LA16c-83F12.6	2.7332318	5.7316985	4.0726986	2.7569587	2.5005436	3.057342	4.526895	4.4122705
GSE61474_XLOC_022883	5.5664654	5.7520247	4.336151	5.576039	3.973036	3.851989	2.8641722	2.8711102
G060431	2.7332318	4.6955285	3.628771	2.7569587	3.695595	4.805371	2.9323232	3.9499393
G032382	9.105633	7.847463	9.402672	8.52329	9.908508	9.946836	7.0965185	8.28209
G053286	6.6745205	5.9567204	6.264518	7.571056	6.094431	5.3460264	4.1708684	4.0809703
LOC101929431	6.137214	4.256137	3.4239426	4.0193815	3.62885	3.604365	2.7984657	2.8243408
RP11-142A23.1	5.9378376	3.727282	3.5065298	2.7569587	4.5196548	4.1564827	2.5156298	2.5948384
G053569	3.915158	3.8382092	3.4093916	4.2730885	2.5005436	3.1662989	3.3833482	3.2422252
G053266	6.2738457	6.3630743	4.0024467	4.2013984	4.034052	3.61154	3.7054846	3.4336119
LINC01007	2.7332318	4.676051	5.84579	6.7124395	5.1576886	5.308504	6.043112	6.1439075
RP11-378J18.3	5.2724624	4.8332667	4.551397	4.9669914	3.8492255	3.8097384	3.7530944	3.5460856
XLOC_001607	6.8738375	6.099226	6.64213	6.4839854	7.4811993	6.852391	5.7703853	6.930654
XLOC_011212	6.2365594	10.095289	7.598946	9.698677	5.147732	5.229248	6.2398396	5.559098
XLOC_l2_013001	2.7332318	6.9091153	5.8351097	5.835858	2.5005436	4.268989	4.6900487	4.118093
G047040	2.7332318	4.0214367	3.1628838	2.7569587	2.9523752	3.5985467	2.7386725	2.9839168
RP11-466L17.1	4.9533634	4.7745247	5.2568903	6.600887	5.4582834	5.943534	7.2012897	7.8409758
G029333	4.7747054	7.6041193	5.7487984	6.381588	3.9551659	4.1103067	3.269177	2.950167
G056613	7.8596454	10.047306	7.783694	7.368676	9.248237	9.376932	11.2220335	10.846946
G042583	4.8627086	5.4448256	4.345186	5.1191263	4.0238853	3.7730587	3.3378925	3.1270607
HERC2P7	5.6119456	4.4346647	5.449377	3.9105597	7.6429033	6.3611345	5.9079947	6.0496387
AC092635.1	5.0252733	5.1163764	4.4291577	4.6006145	4.428728	4.3722067	2.965253	2.8207045
DNM3OS	5.9411845	3.4471493	6.6542773	2.7569587	6.4558525	7.5564146	7.1746817	7.443803
AC073333.8	2.7332318	4.617514	3.7221403	2.7569587	3.5384023	3.1453204	2.7962596	2.8561082
ITGA9-AS1	3.9551659	2.602446	3.9129982	2.7569587	4.6782613	4.153355	3.9772062	3.6151762
G071894	2.7332318	4.1225443	2.533881	2.7569587	4.3411703	5.1558332	4.5099583	5.034429
G067547	2.7332318	5.260269	3.89887	4.538548	3.1975367	2.6784265	2.9996908	2.6543531
GSE61474_XLOC_051958	2.7332318	5.2589455	4.7273035	5.895055	3.6085665	3.7440407	4.1608014	3.8358772
G034132	10.316793	6.464601	8.669965	8.187439	9.271458	8.268277	5.0997334	5.944884
RP11-281P23.1	2.7332318	4.487897	3.5222976	2.7569587	3.6477146	4.0702543	3.9580088	3.8145828
G012233	3.8051276	6.8052516	3.9940727	5.860274	5.312141	4.1235485	4.170432	3.8861594
FOCAD-AS1	6.645459	9.057141	8.554835	8.492369	8.518795	7.5996656	5.941527	7.5325475
RP11-1C1.6	2.7332318	4.9255238	3.7903626	6.056927	2.9841185	3.0917249	2.9237542	2.9187179
G048172	2.7332318	5.323267	3.45225	5.5820413	3.2922118	2.8857875	2.8473942	2.7611537
G070669	2.7332318	6.407594	3.8995185	5.261964	2.9651668	3.053881	3.3279076	2.7643213
G057584	2.7332318	5.128015	4.334404	3.9051611	2.5005436	4.397793	4.904918	4.71546
G004063	4.4154263	7.4102125	6.424302	6.5686474	5.72205	6.2295337	7.072811	7.389219
XLOC_001621	3.9793286	2.602446	2.533881	4.6622477	2.5005436	2.8718865	2.8403227	2.640719
XLOC_014174	4.303557	5.842849	6.1978216	7.024655	5.5077395	5.920408	6.1843767	6.151707
TTTY14	4.140173	5.2673573	4.4472632	4.7323685	4.5002103	3.3927376	3.757556	3.4701436
G006366	2.7332318	2.602446	3.5847507	3.94748	2.5005436	3.0882046	4.958438	4.8476534
AC099684.1	5.5549965	7.351906	7.490852	8.05494	7.3480034	7.1616635	6.6049557	6.89989
RP11-388P9.2	2.7332318	2.602446	3.6776137	2.7569587	4.9821787	5.00246	4.4381523	6.067869
PARGP1	5.352003	4.735192	5.477973	5.042018	5.9616423	5.8376837	5.206497	5.664139
TMEM189	4.873916	5.6866555	6.0303187	5.6864567	5.8755803	5.4981947	5.263484	5.130124
G090178	3.879666	2.602446	2.533881	4.6776342	3.0433908	2.8244488	2.6883214	2.5428617
G059787	4.821569	6.5285	5.3181186	5.940771	2.5005436	3.137738	3.4573066	2.539676
SNHG8	9.148454	7.6144953	9.30675	8.002052	10.017118	9.53042	9.248937	8.987921
G075932	6.1038294	5.418935	4.6555805	5.6316876	3.8475955	4.43642	2.734057	2.8288171
ZNF529-AS1	2.7332318	2.602446	4.014363	2.7569587	4.43642	4.1875563	3.6218793	3.3630943
LOC102724312	2.7332318	7.1281204	5.900297	7.258298	2.5005436	4.4333687	5.3669605	4.802317
LOC155060	6.8676267	6.8120785	5.8655443	4.103192	6.167806	6.5821075	6.4079556	6.195403
G088626	2.7332318	2.602446	2.533881	2.7569587	3.680988	4.2833385	4.521366	4.557884
G067409	4.604246	6.7593956	4.6009026	5.7049394	3.707977	3.6726875	2.857214	2.6862109
LOC100287015	2.7332318	4.3631744	4.8166904	4.881095	3.7816467	5.311641	5.6510572	5.976022
G001005	2.7332318	2.602446	3.7309618	2.7569587	3.3715258	3.3527133	4.566614	4.852085
G052836	5.7445073	5.1271653	4.8744173	5.5392466	4.951179	4.1248765	3.7621658	3.890763
PGM5-AS1	5.547707	4.6199493	4.020354	4.9775605	5.165538	4.585318	5.6001825	5.090428
CTD-3126B10.4	2.7332318	2.602446	2.533881	2.7569587	4.2756567	4.1336265	3.3668053	4.1519637
DQ597539	7.8074174	6.405905	5.750285	5.6202884	6.411133	6.9058576	6.4533577	6.9353547
XLOC_l2_012374	2.7332318	2.602446	3.5960817	2.7569587	2.5005436	3.0340762	4.7267714	4.9940825
RP11-69L16.4	2.7332318	2.602446	3.5589178	2.7569587	3.6992698	3.144435	2.7772813	3.341068
G071996	5.47523	4.058594	3.653976	4.3513985	4.4472632	3.1548913	2.882519	2.777774
G067281	2.7332318	2.602446	2.533881	2.7569587	3.7130444	3.2896926	3.3455215	4.3070097
G034745	10.799738	9.090549	7.161394	7.284565	4.5269756	4.3342605	4.1016464	4.4513125
LOC101927267	6.8527813	9.617643	8.520136	9.529346	6.7070913	5.754152	5.514882	4.795667
RP11-266N13.2	2.7332318	6.586297	4.341042	5.2030396	3.7936337	3.8748596	5.3389874	4.071226
RP11-711C17.1	6.8320384	6.188822	4.458112	5.820789	3.5205703	3.2164028	3.7451038	3.8153524
ANTXRLP1	5.523272	8.771603	7.0181313	8.23878	5.193556	4.4016423	5.149981	4.36433
G084742	2.7332318	3.4172008	3.6449816	4.777943	3.8706717	3.5509133	2.9816802	2.9939215
PPIEL	9.114096	10.264362	8.806068	9.876627	8.7333975	7.592873	7.8810906	7.2763214
RP11-206L10.4	5.396275	5.598979	3.933404	4.96416	5.0239267	4.6704865	2.9519904	4.079154
G074384	4.432813	4.2465973	3.8869927	4.6472545	4.570001	2.8737917	3.01191	2.7872028
CTD-2540M10.1	4.4349794	7.302865	7.773947	8.64878	7.1696596	8.241449	7.7827315	8.09944
LOC101928804	3.8017483	7.627398	5.7344813	7.5125575	3.451735	4.144327	4.9933357	4.7048426
G059218	5.5066237	5.5664654	5.514264	6.6218143	5.667005	4.653393	3.889067	4.2025156
RP11-1017G21.6	2.7332318	4.2243867	3.2172685	2.7569587	3.0297058	3.3949103	3.8449397	3.9900959
RP11-696F12.1	2.7332318	4.2533092	3.9687161	2.7569587	3.5873854	4.7804375	5.0398827	5.063981
G010000	7.4164953	5.5849643	7.1878896	8.71325	5.721219	5.6079154	6.3181925	5.424203
CTB-13F3.1	2.7332318	2.602446	2.533881	2.7569587	3.8516421	4.144552	4.340081	4.751526
RP11-190J1.3	11.428874	9.7199	8.565088	8.138868	5.3688426	4.710305	3.5451465	3.6453872
G055013	2.7332318	4.0557666	3.3853703	2.7569587	4.363925	3.7415662	3.4574575	3.215951
G048198	2.7332318	3.6870358	4.8609056	5.4421396	4.395563	5.069275	5.6267905	5.655639
XLOC_004797	2.7332318	6.2224445	4.7817607	6.928844	4.2674594	3.3151124	3.2467465	2.8896239
RP11-81F13.2	2.7332318	4.3868237	3.4774685	2.7569587	2.5005436	2.816237	2.8725214	2.8519125
RP11-626K17.3	5.691601	4.1489196	3.5429773	2.7569587	4.7900963	4.1115184	3.1972928	4.109993
PLBD1-AS1	2.7332318	3.8490412	2.533881	2.7569587	3.4045944	3.459848	3.172646	3.1340644
G059460	7.4803934	7.7125177	6.9913664	8.18965	5.719972	4.8083982	4.6782613	4.444611
PPP3CB-AS1	3.861452	3.9684129	2.533881	2.7569587	3.4507182	2.9939303	3.9819782	3.818376
G044480	6.111665	6.050746	4.6211953	5.987539	3.307619	3.36985	2.8358986	3.0665226
BC031974	3.8877108	3.788897	3.5931664	4.7900963	3.1305735	4.1459203	5.069604	5.2423596
AC145343.2	5.5030985	3.939773	4.2308764	2.7569587	4.7892356	3.8146706	4.3775687	4.3868237
MAGI2-AS3	7.53888	6.5601616	7.0157824	7.5661974	7.461708	6.8698893	6.687654	6.5475082
LOC101928295	7.3049684	6.821977	6.00031	7.247908	5.4302874	5.492407	4.409986	3.9492433
G069079	2.7332318	4.0591936	3.696481	2.7569587	4.4564924	3.6298118	2.8058612	2.9328494
LINC01260	7.1107445	7.6556277	6.922127	7.461708	5.698475	5.647805	5.6837	5.007187
RP11-305L7.6	8.150361	9.907635	8.209396	8.898334	6.550025	6.402176	9.481954	8.324209
G033260	2.7332318	5.990444	6.3066816	6.9282236	4.994487	6.0457964	5.57055	5.3810515
GSE61474_XLOC_033108	2.7332318	3.8949835	3.674335	4.351154	3.2430644	3.295195	3.4913816	3.0461361
ADCY10P1	2.7332318	2.602446	2.533881	2.7569587	3.6009457	3.7406366	3.1605806	3.2687232
G045377	6.945499	7.1068325	6.8470087	8.223907	6.8831105	6.2322626	4.584409	4.221343
CTD-2207A17.1	2.7332318	3.6210623	3.5841265	4.999672	4.4043217	3.3469005	3.2534795	3.117088
XLOC_000278	6.627929	5.303588	4.33578	4.760298	4.3868237	3.6823132	3.2899053	3.0651836
AP000892.4	2.7332318	3.5184705	3.6035085	2.7569587	3.1337347	3.8235593	4.1119094	3.4054341
LINC00958	2.7332318	2.602446	3.1007035	2.7569587	3.6851804	2.9727921	2.8826063	2.9492774
G070961	2.7332318	4.174697	4.1441417	4.221343	2.5005436	3.4020188	4.08426	3.6235342
G038439	2.7332318	3.5367565	4.7299867	6.372052	3.3422532	4.3792706	4.4688582	4.603741
G017954	2.7332318	6.5753303	5.121107	6.5422306	2.9898582	4.2354546	3.9005077	3.2943933
G046100	5.586183	7.0933175	7.8540545	8.793814	6.0922785	8.057524	8.823262	8.750319
AC144836.1	2.7332318	5.173407	4.5930862	5.1823964	4.372691	4.1702986	4.46653	3.6883926
G023892	2.7332318	3.9930775	4.695746	5.318997	2.5005436	3.5363722	8.545892	7.893567
G059805	9.481153	10.195888	8.62215	7.486743	9.877388	10.219839	9.987304	9.736627
G005157	3.9164076	3.5854945	3.9317002	3.9816515	3.76638	3.5296044	3.6600482	3.6909208
XLOC_001878	4.258209	4.138146	3.37052	2.7569587	3.7943413	3.16814	2.5827649	2.3606749
G025353	2.7332318	4.3493214	2.533881	2.7569587	3.6370063	2.9448433	2.4343934	2.5959446
G026354	2.7332318	3.6960864	3.6026158	2.7569587	3.4238386	3.0754595	2.9876192	3.0676484
ERI3-IT1	10.688941	10.738496	9.524752	9.338644	10.835959	10.706087	9.063491	8.914034
RP11-386G11.10	7.058671	7.0579286	7.251854	6.549009	6.7884245	6.7878036	5.1987505	5.975339
G042244	4.7495832	4.360776	4.5764346	2.7569587	4.8854346	5.5136595	7.411891	7.2370243
G031427	8.409168	13.07408	10.504547	13.231998	8.803125	8.43018	6.7953815	6.3113694
CTD-2659N19.9	2.7332318	5.93314	5.806652	6.161474	5.856711	5.6200237	5.1481266	4.815978
AC006946.17	2.7332318	5.680863	4.2410545	4.9261503	3.1057262	3.1004486	2.9858408	3.729282
LINC01144	2.7332318	4.7285767	3.9684129	4.990092	4.381723	3.232846	3.3992746	3.551517
G034642	3.9075532	5.555444	4.61324	5.1453238	3.108066	3.9223056	2.4994633	2.4624264
XLOC_010410	2.7332318	6.962152	4.440515	7.0277953	3.099959	3.208231	3.2758484	2.7252164
ZMIZ1-AS1	3.8852124	3.5969667	3.4683423	2.7569587	4.1124735	3.4823573	3.3941343	3.3911376
CTD-2265M8.2	3.8873591	4.892656	3.5170045	2.7569587	3.0907214	2.8869195	4.065286	2.8511872
G047670	3.8828883	3.7420194	4.576262	2.7569587	3.45225	5.0215364	3.7950778	4.33555
RP5-1170K4.7	6.5585556	5.0731936	4.2432094	5.822681	4.1974244	3.5444777	2.8947203	2.8354325
RP11-20I23.13	6.732848	2.602446	4.36433	2.7569587	5.2116704	5.52201	4.2372932	5.19238
RP11-229P13.20	3.9787266	4.176019	3.5722284	4.767544	2.5005436	4.1467156	3.7658155	3.6859064
G001651	2.7332318	4.8101244	4.6771016	5.63306	3.8172998	4.8589525	5.8989406	5.7802763
AK021570	2.7332318	2.602446	4.0004916	2.7569587	5.7123156	6.5852847	6.90061	7.3164215
G017527	2.7332318	6.004049	3.7764876	5.0124593	3.6163273	3.250259	3.1122544	3.0585928
AP003068.18	6.620671	5.38253	7.124989	6.3295293	7.548456	7.1603928	8.215899	7.3437304
XLOC_005192	2.7332318	7.159355	5.8943834	6.43729	3.656903	5.0878778	3.7787018	4.4860387
G014473	2.7332318	3.497459	4.731087	4.6306944	4.1783113	4.683418	5.5581775	6.3255033
RP11-310H4.1	2.7332318	2.602446	3.521239	2.7569587	3.3445845	4.397459	5.895926	4.7145686
RP1-170O19.14	2.7332318	3.7352674	3.985901	4.398636	4.5216594	4.744502	3.8479161	3.9360464
RP11-79M19.2	5.881931	5.653735	6.4132185	6.877959	7.1283913	7.0041375	5.400376	5.4033427
CTA-276F8.2	2.7332318	5.6486096	4.0774946	4.567075	3.3035252	3.2754686	2.8995275	2.621914
G066399	3.9762115	5.137752	3.999183	4.9455733	4.47968	3.3680634	3.063672	2.771077
AC091177.1	2.7332318	4.692789	2.533881	4.1457734	3.4142635	2.9533641	2.8595564	2.6758125
G057887	2.7332318	2.602446	3.5086436	2.7569587	3.4058876	3.4907749	3.0126	3.3146873
WHAMMP2	7.0217056	5.211559	6.67122	5.7084312	8.159863	7.0167255	6.449647	6.5039997
LOC102723703	2.7332318	4.142205	4.097228	4.3517165	3.2062721	3.2021456	3.8667436	3.4153135
RP11-204L24.2	4.2505155	3.6957629	3.8461008	4.278025	4.164401	3.8704019	3.3780334	3.5656009
CTD-2026K11.3	5.85824	5.9132805	5.1275735	6.09391	4.89226	4.644203	4.5739336	4.720798
G058821	4.4259853	7.8843274	6.585532	6.488372	4.315604	4.046652	3.3422532	2.7105546
CTD-2026K11.1	5.8742642	10.152272	8.862412	10.140668	6.08503	7.1878896	7.475111	6.919934
G014173	2.7332318	6.018071	4.805371	5.372345	3.2635021	3.1320353	4.745642	3.749714
XLOC_000373	2.7332318	3.6932478	2.533881	3.9466064	4.2116656	3.2453554	2.643943	2.77148
RP1-90G24.6	2.7332318	2.602446	3.5406723	2.7569587	2.5005436	2.882441	2.7782073	2.7668278
RP11-1114A5.4	2.7332318	4.321849	4.64492	4.2632484	4.5644884	4.8978014	5.2373524	5.3547873
LOC101928891	7.7220783	6.4866056	6.317891	6.934123	6.444091	6.2717037	6.3600316	6.148092
G052263	5.1539993	7.6551447	6.389996	7.558316	3.938617	4.4528112	6.202744	5.5084476
LINC01106	4.9506297	7.4512386	5.0490007	6.7976875	4.7479625	4.506036	4.286791	3.729146
HNRNPU-AS1	6.478301	5.850469	5.882164	5.4475093	5.777046	5.3423615	3.6977108	4.5100193
RP11-1437A8.5	5.2464576	3.6217105	5.9198427	2.7569587	5.160891	5.6923	4.498377	4.6874156
RP11-1002K11.1	2.7332318	2.602446	4.259935	4.3739243	3.5051553	5.3871355	4.137001	5.5443335
RP11-133F8.2	2.7332318	8.330492	5.538734	8.3771305	3.00435	3.7883077	3.2099078	2.9597046
RP11-396C23.2	2.7332318	4.416869	3.2228003	3.8868365	3.8435478	3.3691955	2.9405494	2.6966815
G049034	2.7332318	4.7231708	5.4969063	6.8720922	4.6771016	4.4533424	3.9261904	3.6243658
G006789	3.8555448	2.602446	3.27638	2.7569587	3.6338503	3.0979989	2.9843097	2.725597
lincRNA-RoR_dna	3.8548937	5.9185977	4.2319665	5.7171082	2.5005436	4.2756567	3.434115	3.0631435
RP11-664I21.5	3.8370442	2.602446	3.8316536	5.1806307	3.5403526	4.2255564	5.4993224	5.8214064
XLOC_004670	7.470375	7.4927125	6.281767	7.545717	5.64655	5.3623776	5.7681866	5.6217966
G008292	4.5840774	3.7036552	4.7566385	2.7569587	4.5132513	4.155275	2.8818774	2.8348732
XLOC_013548	7.046212	10.370739	8.670772	10.261007	6.1956	6.7558265	7.090719	6.459177
LOC340074	2.7332318	3.5832696	3.6547222	2.7569587	3.226138	3.881658	4.1781344	4.3211703
G007287	10.549436	11.61635	10.886332	12.235646	10.345146	9.771005	8.261223	8.051394
RP11-521M14.1	5.4035397	5.6558094	4.6619105	5.9031215	4.010141	4.077431	2.6605508	2.6210845
KRTAP5-AS1	8.216471	6.918072	5.9051313	6.8570867	6.0269117	5.0198536	4.386616	4.341288
RP4-545K15.5	2.7332318	2.602446	3.514998	2.7569587	4.6168756	5.083096	4.23978	4.904918
G074067	4.692941	5.607561	3.7737079	4.226333	3.9811559	3.60571	3.144661	3.0788844
uc.208	2.7332318	2.602446	4.418789	2.7569587	6.8340435	7.167939	4.7555304	6.816425
RP5-1165K10.2	2.7332318	2.602446	2.533881	2.7569587	3.9360464	3.867373	3.1063414	3.7084923
EGFLAM-AS1	5.5988917	5.4903574	4.629781	5.8926845	4.716013	3.8034492	3.1676238	2.944657
G066091	4.089788	4.1557617	3.6967082	5.349264	3.1366568	3.7471673	4.661744	3.5342662
G072667	2.7332318	4.4951277	3.866025	4.4484386	4.504919	4.336151	4.532349	4.4163127
G006255	5.205715	8.593284	5.4667726	8.404341	4.974867	4.3210793	5.154914	4.6135335
LOC344967	8.097988	11.517952	9.906099	11.300296	8.768234	8.055797	8.138868	7.7029424
G010109	7.4512386	7.558586	8.141508	8.597618	7.9437284	8.425114	7.100406	8.078522
G041557	2.7332318	2.602446	2.533881	2.7569587	5.011076	3.3559313	3.2547245	3.160152
G082001	2.7332318	2.602446	3.729465	2.7569587	3.9927769	4.459287	3.7544851	4.1242
XLOC_000031	4.357587	6.001961	4.521175	5.343624	4.0789104	3.6007109	3.385621	2.4886847
RP4-604G5.1	2.7332318	4.539928	3.3521397	2.7569587	3.2589417	2.8924177	2.5608132	2.5023305
G015969	2.7332318	5.785574	2.533881	4.3587985	2.5005436	2.9030561	2.8967288	2.690301
RP11-359G22.2	4.8349648	6.999147	6.3724766	7.7762756	5.5881042	4.9474516	4.9455733	4.395679
RP11-977G19.14	8.914583	10.405111	11.2069435	12.573472	10.138354	10.315269	9.258813	9.431128
CTD-2066L21.1	6.000865	8.743953	7.1068325	8.740761	5.9485316	6.133648	8.770273	8.162773
CTC-425F1.4	9.642059	11.769085	10.483926	11.288782	8.58345	9.269668	9.404073	9.141172
AC016751.2	2.7332318	3.9580088	4.976964	5.553847	5.4375706	5.880254	6.2899256	6.826227
PROSER2-AS1	2.7332318	4.1813126	3.8683655	2.7569587	3.9131553	3.6412451	3.8219626	4.3275237
AX746968	2.7332318	4.4673834	3.9136205	4.410059	4.5032086	4.1320534	3.539625	3.5687225
G039689	13.010016	13.60601	10.857745	9.814398	13.532473	14.2735405	10.838241	10.978876
RP11-404K5.4	4.8263297	6.58846	4.6001854	5.9079947	3.259566	4.1175213	4.7225065	4.213702
G012944	6.378309	7.070297	4.57333	7.1569343	3.7103646	3.0116382	2.6145427	2.4898667
G079187	3.8387203	5.2816157	4.6677012	5.423958	5.012322	5.9322042	4.9218426	4.9083514
LOC100132304	3.7944353	4.6483064	3.9035852	5.36153	3.5070343	3.747618	2.755822	3.170816
XLOC_011346	6.2293825	5.111291	3.690312	4.332869	3.1222045	2.8184018	2.7921023	2.6629944
LOC653160	2.7332318	2.602446	3.566732	2.7569587	5.2014484	5.449187	5.954206	5.834206
XLOC_003195	2.7332318	2.602446	4.7869215	2.7569587	4.8500633	5.2596793	4.981642	5.578679
G040727	2.7332318	3.834516	3.6324625	3.9683414	3.0025942	3.8923519	4.1746297	3.8676386
G011738	8.983802	8.607657	8.283825	9.464532	7.715817	6.892206	5.971633	5.6412416
AC005785.2	7.286445	4.9199605	3.8913147	5.543759	4.086886	3.722073	3.1543603	2.8034582
LOC202181	2.7332318	4.1207085	3.6992698	4.8964725	3.5704668	4.3095183	2.6668553	3.187786
ADAMTS7P1	5.2017894	3.570732	3.5187666	4.564351	3.3451242	3.2671146	3.5127702	3.4445913
G053553	5.2840576	3.5471313	3.6993508	4.8300686	3.8508317	3.8605247	2.4187498	2.9443808
AC128709.2	2.7332318	3.8083763	5.2104564	4.956515	5.559289	6.128399	5.2308025	5.719315
PMS2P5	7.5749707	6.5585556	6.1768045	6.2295337	6.591881	6.5279617	5.434207	5.7236056
G002376	4.5327787	6.3402214	4.5976753	5.154364	3.623851	3.0087605	3.2242088	3.0074682
G007553	2.7332318	5.475978	6.124204	4.9985433	6.1513147	7.6698923	6.7331076	7.5694027
G044014	7.2741623	6.0602837	4.914451	6.315105	7.01008	5.513888	5.1262064	5.1095285
G002707	2.7332318	3.671195	5.4981947	5.9349046	4.6246758	5.4035397	4.1200223	4.420454
AF121898.3	5.9783278	7.97184	7.260949	8.525575	5.2532263	7.441837	6.8720922	7.1396546
RP11-26M5.3	2.7332318	2.602446	3.5383806	2.7569587	3.3526	3.7571948	4.8681874	4.7601857
G018201	2.7332318	5.41461	4.3650002	6.302144	3.2681513	3.122281	3.142662	3.108553
G006762	2.7332318	4.000345	3.6137092	4.6241674	2.5005436	3.1182811	5.695685	3.8654692
RBSN	2.7332318	2.602446	3.3539593	2.7569587	3.8276865	3.8333085	4.328471	4.086021
DKFZp686K1684	2.7332318	2.602446	2.533881	2.7569587	3.802684	3.6160731	3.5037808	3.6996355
LOC100499489	7.900484	9.908508	9.3238735	10.21696	8.405558	8.154651	6.9361486	6.6522694
RP11-435B5.3	5.522531	4.836209	4.4091063	5.4753675	5.895551	6.350028	4.565287	5.7922893
G051451	2.7332318	6.2842417	3.4424994	5.8526034	3.7425811	3.6350858	3.956148	4.1484847
RP11-533O20.2	5.9115725	7.3591323	7.085521	7.97988	6.0038066	6.0741835	4.586467	4.4407754
SNHG1	5.113815	2.602446	5.5237556	2.7569587	5.772328	5.4556093	4.610865	4.7898602
G001432	2.7332318	3.8512316	4.1751504	4.5073466	3.3027308	3.042835	3.0897071	2.9862785
XLOC_009000	4.543635	5.9673047	5.158383	5.92832	4.9457827	4.682956	5.396845	5.137566
G051796	2.7332318	2.602446	2.533881	2.7569587	3.2877777	3.9649744	4.7580037	4.9255238
G081894	3.8190136	2.602446	2.533881	2.7569587	4.22364	3.6145246	3.811045	3.703218
G057413	5.657818	5.8707356	4.98084	6.1971474	4.862988	4.5683656	4.9223433	4.5351253
G074894	3.8159745	4.2152815	4.4283366	5.987357	4.197108	4.682826	5.7252755	5.76853
uc.346	3.954204	6.1513147	4.8782325	5.8738356	3.1326616	4.0988984	3.3439755	3.2644823
GSE61474_XLOC_012183	6.1861935	7.859227	6.2400074	6.756473	3.8371553	5.386952	3.5931664	4.677236
RP11-332J15.1	2.7332318	3.5826576	3.496024	2.7569587	2.5005436	3.0234165	7.401184	5.0417523
G058415	2.7332318	3.6856863	2.533881	2.7569587	4.3170133	3.7694468	4.0193815	4.066274
AC002066.1	6.7079773	4.511033	4.1212926	4.6350513	4.3657136	4.1258836	3.233306	3.259566
LINC01212	4.2957745	2.602446	3.5996447	4.7928596	3.6509352	2.7531073	3.1055882	2.8752043
RP11-523H20.3	2.7332318	2.602446	3.161958	4.228855	3.8013318	3.1475801	4.6264553	4.6568103
G079521	4.487897	4.7265286	3.423287	4.307828	3.529299	3.014873	3.6198554	3.6644583
RP11-1127D7.1	4.6589394	4.406229	3.8719409	4.696692	3.5004053	2.6936052	2.8192194	2.7580252
G082671	7.4520617	10.89313	8.752757	10.418919	6.6578245	6.4762893	6.745536	6.692877
XLOC_005302	7.2986035	6.786066	5.119012	7.0029087	4.9582567	4.482127	3.7972076	3.7186146
G068735	2.7332318	3.6382728	3.3524015	4.6376786	3.1846864	3.024428	2.9206777	2.8589258
RP4-784A16.3	2.7332318	4.7792025	4.126816	4.7331066	3.3069694	3.1169283	3.1536784	2.740952
LINC01000	2.7332318	5.0597897	5.4115105	5.3013654	5.3384323	4.276809	4.7018366	4.094498
RP11-432J9.3	5.0674105	4.4668484	4.6919622	6.406816	4.3416657	3.38953	2.7829683	2.7715714
G058866	4.1317263	5.9059176	4.8027253	5.8978176	4.4644656	4.0012007	3.9914436	3.8115368
RP11-344B5.3	2.7332318	6.141535	4.917131	4.6594543	3.2050495	3.084767	3.6992054	3.5097394
G003689	5.7706056	7.9600983	6.3460875	6.7975245	4.517515	4.172564	4.077942	3.6969824
TSPEAR-AS2	2.7332318	4.035984	3.5891416	2.7569587	4.0291543	4.0690804	4.031225	3.6588073
AP001468.58	2.7332318	2.602446	6.809843	4.629931	6.5585556	7.270582	3.661232	5.7681866
G053015	5.4016166	3.9832954	3.939537	2.7569587	5.0990586	5.160891	4.4026766	4.5231757
RP1-202O8.2	7.037009	9.453817	7.6551447	9.102682	7.4460106	6.9659643	7.0933175	6.875436
XLOC_013555	2.7332318	7.3974714	5.8851857	6.4425488	3.8239808	4.999672	5.7814317	5.3007994
G077707	3.9299638	8.644926	7.0824475	8.71401	4.4064045	4.796012	6.0836754	5.0196133
RP11-439E19.9	2.7332318	8.12492	6.7812457	8.295151	4.6587486	5.953917	5.6974664	5.394166
RP11-881M11.8	2.7332318	5.0617614	3.5875735	5.620666	2.5005436	2.670881	2.8226361	2.4075806
LINC01287	2.7332318	3.668661	3.686431	2.7569587	3.4394994	3.4023762	2.9332376	2.8033943
RP4-680D5.9	4.318947	6.7257414	6.979205	7.4927125	6.500745	7.138	7.1796746	7.585029
G052752	2.7332318	4.4470115	3.965127	2.7569587	2.5005436	2.8320582	3.03892	3.401848
G073772	4.746135	5.416666	4.1325636	5.2415175	4.2403073	3.659926	3.9264536	3.948094
GSE61474_XLOC_061650	6.6177263	9.2868805	8.022896	9.294316	7.4491353	7.7072244	5.3141685	6.1384926
XLOC_005214	6.305923	3.8073945	4.721247	6.147635	6.1432014	5.6270585	4.807415	5.2823687
RP11-57C13.3	2.7332318	3.5649135	2.533881	2.7569587	3.5187666	3.5622463	3.2793946	3.8053932
AC114814.3	2.7332318	4.011661	3.1237562	2.7569587	3.5260568	2.8420508	2.83653	2.745361
XLOC_005217	3.8047554	4.2227945	3.2555122	2.7569587	3.8293014	4.1223254	3.8034034	4.0711217
LINC00961	4.781967	3.3835034	5.9367447	5.4770384	6.8998146	7.043438	5.35344	7.7403703
FLJ43879	4.0698633	9.796967	7.8203435	9.545481	3.5841665	5.60403	5.043742	4.363026
INE1	4.594206	3.5294018	4.8083982	2.7569587	5.157237	6.00031	3.4857445	4.9667654
G042392	4.4852524	5.4857597	6.556136	8.72043	5.9447317	5.8343515	5.07592	5.4873886
AK055967	2.7332318	5.6905723	5.0208716	5.4537883	4.416869	5.355521	4.9795623	4.491816
G005628	7.2457094	7.6516323	6.060557	7.7932568	4.98069	4.829944	4.012544	3.5874543
G071015	7.095877	7.6201887	7.6311994	8.11339	7.927144	7.2245584	7.235343	7.1866984
G039315	2.7332318	3.9102564	4.517832	2.7569587	4.2076387	5.229664	6.064812	6.0884957
LINC00894	4.2025156	5.422241	5.1165943	4.7328677	4.8593845	4.7436876	3.958671	4.1223254
XLOC_000724	7.4794693	6.9744925	7.0440025	7.339314	6.61573	6.5721583	6.2254877	6.3973513
XLOC_000133	2.7332318	5.187986	3.756958	2.7569587	2.5005436	3.150815	2.7431517	2.5368
G001283	4.650141	4.03453	4.5776763	4.2260475	4.8876147	3.9164076	3.740063	4.225225
G023668	4.6440206	6.8192706	5.168671	6.000865	4.4439225	4.6006145	3.1939337	3.4888687
LOC645752	4.9029922	4.7041473	4.585044	5.232198	3.7747443	3.8302	3.0061169	3.346198
SH3GL1P2	4.987163	5.7021184	5.6009974	5.8109393	4.878372	5.56905	6.4251122	6.373891
G070971	4.5867076	3.8825831	3.8279052	4.9668584	3.8496323	2.821244	3.259566	2.8718865
G063395	9.381486	7.3092265	5.8124604	5.3215795	3.5997424	3.255442	2.5097208	2.4135325
MIA-RAB4B	8.920645	10.881498	9.969538	10.944452	8.209396	8.349338	9.548803	8.454132
CTC-482H14.5	5.493542	10.089222	8.478179	9.596484	5.954206	6.2514257	5.04279	5.155591
G065065	2.7332318	4.307828	4.5595894	4.4937253	4.0099435	4.370516	4.4673834	4.588402
RP5-867C24.5	2.7332318	5.494152	4.488813	4.621592	3.9933429	4.284444	4.8609056	5.185565
MIR4500HG	2.7332318	5.192288	5.3876376	6.9742055	5.1353283	4.958882	5.6134734	5.103323
RP11-374M1.3	3.8068233	4.54928	3.7472582	4.0671816	3.0709765	3.2711935	2.9863799	2.9679196
MEIS3P1	5.4406195	4.074415	4.8915877	2.7569587	5.3225427	6.802951	5.026868	6.9157887
GSE61474_XLOC_035633	2.7332318	4.3750386	4.1322937	4.906411	3.8333085	3.4533825	3.252	3.4468424
SIGLEC17P	2.7332318	3.6442623	3.604365	2.7569587	4.278826	3.7814622	4.377963	4.3666124
ARHGEF34P	4.6053348	4.3778033	3.720327	4.6034703	4.271682	4.656506	3.7789273	4.1743975
XLOC_009282	4.113741	5.250041	3.2391152	4.7117934	3.4576209	3.3418076	2.7527037	2.747112
JX088243	5.8876743	3.40556	2.533881	2.7569587	3.8967693	3.129098	5.976407	4.542247
G029746	2.7332318	5.702604	3.714518	5.2340765	3.195764	3.008423	2.7872925	2.7080984
G027020	2.7332318	3.3819358	3.3132954	4.492625	3.1307135	3.1427228	3.0476449	2.775655
LINC01533	2.7332318	4.7618494	4.320439	5.214296	4.119425	3.8264334	4.082725	3.4290633
G069575	2.7332318	3.3931248	3.7890115	2.7569587	2.9617963	3.768867	3.7920678	4.235239
G036242	2.7332318	2.602446	2.533881	2.7569587	3.7497633	4.060915	2.9282835	4.371976
RP11-434I12.3	6.951069	10.177346	9.085454	9.8029	8.292871	7.570645	6.860992	6.536661
G032154	2.7332318	3.690312	3.4252799	4.864969	3.0196357	3.0869124	3.691621	3.3796096
RP11-923I11.4	5.514435	7.233242	6.7146087	7.316653	6.861124	6.496342	5.864688	5.6498895
XLOC_011115	2.7332318	4.0665054	3.4651208	2.7569587	3.288048	3.206119	4.3624024	4.1260495
G032311	2.7332318	5.906021	4.36268	5.524883	3.7417219	3.3947299	3.7511618	3.1953406
LINC00852	2.7332318	2.602446	4.031386	2.7569587	4.545028	4.4136977	3.853259	4.391432
[truncated: 12,692 more rows]
