# Supplementary material for: Transcriptomic profiling of pemphigus lesion infiltrating mononuclear cells reveals a distinct local immune microenvironment and novel lncRNA regulators
Source: J Transl Med. 2022 Apr 21;20:182. doi: 10.1186/s12967-022-03387-7 (PMC9027862; doi:10.1186/s12967-022-03387-7)
Supplement: Supplementary file 2 — Additional file 2. SIMC expression profiling data [file 12967_2022_3387_MOESM2_ESM.csv]

GeneSymbol	D-CJG	D-HYZ	D-MWL	D-PYJ	N-BYX	N-CDD	N-LMD	N-MH
NOP9	3.3770401	3.9800107	3.7235563	5.4302526	3.9710755	4.061793	4.8639617	4.801469
TM7SF3	4.811339	5.522105	5.6548824	6.323479	5.359094	5.9066305	5.8660192	5.654429
RNF167	7.117854	7.2057376	7.641049	7.7738433	7.110623	7.7909117	7.5544963	7.5992413
MTMR10	6.2534275	7.262596	6.854971	6.7278733	6.7400312	6.7703056	6.4588623	7.0021377
HIST1H2AM	2.5364788	3.5461519	4.3517733	4.613961	4.0502543	3.7445154	3.2864976	4.5337276
PHF14	6.790043	6.6595674	7.462012	7.334304	6.732334	7.5711436	7.560433	7.4207506
SMG8	5.944044	6.1930976	5.9086347	6.0962715	6.3492613	6.481672	5.4979825	6.091795
REL	6.155029	7.3975153	6.727176	7.4180484	6.6616526	6.793427	6.828704	6.78475
ZNHIT1	9.229431	8.79259	8.963392	9.557319	9.336385	9.606209	9.200315	9.310054
CYP2S1	4.449755	4.3218822	3.8797455	4.930413	4.121084	5.5551987	4.2601805	5.026299
NDUFA6	10.303709	10.75605	11.244615	10.706198	10.569259	10.607851	10.502238	10.76086
PKIA	4.456236	5.3871083	4.5845647	5.3197746	4.6207905	5.434141	4.692116	5.533984
ENTHD2	8.740492	8.638037	8.477195	8.96654	8.977	9.118764	8.899492	9.234972
ING3	6.746711	7.08774	7.0835943	7.067192	7.2220426	7.0268097	6.4794836	6.7549577
RAPGEF5	4.980564	5.2700825	4.5554814	4.4737053	5.194082	4.642808	3.7987156	5.145462
HBM	7.4131746	5.736074	7.01619	5.829305	5.5538487	5.447488	5.813496	7.193175
CATSPER4	3.378703	3.4548798	3.5564597	4.870984	3.4078612	2.7460282	4.0730114	2.3757517
ALPP	10.987528	10.987528	10.490618	10.878477	11.14648	11.21216	10.450252	10.932455
CABLES1	11.576473	11.807162	11.652235	12.068535	11.788121	11.352397	12.249289	12.0598
SMCO2	4.4668536	4.1498475	3.6841168	4.416388	4.674802	4.199589	3.74495	4.0087967
TUBB4B	4.4159517	4.643752	5.6752033	5.5575347	4.2476797	4.2036014	4.4806604	4.612997
TAF8	5.8970585	6.0290346	6.3607454	6.7516074	5.34488	6.4263496	6.091795	5.9810033
EIF2A	10.842765	10.791682	11.46558	11.010374	10.3017435	10.915458	11.152795	10.689857
TRIP6	5.8080273	5.047368	6.6722693	6.5857725	5.079771	6.4961777	5.6776147	6.01841
LPPR1	4.8727407	5.216643	4.796427	4.54943	4.626625	4.986696	4.806306	4.7691603
MIOS	6.8854914	6.899589	7.445549	7.0388823	6.5522075	7.1979804	7.0809307	6.987359
DQ583205	7.7708797	7.875901	7.6614523	7.2989874	7.133669	7.2033277	7.169007	7.6009483
CTBP1	8.206814	8.05755	8.20722	8.371562	7.6380825	7.756834	8.215429	7.713929
EIF4EBP2	9.675128	9.194384	9.71332	10.017563	9.139107	9.336731	9.790346	9.354761
ZFAT	7.1098433	7.077722	6.7025614	7.263297	6.1886625	6.527507	7.0257845	6.632781
TNRC6A	6.459201	6.256519	6.0516424	6.8269744	6.200064	6.4852123	6.87743	6.7319527
CCL8	4.418032	4.922557	4.044561	4.065094	4.488576	4.514044	4.378191	3.67734
MLLT1	6.161338	6.0027895	6.166636	7.1631956	5.760889	6.0276127	6.703179	6.0662656
MTMR9	8.743101	8.870047	7.944779	7.818585	9.581963	9.018923	7.9658723	9.104985
PFDN6	6.8889947	6.47059	7.1133556	7.3420553	6.604703	6.9413834	6.863476	6.711218
KLHL35	10.475236	10.516893	10.485035	10.825819	10.444916	10.330829	10.2965145	10.810419
RAET1L	8.9851055	8.917979	8.280285	8.730029	9.18251	8.79492	8.567923	8.921151
C1QTNF3	6.883296	7.1227636	6.442259	7.31315	6.4357758	7.374012	7.06845	6.968185
ZNF607	8.565645	8.5799055	8.717544	9.53526	8.358648	9.836359	9.0206585	8.704464
SIGLEC14	10.683973	11.31762	10.467774	10.981821	10.77135	10.659619	10.741134	11.048892
TEDDM1	7.511586	8.008395	7.2287774	7.6322746	8.211857	8.093062	7.7117105	7.6346607
ARPC1A	8.215429	8.682967	8.383843	9.227777	8.842048	9.253384	8.544929	8.375953
SSBP3	7.9518843	8.225795	7.95785	8.450041	8.084071	7.707067	8.325135	8.160058
ZG16B	6.5812774	6.9614787	5.9876175	6.6982317	6.8225255	7.0151815	6.439627	6.3593793
TBXAS1	8.37369	9.020264	9.044278	9.429239	8.798039	10.189605	9.307318	8.606467
STUB1	8.792104	8.943126	8.622955	8.0991745	9.035396	8.32408	8.399544	8.764293
CCDC47	8.121012	8.57227	9.620874	8.472949	8.564156	8.27193	8.375953	8.446684
SPATA3	7.5577173	7.3474045	7.492585	6.7734094	7.245591	6.9457803	7.1503468	7.383279
TM9SF3	7.6377764	8.261004	7.604842	7.855405	7.847965	8.21995	7.766757	7.9205275
ZNF846	4.33813	4.682294	4.834836	5.634842	5.001542	5.328031	4.964218	5.1562366
MED12	7.9412556	8.039744	8.140725	8.794481	8.052327	8.662472	8.227852	8.308945
KCNG1	7.7506456	7.732687	6.1557875	7.237025	6.6787577	8.205494	6.585075	7.8518863
RNF151	5.1575017	5.296752	5.199075	6.119357	5.1518373	5.633119	5.427565	4.4750433
NUB1	6.854164	6.396134	7.103332	7.724055	6.7162933	7.0700555	6.741601	6.3347573
PMEL	7.9063406	8.330777	7.7362514	8.237316	8.392071	8.022878	7.6504107	8.304923
ZNF852	4.4553185	4.1452436	4.6856437	4.986125	4.7319326	4.4638824	5.025022	4.43157
CYB561	8.270199	8.256569	8.238982	8.229083	8.060615	9.029591	7.666889	8.345252
EIF4E	7.1750197	7.419907	6.957912	8.380655	7.5835905	7.163924	6.775746	7.3645005
CLIC3	7.842213	7.5476084	8.297477	8.492276	7.0455384	7.1214647	9.103956	7.3267384
GMFG	11.171978	11.223265	11.632713	11.301661	11.036734	11.514974	11.533116	11.556019
RFXAP	5.9972	5.8296204	6.4576826	5.702376	5.2988377	5.7765613	5.9273458	5.926655
ASIC3	12.112223	11.975241	11.803562	12.39406	12.227912	12.001442	11.8808155	11.756572
DNAH10	5.0298257	4.6331687	5.0367336	5.843141	4.1024265	4.8335423	4.5642414	3.8194892
HMGN1	10.166147	10.526194	10.7926855	10.546694	10.00698	10.484339	10.731261	9.955739
TAF1D	9.142937	9.728449	9.473383	9.467782	8.626314	9.58058	9.217434	8.753487
HIBADH	7.9235744	8.223394	7.8588114	7.0948644	7.9856353	7.7847924	7.6377764	7.9192963
MRPS11	6.09161	5.669819	6.8171	6.143791	5.4440756	5.9544044	6.1856565	6.198621
GCNT2	5.378856	5.5002294	5.3711424	5.611663	5.60129	5.2284327	5.0788326	5.3724546
GBE1	6.138127	6.611043	7.3036547	6.8960495	6.294199	6.542779	6.2931833	6.4558206
CAPZA2	9.662832	9.847245	10.066	10.144762	9.710031	9.696723	9.583371	9.983941
PSMB2	9.183927	9.1439495	10.138241	9.405092	8.869216	9.165678	9.137873	8.958682
BNIP1	3.8226867	4.4943395	3.8402894	4.6381693	2.8139687	3.6148977	4.7979217	3.855674
RBM27	7.8241534	7.858015	7.8169127	8.209772	7.4583793	8.05689	8.256569	7.755911
PIAS3	10.63345	11.045974	9.827429	11.448571	11.293424	11.870056	10.743263	10.550799
CNNM3	7.074837	7.063049	6.5635977	7.1774573	6.4942822	6.7519326	6.967449	6.9497957
ZNF444	3.8916538	3.7009668	4.357815	5.2147326	3.0928397	4.455492	4.208927	4.54943
PALM2-AKAP2	4.4373746	5.1485424	4.3064055	4.4953713	4.0689645	4.296785	4.152828	4.53165
NLE1	6.9554753	6.656258	6.5185924	6.7178597	6.5020447	6.634732	6.639533	6.6894135
MTRNR2L8	11.955175	12.458582	12.0998535	12.363971	12.490435	12.490435	12.649555	12.4175415
IFT46	7.299291	7.1662583	6.7245245	6.987359	7.2998433	7.814099	6.9168053	7.2364006
GMEB2	8.183297	8.090912	8.106725	8.166634	7.812703	8.679784	8.448611	8.353461
PDIA2	4.959209	4.761608	5.2599916	5.218203	4.372951	3.4974303	4.459805	4.984378
CPVL	11.719006	12.345947	12.461128	12.6558485	11.97144	12.057712	11.823198	12.028032
PAMR1	6.9868245	7.13047	6.6134872	7.131025	7.280886	7.484754	6.2886267	6.5365624
RBMS1	7.506268	6.4751873	6.9713097	7.1560483	6.9971685	7.2234764	7.070774	7.2406473
ARHGEF15	10.805085	10.527391	10.32337	10.237958	10.4987755	10.211388	10.000018	10.44588
NAV1	4.226374	3.9608448	4.158025	4.787943	2.9934099	2.734521	3.924871	4.2647033
B4GALT4	4.733909	5.111334	6.649594	5.8068514	5.779049	4.443928	5.968751	5.4322524
CTDP1	5.2124333	5.271094	5.6967573	6.0070257	4.832008	5.030987	5.7634354	5.4856462
WDR77	9.708041	9.903268	9.322399	9.734752	9.9865	9.685229	9.617377	9.79516
YIPF3	7.6562014	7.5130405	8.060615	7.8151665	7.343492	7.3054047	7.705378	7.641049
COL6A2	5.499676	4.9536114	5.1193333	5.890916	4.7564654	5.329017	5.2634454	5.4160833
LONP1	9.613876	8.782115	9.990872	9.327761	8.768065	9.361013	9.598421	9.205991
PTTG2	9.524249	9.305774	9.041818	8.653296	9.307318	9.017775	9.348065	8.86584
FANCM	5.9774485	5.3060007	6.5347576	5.8688183	5.3426423	5.9202433	6.0950274	5.8860106
OXSM	7.49203	6.989834	8.035101	6.744832	7.06141	7.3676143	7.572123	7.586896
ARHGEF10	6.0141973	4.709115	4.6444864	5.279228	3.7708964	6.1815243	5.340434	4.783522
C22orf29	4.2760687	4.224812	4.0804653	3.6164398	2.3217618	2.3217258	3.916798	3.4302862
STPG2	5.46659	5.220551	5.2822156	4.8493996	4.634474	5.237593	4.9588456	4.9568605
HIST1H1C	6.005322	6.5473433	7.6733775	7.0045223	6.7613764	5.9124284	6.1201234	6.656532
ADAM9	5.744793	6.4139047	6.5962086	6.481508	5.621981	5.6035767	5.7061644	6.6399665
VSNL1	5.0200434	5.460117	5.3060007	5.608369	5.287521	5.6226296	5.042139	4.7952085
ZNF681	4.078424	4.3641253	4.4822054	5.4213185	4.210183	4.616089	4.5337276	4.427978
SPICE1	5.951712	6.3599997	6.308626	6.236866	6.3223276	6.46805	5.881215	6.3438654
CSF1	3.9563103	3.8774822	4.9568605	5.470216	4.613703	4.912144	4.645799	4.6190853
SYNGR2	8.86584	8.804522	8.635318	9.564321	8.438736	9.240095	9.276573	8.7137165
TXK	5.978446	6.4558206	5.096703	6.6567736	6.8586287	6.659026	6.6042514	6.6358933
TCEB2	9.862067	10.441733	10.89324	10.290032	9.798406	10.409283	10.403248	10.1016445
ATP11B	7.1701794	7.3799214	7.7160964	6.984679	6.724958	7.1701794	7.1044264	7.0566745
EXOC7	7.4760704	7.7318873	7.775926	8.181872	7.248385	8.026371	7.7946715	7.854585
CHCHD10	10.421171	10.2547655	11.020524	10.348305	9.888975	10.516893	10.61056	10.469249
DPP9-AS1	5.9892793	5.889475	5.97157	5.8687153	5.8061156	5.7524242	5.9433393	5.900454
GOLGA6L22	3.5296361	3.2999535	4.1582	4.774233	3.670618	4.2050257	3.6809864	4.55318
MTHFD2	6.145628	6.556324	7.687598	6.771556	6.8763566	6.196709	6.579661	6.316779
SIK3	7.2356544	7.2699857	7.357907	8.148689	7.3688526	7.331065	7.148318	7.389845
NEUROD1	4.1345525	4.3396115	4.2582817	4.7861667	4.0982366	4.512357	4.745636	4.5777583
TSPAN15	3.877044	3.9780045	4.0632033	4.3362474	3.8037095	3.5893807	3.8803906	3.811654
STX1B	7.879901	7.440468	7.5671444	7.500282	7.1288166	7.706113	7.464844	7.303173
MYO9B	12.692334	12.566457	12.306464	12.82932	12.725907	12.408548	12.221781	12.351837
TSSC1	7.761309	7.806514	8.057761	7.6202083	7.2364006	7.8399434	7.6831493	7.5114837
PNPLA3	5.800134	5.0104055	4.781413	3.8080764	4.7646646	4.548123	4.1601973	4.502249
CAMK2B	6.170363	6.7747808	5.988873	7.3792105	5.5766945	6.523408	5.743461	5.7917705
CMA1	5.2559586	5.2745285	4.872073	5.633824	5.1757846	5.4243855	5.6816773	4.522115
NLRP3	6.0801296	6.836497	7.0021377	7.0249043	6.6804857	6.2310476	6.1555767	6.59531
HS3ST3A1	5.9614973	5.177314	5.694535	5.5593038	5.573019	6.261014	5.577195	5.1292763
YWHAH	7.891459	8.149698	8.827766	8.690266	8.384981	7.64861	8.187809	8.765127
CTSL	4.5274677	6.357664	5.5726743	5.9846497	6.423195	5.767931	5.8314342	6.3241596
BCS1L	7.844481	6.883296	7.7924247	7.419745	7.404089	8.063558	7.9888897	7.9419346
AX748201	7.040381	7.0003896	7.022453	7.104213	7.529149	6.6550627	6.6366067	7.0134273
SH3GL1	5.253811	4.1473236	5.1415462	5.610016	4.2282944	4.5972295	5.345843	5.207978
APOOL	6.0662656	5.649227	5.6884103	6.4997735	6.0353847	6.2086205	5.639616	6.131313
MAP3K5	8.815196	8.443593	9.026167	9.463618	8.503018	8.816043	8.852931	9.049593
KIF20B	5.4512105	5.840683	6.491548	5.716025	4.910494	5.296464	5.4582677	5.0360208
FAM63B	6.47059	6.48599	6.622003	7.079974	6.512479	6.885701	6.7879906	7.1184797
PRKACB	7.667404	7.9334807	7.7141504	7.9498076	7.745378	7.935886	8.061973	7.898379
TMEM155	6.2597036	6.4902973	5.658262	7.2471495	6.487725	7.017827	6.535924	6.371763
CECR2	6.33187	6.5240164	5.6824183	5.9556656	6.499427	6.3481255	5.3701544	6.0910306
AGTRAP	7.629449	7.1385274	8.065933	8.509531	7.450178	7.6377764	8.002859	8.116416
RCCD1	5.2555804	5.2042375	5.7405257	5.8393574	5.153535	6.1029882	5.691796	5.6291065
IGLL5	5.0224676	5.797115	6.9231763	5.2290783	5.0401144	5.5417304	4.700374	4.5128245
TLR2	9.006898	8.893371	9.749429	10.436734	9.442715	9.140917	9.206795	9.37955
SF3B2	10.187583	10.071083	10.955158	10.70411	9.808655	10.418694	10.829104	10.627874
TMEM106B	6.8937297	7.100486	7.577637	6.956773	7.2287774	6.987359	6.9217043	7.643011
ZNF335	9.298258	9.183309	9.300507	9.676918	9.062412	9.582617	9.946232	9.304948
ADGRA2	4.641463	4.28541	4.076965	5.496025	3.4914343	4.8104506	5.8543587	5.068007
STT3B	9.18433	9.099328	9.84922	9.088405	8.662187	9.3148	9.070685	8.821643
SLC39A8	7.9404984	7.7694316	8.710113	7.158714	6.91805	7.5713744	7.5824046	7.5206027
DDOST	6.80787	7.107281	7.992268	7.306798	7.0159316	7.1852503	7.6972775	7.0268097
MTO1	7.649827	7.142421	8.28389	7.499338	7.578992	7.760307	7.62579	8.980555
PRLHR	6.463344	6.3593793	6.1090713	6.8260665	6.506838	6.617761	6.121707	6.5535893
TUBB1	6.6959305	8.461931	7.3652945	8.15784	8.146543	6.7998896	8.028484	8.97749
ST3GAL2	6.600336	5.6693707	6.7136593	6.9742117	5.5527062	5.731009	6.487725	6.7103624
TMEM190	4.4308167	4.5071073	4.9472218	5.3679385	4.297704	4.7606344	4.0263314	5.0031195
DNAJB2	5.155172	4.4806604	4.919159	5.674434	4.54252	5.3809457	5.2919817	5.362576
NELFA	9.057884	8.580387	9.097463	9.066721	8.708103	9.156968	9.097237	9.391749
ZNF391	5.6296496	5.3317347	4.8721867	4.4103866	5.0165305	4.6083145	3.7699144	5.110328
NIPA2	5.2117186	4.751004	4.86889	6.388163	5.9078074	5.449806	5.753542	4.8807387
ECSIT	7.5376854	8.006602	7.887623	7.8869586	7.517779	8.204626	7.841181	7.8109794
CD84	5.9003587	6.008358	5.7354155	6.047855	5.644534	5.7082367	5.4154754	5.821828
NOTCH4	6.152643	6.0912256	5.7848787	5.802083	6.0484233	6.149104	5.9961743	5.8200927
ING1	6.6772466	6.7700944	7.047789	7.4772215	6.7043047	6.6637235	7.111901	6.6088314
KLK8	4.4558716	4.914238	4.3029017	3.8749647	3.9266064	4.4943395	3.953998	4.164748
SHISA7	4.52325	4.6904325	4.4016976	4.7222776	4.872073	4.4889565	4.358851	4.798241
CTBS	7.5210004	7.617736	8.103754	7.985956	7.202763	7.8261843	7.4300447	7.621229
UQCRHL	11.705393	12.0998535	12.671119	11.92154	11.485	12.029206	11.698647	12.026646
CH17-360D5.1	6.749621	6.6751523	6.3800974	6.784185	6.5622377	6.7052274	6.5585046	5.9368334
ZNF304	6.5522075	6.7656193	5.9886465	6.38903	6.7568436	6.971572	6.403384	6.306567
ZNF8	5.210559	5.498954	5.17086	5.6824183	5.5015264	5.8260927	6.02297	5.6027493
BIRC3	9.043415	8.999752	9.142154	8.081213	8.502597	8.681001	8.402129	8.587137
ZNF200	6.792833	5.6890764	6.507789	6.8236227	6.5597296	6.9836073	7.187313	6.9268937
LCN15	3.622519	3.650605	4.221725	5.149915	3.420068	3.3096912	4.33407	3.6327114
TIMP1	9.391749	9.955124	9.765789	9.774841	9.474348	9.222611	9.496176	9.885292
PRKAR2B	7.3716326	9.420667	8.219481	9.25082	8.793693	7.745378	8.99921	9.909613
FAM71B	5.817662	6.5871944	5.5790977	7.1416225	6.3873205	6.7160454	6.6143246	6.0688972
IGSF21	8.026054	8.340573	7.814974	7.7741656	8.090912	8.128876	8.216326	8.033166
NTPCR	4.3514113	5.2742453	5.0792937	5.1288652	5.110328	4.9511385	5.371571	5.3671255
LIPC	4.8012056	2.3228283	3.340394	2.3446796	4.5830073	6.0303273	4.62294	6.161338
C12orf42	5.413811	5.8729596	4.2586875	4.04835	6.0791345	5.947485	3.4241726	4.748977
CCDC33	6.2697134	6.7226377	6.3662167	6.9582033	6.5028253	6.43282	6.209059	6.3190417
ZMAT2	6.1896105	6.973027	6.6251993	6.9871507	6.698065	7.0180697	6.5862684	6.1452355
GPD1L	5.9670835	6.2405376	5.714358	6.2444324	5.9824414	6.1245832	5.8597426	5.8393574
C14orf159	6.27531	6.6392703	7.356448	6.7455854	6.3046	6.6653156	6.50614	6.9829545
HIST1H2AH	4.741853	4.7801285	7.096714	6.478848	5.037534	5.657624	6.4235215	5.650482
CMC4	7.2421656	7.739	7.8886623	7.412664	6.782178	7.391592	7.700308	7.6306906
ALG12	7.9791994	7.987153	7.5127606	7.765318	8.14723	8.064692	7.402521	7.674861
RP4-576H24.4	3.2021515	3.2920156	4.704221	4.936398	3.2221982	3.1268728	4.410787	4.3837123
RBM23	7.668523	7.703252	7.3012314	7.395081	7.921225	7.614431	7.2324715	7.858015
ZNF100	3.6968029	3.7685633	5.502106	4.477361	4.0853515	3.7359374	5.0961103	4.6889215
RPGR	7.7669015	7.282128	8.017612	8.0145235	7.6324	7.751159	7.897336	8.071513
AOC2	8.185213	8.160058	7.8907785	7.5558386	8.04599	7.46402	7.48343	8.013151
KIF9	7.077722	6.7002215	6.1730165	6.964981	6.790234	6.6790175	6.4792533	6.4208794
TYK2	6.290596	5.6249366	6.1936607	6.7023773	5.4942555	5.9854336	6.4121156	6.1790376
RALGPS1	7.316509	7.399738	7.33957	7.693348	7.013847	7.2701473	7.5877666	7.272003
GNRH1	6.688546	6.7124124	6.397409	7.0032854	6.5812774	7.048882	6.7371078	6.784185
HMGN3	8.44705	9.0054035	8.654877	8.734853	8.616872	8.833281	8.928942	8.398777
RPP38	5.08671	4.947654	4.5071073	5.0462885	4.235098	4.7777843	5.2993608	4.798717
AGPS	6.818294	7.301897	7.7014575	7.257364	6.8972607	7.2332077	6.853116	6.6961
ACSS2	6.1407504	5.8768415	6.004416	6.257048	6.12766	5.705919	5.9043307	6.2686644
KRT23	4.8070617	4.3031263	5.7599206	6.565346	4.284698	3.8547616	4.221178	4.603256
TBC1D14	6.092975	5.8791804	6.1535964	6.641493	5.9796133	6.262964	6.309714	6.179314
FAM26E	7.5589066	7.9600887	7.2724876	7.9235744	7.864932	7.476295	7.8113203	7.5373874
SETD1B	5.8502574	5.910897	5.8968244	6.386304	6.0068755	5.9811773	6.286794	6.5552263
ATXN7L3	4.6231437	4.3389974	4.4914126	5.017624	5.041871	4.823106	5.3256	4.609379
LOC388553	5.1696663	5.4478574	4.98836	4.8634143	4.3252134	4.8560214	4.046846	5.112819
RPN1	9.227204	9.850031	10.567726	9.608736	9.203991	9.385196	9.519252	9.344949
PLAC8	9.311803	9.695491	10.217498	9.339576	9.598421	9.761628	9.909613	9.585823
CYP11B1	6.242897	5.929079	5.57953	4.560109	5.1230693	5.8390527	5.1983457	4.535828
H2AFY	9.119514	8.917143	9.924888	10.018385	8.926639	9.142937	9.731102	9.770041
PBDC1	9.016968	9.17713	8.241996	8.51448	9.184758	8.813653	9.15236	8.5942
CISH	10.007673	7.5418105	9.664123	9.119514	9.394646	9.754523	9.720238	9.4936695
DGCR2	5.040843	5.174179	4.8070617	4.519427	4.491111	4.6866083	4.8099537	4.7762837
ZFAND4	6.1894994	5.9472065	6.214055	5.6467714	6.2471523	6.3573685	5.9574575	6.050057
HELB	5.719116	5.8916903	6.287897	4.8872805	6.041288	5.8778596	5.5719485	6.4586015
RBM24	3.9980445	4.6592326	4.190591	4.501899	4.6059113	4.6484194	3.9482934	4.4207296
HEATR1	7.252436	6.8032646	7.711019	6.7477818	7.114768	7.2322845	7.320136	7.3196983
PPP2R2A	8.037264	8.111417	8.820757	8.34666	8.216047	8.283187	8.428563	8.293738
ZNF383	5.6568165	5.7904387	5.9826503	5.990893	5.5286064	6.140607	6.335159	6.2928305
INPP5A	4.231664	3.6163116	4.4428563	4.7683535	3.5668395	3.960644	3.7991815	4.341405
TEAD4	7.3635097	7.125678	6.827198	7.210665	7.1948776	7.0019717	6.885701	7.0053735
RABL2B	4.3406734	4.0146213	4.501718	4.867863	4.1738353	4.772123	4.8335423	4.1693015
HIST1H4K	4.753599	5.116288	6.142824	6.362301	5.692122	5.395472	5.5562143	4.6974344
LIN7A	5.05095	5.1299753	5.954087	6.266139	5.354414	5.155877	4.9786134	5.798899
HOXA1	4.681942	4.511153	5.6477776	5.498725	4.0411406	4.6444864	5.4058633	4.808554
MAP2K1	7.446419	7.226257	7.823397	7.873921	7.7330694	7.749587	7.6548786	7.481489
UGT2B7	5.4265	5.034191	4.286304	3.6065388	6.3291283	4.6719174	3.729263	4.7980685
SAE1	6.2457914	5.964215	6.3751636	6.6637235	6.324315	6.7101526	6.1411552	6.2652316
VPS39	5.4699574	5.607866	6.1147823	6.352453	5.427315	5.370861	6.186408	5.7238774
NXT2	5.215531	5.6854515	6.293333	5.5904136	4.920823	5.1000357	5.7894816	5.1399884
OCM2	3.7615454	4.206456	3.846224	2.6651936	3.5531688	3.3835545	3.4567463	3.147274
ZNF439	5.0244293	4.7806563	5.0002213	5.4713616	5.017351	5.4222145	6.0227337	6.017113
CDK2AP1	4.2948446	4.998491	5.68499	5.462753	5.4389143	4.656528	5.3426423	5.8820972
GPR27	6.8589435	6.743736	6.6578593	7.183893	6.8110414	6.3905272	7.210665	6.8881507
STX10	8.511875	8.295557	8.87892	8.9813385	8.072235	8.423302	8.372325	8.640735
ZNF664	6.7803445	7.4850097	7.715495	7.539196	7.3468294	7.5388885	7.40956	7.814974
POR	9.194718	9.019878	9.130688	9.957395	9.037431	9.2658415	9.791385	9.558183
TMEM236	10.040857	10.194971	9.240494	10.552701	10.227361	10.552302	10.35109	10.0985565
JUND	7.021843	7.225164	6.9998584	8.796799	7.814099	7.42184	7.249692	7.4298716
MGLL	8.957076	9.885292	9.473792	9.969356	9.263625	9.364059	9.305774	10.287811
H2AFJ	9.440325	9.762415	9.922417	9.553594	9.440325	9.2751665	9.65834	10.021587
ZBTB47	6.478848	6.8278484	6.3342743	7.265218	6.382652	6.7319527	6.8110414	7.108535
RNF113A	8.554742	9.056138	9.031897	9.040485	8.852637	9.237416	9.017775	8.835914
SUMO3	6.0017776	6.6080513	6.970773	7.1456184	6.5091558	6.548579	6.6720486	6.343694
PDZD4	4.493082	5.259191	3.9528418	5.3269706	4.617369	5.152506	5.4205537	4.457934
GRAP2	10.793317	11.054865	10.941066	11.417296	10.952889	11.132803	11.002924	11.134233
CT62	6.734964	6.710908	5.747539	5.7747498	7.1014743	6.3157506	5.614249	6.5513945
OMA1	7.747734	7.271131	7.968198	7.9753647	7.6820774	8.519844	8.13639	7.478592
PROS1	4.8758388	5.4964843	5.1150975	4.834922	6.236309	5.062004	4.2956553	5.8714075
NPFFR1	4.40368	4.5697308	4.483867	5.0674815	4.1284523	4.874455	5.389118	4.70257
SOD1	9.095061	9.518715	9.544863	8.855788	9.035983	9.359931	9.431007	9.247475
SHISA9	5.1875057	5.6637354	5.154222	5.7933393	4.7718263	5.202775	5.698261	5.513195
C11orf74	6.187615	6.629844	6.194274	6.7678866	6.662226	6.404071	6.3049345	6.4809957
PRDX5	9.904423	9.885723	10.537279	10.243147	9.677798	10.191175	10.244359	10.174521
USE1	6.1244235	6.2814317	6.2986116	6.38993	6.0677934	6.9497957	6.3157506	6.397681
KLF6	11.234	10.806757	11.050446	12.130395	11.89043	11.261656	10.997065	10.497575
RP11-426L16.10	5.306738	5.3692107	4.6553755	5.0429597	4.792216	4.6884418	5.4219255	4.966752
ZFYVE26	5.4026113	4.8970394	5.7188683	5.729155	5.5524282	5.283855	5.328376	5.2876496
NLRP9	5.1871414	5.1397357	4.351865	6.5203843	5.4521813	5.7615	5.883585	5.6754465
CNIH4	5.9135003	6.233226	7.1474237	6.670734	6.1992264	6.394755	6.57719	7.0521936
CSF3R	10.456075	10.389772	10.2965145	11.114468	10.543716	10.034706	9.768686	10.823758
HSF1	12.662375	12.716347	12.112223	12.928708	13.088229	12.784207	12.223428	12.264483
TCHP	4.238297	3.3034797	4.9122663	4.728955	4.6624827	4.1074915	4.7290964	5.0280614
MAPK8IP3	4.721236	4.231253	3.5855174	5.340642	3.9494026	5.058933	4.935335	4.6005454
C5AR2	4.883155	4.7224965	5.4827857	6.4047365	4.8078036	4.4428563	5.5394154	4.8038106
BAIAP3	4.800003	4.3937817	4.52176	5.210559	4.101165	4.995483	4.7934227	4.8018923
POLL	7.4684978	7.100316	7.4045544	7.06593	7.057918	7.158053	7.482546	7.444523
REPS2	6.2232423	5.947607	6.2534275	7.4509335	5.6810822	5.481793	5.5454216	5.988418
SNX20	6.0642853	6.732184	6.271591	6.0488973	5.656072	5.9169087	6.215914	6.126835
PZP	7.157314	6.9523406	6.360929	6.7103624	6.8730664	6.8819203	6.8048825	6.905672
ZNF621	8.933169	8.888744	8.23203	8.704464	9.087873	8.881399	8.707796	8.489541
RGPD5	8.6403675	8.970645	8.009256	7.96699	9.278804	8.574387	8.05905	8.766744
CTRB2	7.9165115	7.7724013	7.5862274	7.5699315	7.5930343	7.472957	7.47338	7.625035
ARL8B	7.142421	7.441212	7.771513	7.9991236	7.463776	7.44468	7.5618153	7.651079
STARD7	6.280632	6.9342313	6.924921	7.1944904	6.7955256	6.3435836	6.576045	6.6711373
TNPO3	7.396475	7.848661	8.056656	8.001155	7.4279423	7.2334046	7.735032	7.6985908
KIF3B	5.5538487	5.32585	5.421196	6.4220114	5.541377	5.240715	6.5500135	5.9774485
SNAI1	7.2447	7.614039	6.6105456	7.1719666	7.0327516	7.0001855	6.9435115	7.3850355
CHIA	6.073305	6.2323146	6.3106384	6.735674	6.1783395	6.4688993	6.1664815	6.494725
LCE5A	13.444664	13.553727	12.789711	13.767256	13.561737	13.522991	13.310119	13.144888
BX649567.1	4.226639	4.203513	3.3379655	4.009522	4.7573624	4.519573	3.8547616	3.1061249
PNMA6C	4.098159	3.5716813	3.7098575	3.655135	2.9381433	4.1592216	4.1778994	4.6043963
ALMS1	5.071014	5.230795	5.6727576	5.4603796	5.262908	5.7902727	5.546036	5.847411
KCNN4	5.01421	5.099134	5.7886877	6.125615	4.8530354	5.094395	5.649227	5.2800994
GAS2L2	3.8856585	3.6854248	3.2561963	2.6758313	3.7021158	4.4405184	3.5832953	4.3655157
APOBEC3A	9.553149	8.949179	10.499333	10.003253	9.253074	9.335364	9.731511	9.393169
TMEM229B	7.337205	7.431572	6.774407	7.419501	7.5695243	7.7587028	7.4279423	7.1536713
CPNE3	6.388536	6.74029	6.801694	6.5904074	6.575573	6.4677153	6.566074	6.44359
CEP350	8.040789	8.412834	8.491563	8.515479	7.9450455	7.7946715	8.3506365	7.9565806
TIMELESS	5.211319	5.125986	6.0992403	5.6752033	4.629943	5.6634755	5.5135	5.2117186
FST	5.7981367	5.8937693	5.672577	4.976799	5.8171945	5.8416486	4.3829713	5.490327
HLA-DMB	10.302662	10.561891	10.460605	10.48636	10.2101	10.453994	10.223581	10.487009
REEP2	11.98258	11.933758	11.6334715	12.523041	12.113601	11.81316	11.77364	11.992099
POLR2G	8.484699	8.725297	9.026575	8.7293625	8.55658	8.578843	8.618011	8.851825
PAFAH1B2	5.773134	5.96725	6.401445	6.80872	5.8534675	5.852707	6.3229733	6.412626
ZNF354A	5.705778	5.210559	5.813649	6.045149	5.9981303	6.4368663	6.0386963	5.820329
C1QTNF8	4.283795	5.2386765	4.857972	4.839181	4.187499	4.838151	4.3804755	4.309669
GALNT16	6.25825	6.284416	6.148474	5.705919	6.346328	5.9227853	5.8237906	6.3387327
PSEN2	11.085218	10.74418	10.617958	10.734612	11.131864	10.696465	10.563789	11.028703
SLFN14	8.374199	8.341541	8.673657	8.618011	8.550395	8.187292	8.9450445	8.737645
CAMTA2	10.765493	10.191175	10.734612	9.63751	10.406475	9.812077	10.325506	10.599946
LGR6	6.7693043	6.5347576	6.698456	6.541694	6.360929	6.396603	6.664528	6.5053897
MARS	10.997906	10.268165	11.522597	11.259977	10.596775	11.115592	11.127609	11.002228
VGLL3	6.4901934	5.1652703	5.5786815	5.593012	5.226623	5.1735134	5.173638	5.254667
ACOX2	4.1979585	5.1284504	5.0523744	4.723969	4.6972647	5.371717	4.8009033	5.04272
DIMT1	6.9286637	6.9468913	7.404823	6.6285057	6.7369323	6.981273	6.994287	7.0660915
SUSD2	7.053767	7.075642	7.0405226	8.141739	7.4877534	7.918291	7.481766	6.8924522
CASR	3.706204	3.7222462	3.9608448	2.669807	3.44494	3.4504173	3.7326357	3.8301883
DNAJB12	8.960737	8.756465	9.281547	9.339863	8.620792	8.840109	9.25881	8.918903
CCDC9	8.375953	7.3420553	7.3264456	8.367403	8.3903055	7.6106863	8.967344	7.7181396
CD69	7.6701045	8.582724	8.273103	7.930297	8.193564	7.4439836	6.60708	6.261483
CNOT6	5.5664105	6.0152426	5.8582554	6.512587	6.1173763	5.8817644	6.115058	6.4200616
ZNF397	5.583542	5.7373414	5.5828676	6.1173763	5.6696386	5.667774	6.064645	5.97289
ABCC3	7.7107563	7.9856353	6.95204	7.7028513	8.342077	7.31454	7.2583356	8.267518
SLC17A7	5.9235773	5.878474	5.8577976	6.2327814	5.411122	5.288591	5.6420183	5.747404
FCGRT	9.988764	9.979823	9.851671	10.766399	10.13092	10.217498	10.406998	10.300627
ZNF25	7.358175	7.220788	6.7471213	7.6515718	6.795269	7.328293	7.7426095	7.1983366
CRAMP1L	5.0658193	4.059352	4.6725125	5.3550014	3.9895802	4.052544	4.7532578	4.4587717
CYP2C9	10.088317	9.868935	9.844864	9.816838	10.487009	9.836954	10.616061	10.110601
NDUFS4	8.3334055	8.592699	8.728329	8.695765	8.422287	8.6558075	8.981041	8.654234
PKP2	3.8864255	3.7098575	3.741742	4.427978	3.7650623	3.0822706	3.1558347	3.4849424
TMPO	9.98184	10.078846	9.407033	10.424227	10.315712	9.838937	10.214499	10.186105
TNP1	4.729145	4.912949	4.214073	5.1377683	5.89158	4.971008	4.714892	5.068466
ERMARD	6.4416733	6.687464	6.7519326	6.504394	6.6493835	6.8495445	6.700377	6.8972607
HUS1	8.543645	8.642557	8.118957	8.536143	8.532983	8.433035	8.651295	8.4292755
AKR1A1	9.633869	9.857466	10.552701	9.937939	9.663696	10.132122	9.929879	9.913828
C17orf82	4.5261903	4.8252645	4.8857145	4.8538446	4.61752	4.483316	4.369641	4.777924
ASB1	6.6968894	6.490891	6.9925137	7.14085	6.7273602	6.5327587	7.2025642	6.7826595
MGST2	8.422099	8.317034	8.588101	8.827432	8.259062	8.727208	8.720245	8.715603
FNIP2	4.8267765	5.661609	5.4724846	5.88089	5.5615854	5.49949	5.6632004	5.6424103
GSG1L2	4.2710614	3.3977878	4.7044168	4.5492635	4.1506796	4.553266	4.586545	4.5671124
CERS6	4.8919454	4.6725125	5.5975995	5.7524242	5.1735134	5.3190103	4.92231	4.878605
NPC2	10.2465925	10.287811	9.9754715	9.904423	10.382487	10.05703	9.574939	10.007673
IL1R1	4.4743805	4.3060346	4.855094	4.8211365	3.950255	4.1589265	4.486705	3.8214593
TMEM159	6.6172957	6.335651	6.0074983	6.0427446	6.6169844	6.4794836	6.004276	6.3692775
OAT	8.576437	9.098713	9.678959	9.097006	8.740257	9.037667	8.823751	8.611998
UNC80	7.9711733	8.071513	7.3696094	6.7232957	8.296031	7.61475	7.8504467	7.649827
SYT12	4.7674165	4.9292073	4.523618	3.9459343	4.0850854	5.1076	5.0827394	4.4729576
ATXN2	8.440831	8.3068495	8.607991	8.636782	8.694644	8.6663475	8.608919	8.982201
RECK	3.6547923	4.190358	3.6887789	4.9599047	3.8931046	3.9861083	4.0218735	4.05098
EBP	6.7568436	6.749089	7.7646103	7.0098042	6.6028376	6.664528	7.1195846	6.6862164
TSHZ1	5.438732	5.496951	6.131555	5.8694587	5.6426144	5.7080092	6.058174	5.6956706
KLHL24	5.789914	7.1326375	6.4276533	6.6896343	6.311316	6.1881294	6.5172477	6.340684
NXNL2	4.3977046	4.200712	4.1282835	4.4047065	4.657717	4.198468	4.6411705	4.520577
PDE4DIP	4.6667295	5.0127044	3.9794629	4.7372217	5.671246	4.913711	4.6597466	4.7524476
TGFBR1	4.8562565	5.4540386	5.0761824	5.993219	6.0328827	5.1352534	5.939356	5.2959075
TWF1	5.311371	6.7848883	6.3568864	6.2632685	5.7431536	6.0512924	5.760889	5.384234
AGAP8	8.741171	8.707106	8.234067	9.199724	9.139405	9.6269865	9.377133	8.905428
SKP1	11.504985	11.866319	11.923406	11.81316	11.619469	11.975241	11.739237	11.7448225
BCAP31	5.58389	6.083562	5.988418	5.7998366	5.8618307	5.6656733	5.67617	5.932441
NUDT7	6.350602	6.4542255	6.1258006	6.2544403	6.7224894	6.3223276	6.656258	6.670734
LONP2	7.37506	7.4120965	8.026954	7.373228	7.482804	7.5312524	7.7464976	7.4344683
PMF1	6.975321	6.9427433	7.2057376	7.9457164	6.489945	7.268085	7.699238	7.48343
MTR	3.384725	2.6303198	4.116067	4.727746	2.4693751	4.0463705	4.7222776	4.1110425
DDAH1	4.5956507	4.4452763	4.354398	4.6579256	4.6995196	5.0700893	4.2546873	4.338556
ATP5S	5.474052	6.3743873	6.4902973	5.642222	5.9037127	5.8019137	6.0715795	6.249861
TBC1D12	3.3259523	4.112942	4.2575293	4.077663	4.043191	3.3010864	3.8666015	3.2529469
LHB	9.915737	10.140832	9.308077	9.4256315	9.962881	9.693314	9.258045	9.761268
RPS8	13.135265	13.242376	13.162536	12.599552	12.917746	13.527836	12.935426	13.282401
NR1H4	5.235116	5.0306816	4.937071	5.0123973	5.447706	5.091754	4.951872	5.2201743
HTRA2	6.041288	6.0099363	6.504048	6.6711373	5.8903584	6.2695093	6.1733265	6.0484233
KLHL9	6.037007	5.991815	6.299403	5.7912164	6.3849983	6.2130213	6.331364	6.327645
LOC730183	3.6527433	3.1237597	4.1227036	4.3687277	3.0042324	3.1834621	4.007533	4.394137
CORO1B	12.042229	11.941904	12.174005	13.144888	12.216043	12.338912	12.118353	12.124347
ST3GAL1	8.902069	9.14994	9.269538	9.615565	8.934353	9.129139	8.681754	9.216379
BASP1	5.166916	4.769797	6.388163	7.3173203	4.847514	4.3528576	5.7368126	5.339873
OR2T6	8.128164	9.011988	8.6480875	8.251643	8.520524	9.235643	8.495647	8.570814
HYAL3	5.055394	5.1352534	6.042018	5.5932803	5.416428	5.360963	5.6386285	5.4358587
CBLB	7.014876	7.313418	6.837647	7.2511497	7.0184627	6.943095	7.272264	7.226098
CD101	6.6773114	5.7707124	7.5464034	7.3097963	5.5904136	6.3674045	6.988473	6.472022
RPL37A	15.690512	15.30441	15.7604265	15.59591	14.8709955	15.344543	15.0156145	15.470529
CCDC130	8.847211	8.337704	8.794481	9.030335	8.289065	8.422287	8.868854	8.815594
PFKFB4	4.862076	4.947096	5.7220807	5.8063607	4.864768	4.527176	5.332668	5.3893533
PRSS58	4.3362474	3.7586393	3.0845065	3.892485	3.7478487	3.9718304	3.8442862	4.461297
GCH1	6.194855	6.645191	7.429083	7.307638	6.6697416	6.340796	6.774045	6.377144
AKIRIN1	9.769583	9.687089	9.605091	10.077301	9.483713	9.339576	9.865653	10.06979
MROH9	3.919665	3.9714565	3.1694493	2.7468052	4.2238817	4.6575975	2.367759	4.1991444
POLR2J3	10.5248375	9.550506	10.221626	10.570471	9.680586	10.526194	10.207528	9.996786
RBSG2	3.5638838	4.2921953	4.3357096	2.3446796	4.183979	3.1024451	2.367759	2.3757517
SMPD3	3.6259892	4.053207	4.1230364	4.2469463	3.5560746	4.427267	4.4920464	3.5908473
ZBTB2	7.7958045	7.8448644	8.52391	7.881534	7.620763	7.6958313	8.328185	8.171216
COL4A2	3.2786503	3.4701812	3.618268	4.22434	3.6332786	3.4601521	4.588894	3.9672089
RP11-433C9.2	7.6103554	7.8872395	7.8323927	7.5965776	7.841983	7.578252	7.6275067	8.031392
TMEM79	7.3009195	7.3290005	6.732459	7.4520717	7.4192047	7.4394436	7.72827	7.1190476
HTATSF1	5.8314342	5.701586	6.1438694	5.978446	5.6244144	5.9164376	6.0910306	5.4639854
SACM1L	6.5676007	6.526456	7.253338	6.6194205	6.9560585	6.964327	7.2939835	7.1662583
C2orf54	5.045845	5.354063	4.677601	4.2842073	4.758761	4.276688	4.065413	3.8835518
PPP2R2B	7.556673	6.80687	8.0944195	7.680599	6.4076104	7.1429663	8.038006	6.340382
IFNL3	4.8601975	5.335614	4.7331786	4.813148	5.362354	5.4440756	4.9042134	5.244359
DTNB	7.026016	6.8696117	6.3874464	6.8284183	6.858151	6.891535	6.21133	6.4625387
CCDC109B	9.993785	10.496785	10.260944	9.906601	9.819057	10.286603	9.759237	10.101126
RPL28	13.464295	13.39915	13.686226	13.131614	13.068811	13.567237	13.144888	13.650306
ZNF234	3.6909125	3.0059078	3.1353524	3.6450355	3.9532342	3.2243776	4.408606	4.57672
TRMU	6.619748	6.3467364	6.416045	6.7810264	6.472424	8.607409	6.431491	6.998691
PIF1	5.0612555	4.839575	5.746892	4.9835877	5.1823316	4.774386	5.03827	5.0334835
MFAP3	6.375772	5.520873	6.7374916	6.268956	5.989007	5.825611	6.602125	6.4445257
LY6H	8.036245	7.8903723	7.849786	7.32595	7.80564	8.010236	7.358614	7.9705386
CCDC42	4.564393	3.820991	4.077663	4.284698	4.066158	3.7586393	3.900816	4.1692185
C12orf75	10.2965145	10.144762	11.362274	10.305558	9.588647	9.986991	10.357959	10.221626
GZMH	11.254352	10.929346	12.457494	11.149383	10.289164	10.450252	11.486892	10.331528
ZPR1	8.407141	8.293738	9.016968	8.930751	8.225034	8.814478	8.847758	8.334902
ZBED4	4.225671	4.4999065	4.270699	4.7226343	3.746137	5.1662745	4.264057	4.3712
STARD3	8.083731	7.455352	8.309917	8.437892	7.7121453	8.326592	8.294631	7.940173
BAG3	7.1190476	6.6226487	6.404071	6.7629833	6.224677	6.4880657	6.757243	6.2151937
CHD1	9.035983	9.834687	9.528667	9.226576	9.13549	9.295653	9.220684	9.296424
NXPE3	6.1201234	5.9368334	6.895295	6.110942	6.317894	6.164757	5.5617847	6.0481663
GZMA	11.116632	10.978546	11.31762	11.222404	10.799688	11.325928	11.161834	10.7672825
WDR46	8.248286	7.780334	8.365902	8.345852	7.910248	8.511616	8.807116	8.238982
PPTC7	4.849562	4.20518	4.6108294	4.648259	3.9097276	4.1664767	4.5529194	3.9926915
NDUFB5	9.522178	9.638969	10.258624	9.488393	9.4199915	9.574081	9.641066	9.667967
FAXDC2	6.2340074	6.380371	6.3357882	6.7609434	6.4835563	6.085741	6.3778086	6.803615
CMTM8	11.362274	11.875125	11.209968	11.935536	12.008637	12.068535	11.190087	11.432615
TYW1	5.8085895	5.9075494	6.132682	5.9993963	5.9717693	6.264845	5.9498267	6.0163984
KHDC3L	3.7084444	3.4420137	3.7359374	4.6359053	3.5315418	3.8495758	4.37518	3.651329
TPD52	4.1723766	5.8355155	6.1748385	5.297873	5.0579314	5.793695	5.6134706	4.708409
NUP205	6.5717793	6.904236	7.3954244	6.782178	6.5862684	7.2101173	7.1729517	6.862648
XRCC4	7.276144	7.3583884	8.355185	7.771619	7.087214	7.3364697	7.679202	7.323143
AC004466.1	6.146369	5.2426314	5.4337745	6.341024	5.4195504	5.986987	6.0757704	6.1111116
PACS1	7.2878246	6.9425797	7.169007	7.5677986	6.9562473	6.8955097	7.8655143	7.5654197
IGSF6	6.5205026	6.678565	7.693348	7.517151	7.1815968	6.9223704	6.8300786	7.0223436
SMYD4	7.2129574	6.6005726	7.4516807	7.0883403	7.1318836	7.1807933	7.642544	6.9974627
PIGZ	5.395892	5.408352	5.0221386	4.982409	5.0221386	5.019044	4.6573534	4.940942
RHOT2	10.348959	10.19035	9.816838	10.401665	9.918092	10.027173	10.453994	9.89935
FAM209B	4.2313786	5.2284327	5.2457533	5.862895	4.662858	5.2635474	5.1401567	5.2290783
KRT32	5.0726595	5.5766945	5.4426394	5.70114	4.866562	4.7307787	5.124271	5.732608
ATP8B3	4.5125976	4.298076	4.073591	4.4939413	3.2705421	4.3195834	3.668548	3.3572638
TMEM107	5.7183337	5.060414	4.920142	5.02291	4.9646525	5.207668	5.042489	4.481201
LTV1	8.032976	8.285367	9.09127	8.342566	8.097835	8.404885	8.291414	8.458057
IRGQ	5.3766465	5.4047136	5.4063053	5.7316365	5.6415167	5.266974	5.588599	5.901822
ZNF821	13.828155	13.7210655	13.455941	13.308277	13.699335	13.343036	13.174271	13.80111
BC171856	3.6783042	3.3267605	4.2650604	3.650965	3.9708295	3.1154952	4.2241488	2.8644547
PSMC1	10.013828	10.374988	10.78006	10.2130375	10.040857	10.376032	10.124287	10.055911
HDAC2	8.2003355	8.279836	8.802971	8.557809	8.079178	8.759354	8.2003355	8.44705
MTSS1	6.926786	7.44468	5.927562	6.6955686	6.970373	6.856942	6.554798	6.3396792
POLR3F	5.769058	6.3371964	6.2675314	6.6017337	5.940563	6.431029	6.191827	6.2082796
CDCA8	4.2267537	3.4990768	4.419345	4.23597	3.9714565	3.771647	3.8465388	4.2105565
CSGALNACT2	6.9386415	7.252436	7.3005595	7.9596167	7.409726	7.1200104	7.0114036	7.0746007
GLIPR1	9.114023	9.384916	9.723044	9.499545	9.131752	9.042527	9.182819	9.392753
VAMP2	13.139376	14.315349	13.287035	14.186206	13.924665	14.442036	14.533359	13.21551
C12orf23	4.711522	4.6949353	4.0630765	5.356611	4.3545403	5.064124	4.2940717	4.714758
EWSR1	8.250462	8.855788	9.054277	8.788471	8.0123005	8.665393	9.088955	8.130761
NFYC	9.197156	9.253074	9.632322	9.592337	9.272975	9.161918	9.444239	9.278804
AC007919.2	7.1729517	7.5684667	6.368595	6.256045	7.4086437	7.0341187	6.6304865	6.9403358
ZFP90	6.168208	6.190253	6.070059	6.337533	5.91838	6.259233	6.5959597	6.087162
C5orf51	4.5045366	3.7813191	4.6075215	4.5471325	3.8645341	3.8493302	4.149997	4.706052
TMEM180	5.4613223	5.362354	5.5884194	5.2111387	5.4155984	4.9809923	5.014764	5.253811
KHDRBS1	10.444916	10.438602	10.816342	10.567726	10.205915	10.215537	10.477982	9.995229
FAM24B	4.019183	4.9299994	5.223651	4.7970486	4.9297853	5.034048	5.1381226	5.468738
RHEBL1	3.2919507	3.5225198	3.8044176	4.033799	3.4852784	3.5599139	4.4643855	3.6714914
CPSF4	5.94147	5.865925	6.4974117	6.2815614	5.940746	6.07247	6.5341473	6.4843044
TEKT4	7.785079	7.4524336	6.510389	6.9435115	6.7676606	7.5500903	7.0918384	6.8960495
TIPIN	4.056949	3.249795	4.433265	4.0718355	3.4886158	3.7971492	2.9866884	4.245573
IL1R2	7.0678926	6.8887568	9.647802	9.864977	7.1471653	5.474052	6.388022	5.941241
WRAP73	7.01561	6.3845916	7.098772	7.544444	7.0351357	7.693348	7.2929363	7.200387
KIFC2	12.218465	12.045161	12.149112	12.314858	12.214093	11.548662	12.570678	12.5699415
LCE1D	8.272331	8.531111	8.043659	8.028719	8.353461	8.673923	7.8670177	8.825489
TJAP1	7.6481876	6.844343	7.2460904	7.2750845	6.9586062	6.954103	7.3872833	7.3913126
COA4	6.2846055	6.1364512	6.962241	6.5948453	6.3662167	6.607639	6.2632685	6.401445
THEMIS2	10.114502	10.189605	10.291159	10.528769	9.89615	9.687089	10.097714	10.02219
RARA	9.944921	9.924888	9.292506	9.9721775	10.164336	9.955124	9.518029	10.010793
BCL6	10.661342	10.2812605	11.582635	11.658856	10.475236	10.573636	10.14881	11.083608
HIST1H2BC	6.294511	6.2693386	7.366358	7.28959	7.06845	7.251571	6.7649055	6.93694
C1orf106	13.42345	13.221152	13.16036	13.522991	13.3781805	12.994184	13.308277	13.852151
UBN2	5.9463983	6.005908	5.6169043	6.256412	5.9892793	6.136861	6.295544	6.1119137
MRPL40	9.219993	9.105661	9.741596	9.06446	8.814478	9.358184	9.293899	9.141609
TRAPPC4	6.2323146	5.656956	6.592333	6.3446045	5.946684	5.754176	6.6186137	6.2639623
GPR116	4.4208426	4.9123445	4.530342	5.34897	4.61632	4.5155926	5.3246565	4.4499435
STARD4	2.7864423	3.6209054	4.926577	5.259463	3.6006489	3.9969296	3.4856348	4.1951613
RPS18	11.11258	11.490625	10.98044	11.354963	11.248857	12.021737	11.527632	11.332374
PIGS	5.945385	5.7495337	6.2288833	5.8052034	5.8028436	5.7004914	6.0914574	5.810485
TTK	5.30711	3.6437886	6.7090063	4.1920266	3.2296624	3.9186897	3.571013	3.9077227
ATP6V0B	8.4968605	8.543063	9.455731	9.346252	8.481087	8.22875	8.717544	8.669154
C6orf25	12.609252	12.99177	12.432474	13.210595	13.119726	13.10641	12.947034	12.613214
MED19	9.295919	9.112648	9.241221	9.553149	9.152858	9.225199	9.246544	9.261051
SEC14L6	9.791975	9.642683	9.220862	9.451582	9.772703	9.700962	9.14994	9.370863
LTC4S	5.1813745	3.863738	4.3826103	5.161049	4.0294547	4.1979585	4.7447653	4.6707473
AC079612.1	6.1111116	5.5670652	5.6689453	6.217475	6.2444324	6.0444846	5.468738	5.7753406
OGFOD3	8.12127	7.907152	8.742622	8.356139	7.658069	8.416054	8.703495	7.7362514
NAT14	7.001209	6.5115085	6.659026	6.9614787	6.3741517	6.6810727	6.4559765	6.8719473
FAM98A	7.463032	6.4241376	8.549447	7.5634184	7.1074524	7.37506	7.928433	7.7075047
FSD1	6.6544394	6.0258913	6.2591295	5.547271	5.3052745	5.967586	6.4942822	6.011875
NOMO3	7.476891	7.815388	8.002097	8.021807	8.166634	7.7628613	7.957246	7.8188157
CIDEB	5.80736	5.6785007	6.2294908	6.3438654	5.9340587	5.617373	6.7678866	6.195108
SERAC1	3.3050056	3.34423	4.8032084	4.7495956	4.1991444	3.6216526	4.4782367	4.529669
CLDND1	8.0944195	8.200166	7.7772946	7.652325	8.186882	8.406847	7.608156	7.7859325
AC016586.1	4.071454	4.3610015	4.446308	5.100687	4.478057	5.0938005	5.2321005	4.699711
ZNF763	3.8080764	3.8503323	4.1588044	4.501718	4.2467127	3.5986173	3.7630498	4.0658245
GPATCH8	7.3086166	7.2070804	7.2831707	7.4972277	7.099144	7.7297716	7.711019	7.131757
PRMT7	8.309327	8.063558	8.145254	8.261004	8.142097	8.846487	8.657673	8.434457
DTX1	7.0053735	6.7839465	6.471768	7.1074524	6.5586185	6.778398	6.634212	6.662989
CDK9	7.1832333	6.870456	7.3619933	7.9038386	7.206362	7.062824	7.11813	7.2021136
INPP5B	3.820308	3.8972163	4.9602265	3.9063163	4.284921	4.402637	5.379427	4.823669
MB21D2	6.0982203	5.473445	5.7446046	4.94912	5.1116724	5.418283	5.2471414	5.0802107
WDR18	6.523936	6.0280914	7.4143605	6.549437	6.2755194	6.6151834	6.686684	6.6915345
SPHK1	6.7328644	6.403384	6.672694	6.196389	6.5955195	6.0942993	6.240351	6.5009365
GTDC2	5.369893	5.543032	5.5757146	5.4746504	5.4191427	5.818481	5.7001023	5.83303
LOC100288332	11.418646	10.975756	10.91033	11.180007	11.533116	11.350703	11.140325	11.7486
CST2	4.4863887	4.012622	3.9210615	5.1983457	4.319403	4.174921	5.270657	3.970619
MOB3A	9.813139	8.961466	10.040857	10.507824	9.650885	9.831065	9.63193	9.780923
SMAP1	6.7578826	5.634628	6.017322	5.5420146	5.3815923	5.295779	5.40055	5.356099
FAM177A1	6.921369	7.055998	7.4736533	7.135024	6.7988605	7.027134	7.345312	6.9450912
BLZF1	5.7587805	5.43979	6.0499134	6.2912536	5.453162	5.6087694	5.72705	5.540948
ALG9	7.1655354	7.4478135	7.6346607	7.1738133	6.794288	7.249329	7.339097	6.8388925
CTDSP2	7.269799	7.673058	7.162805	7.573826	7.373228	7.103995	7.667404	7.6919823
LOC440243	5.8479323	5.7029676	5.759811	5.439071	5.3743997	5.694728	5.515836	5.479338
BCL9	6.0600057	5.9865904	6.285167	6.322651	5.968908	5.887887	5.9362254	5.9871397
IQGAP2	7.7859325	8.287195	8.508732	7.69242	7.981114	7.285166	7.9348598	7.845176
ENPP3	4.4709535	4.386583	3.2723322	4.5104017	5.3671255	4.980564	4.479479	5.1532984
POLR3C	7.513324	7.1382914	7.628182	7.5480447	7.072986	7.6383443	8.309129	7.419501
ACSL1	6.2087216	6.1738143	8.426514	8.060809	6.03777	5.6754465	6.195234	6.8243723
RIMS1	4.867863	5.0985785	4.0636983	2.6374154	5.250836	4.2582817	2.367759	4.858597
KLHL7	5.592638	5.488039	6.138891	6.079792	5.543607	5.9012465	6.045149	6.029592
MAP2K7	5.0951023	4.6993027	5.4869766	5.9200835	4.9073887	5.0511737	5.3163147	5.3423853
MNT	11.344587	11.091573	10.741134	11.193898	11.116632	11.171978	11.27198	11.216306
BX842679.1	9.081181	9.055725	9.09267	9.567793	8.97749	9.073431	8.97749	9.118393
LRRC20	5.572332	5.509192	7.370323	6.0569024	5.2869396	6.077276	5.9472065	6.014034
RPL7A	12.384492	12.747367	13.075059	12.013848	12.264483	12.636872	12.227112	12.913217
ANKMY2	3.3309917	3.7963524	4.546386	2.3446796	3.880219	3.0512896	3.5447783	4.171279
MAPKAPK3	9.696723	9.63751	9.267498	9.445561	9.530524	9.837696	9.25082	9.96388
SPNS2	5.4365983	5.4472017	5.0325084	5.677443	5.5434604	5.888097	5.425633	5.5463476
MAPRE2	7.058237	7.5765963	7.130754	7.932881	7.6457386	7.2958355	7.9334807	7.947429
KRT36	7.3933992	7.5938115	7.09852	7.7362514	7.747465	7.5284123	7.3827615	7.0632677
SARM1	5.060666	4.9783974	5.4856462	5.569013	4.436096	5.2237697	5.874791	5.521431
RBPJ	5.639616	5.764041	6.369527	6.3709707	5.9985204	6.207991	6.248064	6.3773394
SCUBE1	10.555424	10.529929	10.060954	10.025651	10.474731	10.225656	10.119168	10.493441
HIGD1A	8.517094	9.146695	9.5334635	8.523121	8.892721	8.746347	8.927056	9.022926
RMDN1	6.396603	6.6541934	7.517779	6.3114915	6.2794895	6.1807256	6.69318	6.650661
LASP1	10.697412	10.399716	10.383167	10.46866	10.515918	10.307782	10.656395	10.566746
HS6ST1	10.762709	10.663656	10.017563	10.891089	10.815151	10.942992	10.697412	10.622052
HUNK	5.241347	5.094221	4.880087	5.2031946	4.484739	4.8489323	4.836775	4.9443493
MROH6	14.957134	14.703888	14.936188	14.617657	14.675096	14.080851	15.04475	14.936188
SERPINF1	6.7118134	7.194007	6.4835563	7.209464	6.7859807	6.9046626	7.546126	7.0028386
DIRC1	3.5183985	4.0190334	2.7279086	2.3446796	4.985462	4.791509	2.367759	3.9326775
CBLN3	8.433292	8.772259	7.8326116	7.269799	8.967344	8.248286	7.211153	8.437892
FA2H	10.175264	9.735204	9.855504	10.20217	9.977873	9.519252	10.176992	10.13092
SDHC	13.193164	13.162536	13.207032	12.778431	14.174443	14.235253	13.021332	13.42897
MICAL3	7.3064394	7.3948917	7.2597594	7.1829505	7.2344646	7.357337	6.993367	7.3503575
POLR1D	6.692844	6.285273	6.499427	6.7029185	6.0893097	6.517427	6.2554464	6.367062
RBBP6	4.6856437	4.639289	5.219001	4.692363	4.1213636	4.6100874	4.8624125	5.0325084
IFT27	6.342291	5.8472095	7.024637	6.9050317	5.6058297	6.3874464	6.6877418	6.4206223
BTN2A2	9.932814	9.845608	9.257473	10.030504	10.015405	9.96388	9.920073	9.813746
C16orf13	8.006474	8.292019	8.349198	9.053037	8.241316	8.779596	8.384298	8.219084
SLC26A11	6.7702365	6.846854	6.716456	6.9718585	6.6042514	7.392348	6.9994006	6.755672
BTG2	6.846854	7.504775	7.6779895	8.939344	7.5967283	6.8395863	6.932825	6.946409
CSF2RA	7.396219	7.4032764	8.17307	9.113142	7.5464034	7.156573	8.059311	7.7694316
DR1	9.786689	9.662832	10.295296	9.997259	9.642107	9.721431	9.765789	9.499545
SPINK2	4.4316826	5.5497274	4.1091733	4.908941	4.3563747	5.9757214	5.405401	4.8399825
PIP4K2B	11.405837	10.894734	11.68069	11.226803	10.682545	11.384722	11.532174	11.482484
AKR1E2	4.767684	4.5001764	4.2275715	4.4689875	5.088149	4.7071304	5.0702186	5.0954657
ANAPC7	8.811415	8.182838	8.732935	8.452065	8.482846	8.764709	8.863849	8.681506
DNMT3L	3.2277696	3.6523137	3.9589758	4.030724	2.80645	3.4733794	4.313182	3.489375
TEPP	6.777714	6.8435707	7.1400166	6.8698606	7.114366	7.5915055	6.997712	7.168787
MMRN1	4.0616636	5.6217933	5.6009784	5.4513936	4.2258787	4.9462023	5.3452473	6.606284
ZFYVE1	5.819935	5.766712	6.2766047	6.340684	5.974084	5.974977	6.251421	6.1166544
PDCD2	7.60248	7.7731023	8.447989	7.370712	7.33957	7.992268	8.150782	7.7284727
NOP58	9.78753	9.967834	10.841026	9.900038	9.531842	10.176992	10.305558	10.118527
SPATA6L	4.848817	4.834099	5.042139	5.544526	5.244544	6.694704	5.3605094	6.131555
TMED8	8.2176	8.257173	7.8272576	7.8343306	8.161618	8.045422	8.100523	8.158718
BMX	10.231995	10.0943575	9.752549	10.221626	10.4705515	10.744916	10.5248375	10.233476
POLR2A	11.040224	10.646838	10.120713	11.57869	11.123104	10.952312	11.455163	10.894734
QTRT1	6.9784045	6.7897105	6.9127154	6.669972	6.6704545	7.6711082	7.0068216	7.015362
TBL1XR1	9.099328	8.9856	9.256845	8.579321	8.67612	9.112136	9.058079	9.098713
CARNS1	7.1925354	7.082106	6.231905	6.6538486	7.100316	7.012473	6.803443	6.6738105
DOCK10	9.046987	9.028524	9.218428	8.564592	9.076203	9.183927	8.991063	8.849756
ATAT1	5.479677	5.1569424	5.5572853	5.7472634	5.4636416	5.832914	5.8055444	5.6700096
PRSS57	6.0569024	5.8993487	6.682247	8.573906	6.980999	6.1125956	6.336836	6.62678
IKBKG	6.3778086	6.3161035	6.0386963	6.112703	6.396356	5.9877934	6.109786	6.412816
LRRC37A3	5.413346	5.477728	5.586368	6.194019	6.099331	5.3087635	5.381197	5.9709563
NPR2	3.774757	3.681125	4.4972553	4.8687553	4.261018	4.101313	4.4207296	4.67981
HIST1H2BK	7.523661	8.591241	8.75247	8.407141	8.690266	7.944471	8.4292755	9.050033
CD160	5.8925896	5.608369	5.3980074	6.3668556	5.971932	5.9184866	7.628754	5.543192
SNW1	8.34969	8.73336	9.028261	8.392359	8.397341	8.39399	8.494916	8.410264
PLAG1	4.1556063	4.1135893	2.3592467	2.3446796	4.307766	3.8798685	3.543165	4.512047
UGGT2	2.987638	3.4214728	4.2082176	4.782583	3.5136523	3.958232	3.0171952	3.3498845
SIK2	8.071979	6.519518	6.4156017	6.7805085	6.7699	6.7230926	6.52978	6.7550583
NFATC2IP	5.940207	8.368464	6.2335925	6.4038496	5.5726743	5.805091	6.4392467	6.063253
DLG1	7.0421295	7.368268	7.518984	6.7101526	7.0053735	6.795764	7.047789	7.0676703
SH2D3C	9.623512	9.109167	9.855929	9.962289	9.526764	10.142938	9.910803	9.662832
KRT8	4.54611	4.566547	4.634474	5.1227994	4.7292457	4.9802103	4.7044168	5.2148266
FAM21D	7.737708	7.9337845	8.320382	8.105196	7.584754	7.551055	8.049368	7.8151665
UBXN1	12.192217	12.249289	12.533416	12.164221	11.90534	12.314858	12.227912	12.276282
ADAMTS20	4.5324893	4.843213	4.639718	4.3276424	4.0844064	4.323724	3.9332776	3.1349592
SNRPA1	8.384704	9.303933	8.827045	8.787273	8.500978	8.762706	8.354113	8.3707075
PIEZO1	9.136455	8.419494	9.122736	8.766744	8.923109	9.152858	9.263278	8.826551
SBNO1	6.7800355	7.2439938	7.249214	7.1743736	7.0467196	6.953949	7.063049	6.7568436
C15orf37	8.520524	8.350112	8.3128395	8.402496	8.340855	7.957246	8.072235	8.3629465
ZNF789	5.5854893	5.6778684	5.2645707	5.977263	5.88089	6.0461864	6.1620646	5.661833
TMEM92	5.836808	5.710717	5.452844	4.415607	4.5584407	5.1068144	4.5894895	4.727859
TGFB1I1	8.605311	8.128876	7.9304676	8.344621	8.113528	8.070001	8.6802435	8.251488
DDX27	6.7893715	6.7684035	6.8359904	7.4439836	6.655162	6.8048825	7.2965803	6.769404
UQCRFS1	9.030968	9.653096	9.891878	9.400772	9.228477	9.194384	9.445561	9.112648
KDELC2	3.7950685	4.3909497	5.11475	4.322224	4.1087494	4.426795	5.012992	4.3285937
TRAPPC3	8.4106865	8.382665	9.036567	8.734574	8.3334055	8.564021	8.697344	8.798039
CXXC5	9.050759	9.78162	9.238236	9.698119	8.850898	9.490694	10.2957115	9.253074
BEND3	6.0537057	5.6788225	6.6435614	6.036051	5.9227853	5.8597426	6.398878	5.994006
C17orf51	6.190253	6.1008635	5.8989587	5.886636	6.0015264	5.8585587	6.225681	6.2611775
LPHN2	6.9067326	7.0826373	6.5284677	6.5567174	7.433509	6.933287	6.412816	6.980999
RAB8A	5.9512978	6.274675	6.779015	6.8154593	6.364903	6.005654	6.526456	6.56941
DHRS1	7.5677986	7.401194	7.453849	7.584623	7.3954244	7.789744	7.96334	7.572384
PMS1	8.974392	8.643874	9.063389	8.97749	8.742059	9.543704	9.207945	8.779693
ITFG2	13.718335	13.513878	14.13414	12.951204	13.343036	12.885551	13.38385	13.885664
TMEM216	4.4353	4.323724	5.1830287	4.2773094	4.7403316	4.6462927	4.905368	4.8556156
YAE1D1	5.0018735	4.607708	5.3251467	4.9927454	4.1417866	5.411218	5.6360617	5.5382195
C15orf27	8.894249	8.681506	8.513334	8.816403	8.738356	8.750124	9.026575	8.858158
SEC22C	3.9437933	4.480074	3.8264878	4.611597	4.3335834	4.742288	3.863572	4.070821
CIAO1	6.499427	6.6573873	6.6724567	7.564224	6.528327	6.89891	6.7913136	6.8269744
PLEKHG3	10.068003	8.891304	10.200705	10.478815	9.521377	9.720238	10.599946	9.484808
RNF34	6.041669	5.820833	6.920058	6.207898	6.2218285	6.0305467	6.3501735	6.2359915
TRUB2	6.0320835	5.9490166	6.782178	6.6716523	6.0481663	6.297224	6.3720193	6.429713
POLR2C	9.264526	9.210215	9.526764	9.374369	8.762023	8.731991	9.001863	9.326769
OR1N2	3.7468581	3.616129	2.3592467	2.3446796	4.7579007	4.393907	2.367759	3.0857344
STX6	4.6563454	4.4248796	4.2284503	4.9664135	4.8804517	4.780454	5.0430217	4.9140997
STK35	5.329391	5.2864265	5.4619846	5.933787	5.0964866	5.442052	5.644534	4.9227705
LRRC39	4.319403	4.47966	4.5808196	4.833847	3.914648	4.414119	4.6539326	4.743596
SERINC5	7.393525	7.2803783	6.823123	7.259467	7.3802457	7.6423507	6.877287	7.433509
C1orf177	4.3580937	4.530176	4.301088	3.9761822	4.6231437	4.631074	5.1707125	5.1522303
TLL1	4.650168	4.385991	4.4875727	3.8691213	4.100461	3.9244263	4.41839	4.734373
MROH5	5.124271	5.941241	5.3596168	5.2983437	6.005322	5.703589	4.7917204	5.15076
EXT1	3.3623009	3.2835174	4.2078934	4.5509934	4.293684	3.9611452	4.419345	3.9629064
PRKRIP1	5.231889	4.9395194	5.2071595	6.0177183	5.3387146	5.3684926	5.5828676	5.8434587
SRSF9	9.065395	9.004542	9.817991	9.362684	8.87417	9.308891	9.466631	9.0215225
TSPAN14	5.4049406	4.785306	6.119131	6.3984275	5.3168645	5.6010866	6.475292	5.736074
ELK3	5.404204	5.055394	5.4508486	5.2402825	5.052501	5.122619	5.4073305	5.6017013
SULF2	5.594534	6.526305	6.9011364	7.0562487	6.712575	5.7933393	6.619988	6.9401383
MAPK7	5.6330686	5.683699	6.1504827	6.438538	5.3471746	5.5757146	6.149575	5.814472
SPATC1L	13.282401	12.85634	12.957488	12.5347	12.630458	12.685985	13.0613165	12.962164
GAS2L1	6.1414714	6.6404266	6.5316653	7.280886	6.2826633	5.9579554	6.7261677	7.7160964
MMAA	5.938985	5.8968244	6.960537	6.2507157	5.239168	6.590519	6.5083838	6.3022118
SEC24D	8.508732	8.179589	9.700419	9.003595	8.330979	8.963392	8.831997	8.426514
VPS51	9.217434	9.1314125	9.477015	9.435747	8.989035	9.651763	9.63707	9.669531
SRF	5.447706	5.2173443	5.935123	6.440941	5.137604	5.5914307	6.021185	6.2025857
EPB41L4B	8.864815	8.776992	8.365635	8.672758	8.813904	8.806386	8.626958	8.601256
RP11-379H8.1	7.401194	7.145815	7.0935335	6.8674164	7.6733775	7.1850696	6.9533925	6.93994
SERPINB2	5.8788085	5.7688923	5.7923613	5.6302876	6.033438	5.863357	5.4711246	5.950622
SPINK4	3.8238328	4.1723766	3.905203	3.9937325	4.044991	3.215388	3.4310682	3.777391
C14orf142	4.987976	4.7410326	6.207991	5.4480953	4.841958	5.4188676	5.4815583	4.7566075
CXorf57	4.7105517	3.9610653	4.589933	3.501766	4.185157	4.0400124	4.1915627	4.7203765
CCDC7	3.7611384	4.991415	4.882985	4.6262	4.1829987	4.738703	4.3434105	4.379773
NID2	5.9045367	6.0132875	4.9701595	5.7848787	5.9331846	5.6577353	6.0320835	5.754677
PRRX2	10.392569	10.209308	9.813746	10.754069	10.095245	9.956165	10.749745	10.529929
GLCCI1	6.9336996	6.0625744	7.940173	7.217524	6.778624	6.9802217	7.584422	6.7378416
MBOAT2	6.6995506	6.528597	7.51191	7.8526726	6.675332	6.7409954	6.9230294	7.211644
ZNF219	9.6896105	9.918092	8.918554	9.785391	10.420443	10.387195	8.714418	9.857466
GABARAPL3	9.283113	9.691055	9.061188	10.134815	9.167941	9.4872	9.414926	8.761565
LDLRAD3	8.205171	8.017283	7.7877464	8.131096	8.236081	8.039744	7.801881	8.031628
PARP2	6.532045	6.263494	7.285415	6.156636	6.1322365	6.2303686	6.4701595	6.165565
SYN3	4.6958575	4.706052	4.236939	4.419142	5.04861	5.037534	3.8840206	4.5694284
TMED2	7.658348	7.8195868	8.737645	8.19705	7.3506255	7.6578975	7.675205	7.6298776
ITGAM	9.735861	9.602083	9.493293	9.761268	9.543704	9.526054	9.677615	9.535573
ZBTB21	4.7118616	6.066855	5.60129	5.532461	4.8687553	4.809292	5.1813745	4.4257812
EPB41L5	5.0530915	3.894982	3.4874644	3.5425682	3.3524249	3.6301801	4.6808987	3.9836178
ILKAP	8.813904	9.021104	8.665653	9.147312	8.773988	9.196442	9.289067	8.924967
ACSS1	8.683201	8.529522	8.6802435	8.543328	8.704827	8.365902	8.590138	8.618011
RGPD4	5.365297	5.7954354	5.957596	6.225681	5.5981693	6.2106194	5.5186734	5.682571
PPP4R2	7.441723	7.5746365	8.559464	7.5671444	7.380435	7.4646235	7.4092374	7.4224963
MCTS1	7.6030025	7.7446785	8.622117	7.750369	7.49135	7.581014	7.5795817	7.5305734
SRRM2	11.142525	10.908149	10.898391	11.446045	10.80807	11.025906	11.482484	11.271069
IMPA1	3.451031	3.7699144	5.209994	3.2556717	3.9565244	2.962328	4.4291463	4.568987
DCAKD	5.6370125	5.254324	5.5495005	5.037839	4.965192	5.14556	5.3772445	5.2683444
STRN3	4.6530747	4.8880434	5.4679103	5.52903	4.6792107	4.5019674	5.066268	5.2609186
IFFO1	10.710393	10.157475	10.283089	11.083608	10.54809	10.617958	11.036734	10.737903
NEK11	4.94912	5.405401	5.5186734	5.5286064	5.039097	5.376841	5.461546	5.043937
APCDD1	5.3277655	5.163	5.505523	5.499295	4.9331665	5.0803723	5.113769	5.0803723
GSS	6.0339155	5.719508	6.7261677	6.627803	5.956336	6.5018144	6.8649406	6.6029863
ESRRA	5.4351044	4.2326617	5.791952	6.306954	5.1333485	6.2814317	6.2459555	5.633824
TSPAN13	4.794519	5.9554195	4.2600446	4.6705837	4.703449	5.0337934	4.854807	5.2208247
AMDHD2	8.60483	8.766744	8.204885	8.365217	8.445727	8.438894	8.181582	8.342077
ZNF730	4.424462	4.7651052	4.539982	4.7797856	4.3083196	4.283119	4.769797	5.0758495
OR9G1	8.104165	7.5278673	6.9744024	7.9180975	7.830681	8.749089	8.438173	7.3701215
LTA4H	9.248406	8.749089	9.428698	9.760421	9.217753	9.635604	8.992448	8.7206955
ST8SIA6	4.6066732	5.225132	5.439071	5.141288	4.842063	3.95855	5.473445	4.703339
PNKD	6.0279465	6.4206223	6.1593094	7.0768504	6.50614	6.37751	6.313928	6.560274
C1orf194	4.9488	4.7111883	4.7857256	3.4869323	4.0790195	4.8177137	4.078002	4.2801213
TEX2	7.2910624	7.364094	7.3488355	7.1695957	7.25659	6.7976265	7.0184627	7.2705417
DUSP14	5.0437927	4.997189	4.9395194	5.0667777	4.69255	5.3432107	4.762423	5.3469973
HTR5A	6.1955976	5.627627	5.434141	5.6014013	5.7800164	5.8678584	6.086501	5.304422
IGFBP3	5.1072927	4.252303	4.8706737	4.5958686	4.234144	3.8776517	4.2188873	4.0122805
GRAP	5.52646	5.032744	4.621202	5.8479323	5.553438	5.4578037	5.7375007	5.1672955
TYMS	6.676136	6.2046847	8.706247	6.9749336	5.8650327	6.5123534	6.3896194	6.2467027
AX747988	4.917963	4.3786426	4.02067	3.4172356	3.875387	4.526604	4.185673	6.8883724
IGFBP2	6.0227337	5.6563516	5.3702135	6.3795023	5.6240864	5.9101615	6.4213853	5.6693707
GBP2	8.254327	8.279351	9.4852915	8.9146385	8.241996	8.171594	8.507509	8.1505785
EPDR1	4.5681415	3.8062854	4.9412584	4.88086	3.9861083	3.6555097	4.6106544	4.095269
CCS	8.6480875	8.418496	8.3200035	8.465907	8.46163	9.176366	8.834328	8.6015415
EIF3E	11.519934	11.7467165	11.7335	11.499715	11.140325	12.135053	11.581342	11.6160145
SPATA5	4.413966	4.1603966	4.675012	4.350043	4.6993027	4.438703	4.5858006	4.381688
CCL18	5.4787087	6.318903	5.446206	5.48118	5.2822156	4.708409	5.4313426	4.79009
MTFR2	3.9685342	4.509227	6.123216	4.181881	4.222649	4.496542	4.178891	3.9697185
ZNF143	5.6901984	5.993782	6.4672213	6.197283	5.8353963	6.198804	6.0446897	6.3308387
DCST1	7.3158464	7.500522	6.895674	7.7088647	7.546126	7.7345986	7.374012	7.686978
C7orf26	9.1749735	9.239386	9.030101	9.181105	9.282314	8.989035	8.937939	9.40018
MED30	6.2117662	7.353322	7.3203254	6.8125463	6.7803445	7.2937636	6.993126	6.5770392
ZMAT5	5.189412	5.7902727	6.703395	5.661752	4.7642255	6.0147696	5.933588	5.5735455
BBC3	4.5786595	4.2436833	4.9574337	4.9014926	4.5752153	4.7768564	4.820204	4.326741
MGRN1	5.2904296	4.9331665	5.3480372	5.5617847	5.0295825	5.081434	5.1430855	5.1991987
MAP1S	9.096462	8.912939	8.794124	8.861374	8.897938	8.61852	8.958935	8.969975
HDAC3	8.842048	8.771174	9.043939	9.210215	8.566621	9.139867	9.262114	8.913468
CXCL6	5.930152	6.5666747	5.818481	5.895647	6.0280914	6.1181326	5.750786	6.259839
SEC31A	8.139611	8.474062	8.850898	8.157495	8.27282	8.389913	8.441083	8.402129
GSTM2	9.09267	8.844358	8.400496	8.352811	9.102453	8.731289	8.9203	8.697747
LHX2	4.68994	4.393304	4.75834	4.846711	4.0654845	4.8016825	5.6125484	4.987339
CAPN6	8.19705	7.830922	7.151398	7.8176317	8.252944	8.116972	7.6820774	7.5441008
CLEC16A	5.5089703	5.0123973	5.6507845	6.3103952	5.120104	5.5971603	5.8840694	5.8618307
MCL1	10.901897	10.566301	11.935536	11.400335	10.995357	10.4705515	10.602785	10.642037
TSHZ3	4.7681327	5.2229996	6.711558	6.161067	4.8905883	5.1078734	5.7181673	5.813496
C19orf59	12.701453	12.568509	12.636872	12.895908	12.435986	12.520389	12.834011	12.85042
GTF2H2C	6.650348	6.8456774	7.9404984	7.0794373	6.8962493	6.798441	7.0668755	7.2740073
GMEB1	3.9079442	3.8701515	5.0196085	5.566638	4.6595836	4.2776875	4.47966	4.224963
MSTO1	6.071195	5.6645527	5.693757	6.019213	5.6055756	6.608389	6.2397165	6.1733265
TET1	11.686041	11.265975	11.313765	11.009389	11.492566	11.234924	12.028032	11.576473
RANBP3	11.02494	10.743263	10.832893	10.703143	11.025906	11.048892	10.570471	11.023748
FGD4	4.875685	5.879392	5.8999662	5.937024	5.50493	5.3149915	4.553992	5.0181165
PTGFRN	3.204043	4.490851	2.3592467	2.7369003	3.1078477	5.8389277	3.55367	4.3515563
MAP2K6	7.2101173	5.2919817	6.066855	5.6769533	4.9812684	5.3592887	5.459259	5.242789
LIPN	5.1642823	5.632901	5.31179	5.8736086	5.6023107	4.9897003	5.588777	5.2071595
ADPRM	5.446311	6.6114435	5.360963	5.4558787	5.1828313	5.3032985	5.553614	5.3536086
MS4A8	6.239071	6.02297	5.802401	5.1924076	5.4287305	5.4304705	5.5589604	5.4805098
TGDS	6.7446666	6.3957806	7.2332077	6.5775356	6.6000967	6.8715916	6.991973	6.7172027
URB2	5.7707124	5.3153415	5.8390527	5.3732195	5.862895	5.671246	5.424475	5.607723
KANSL3	10.117558	9.885029	9.761628	10.016968	10.114074	9.772703	10.074012	9.943571
SAMHD1	6.580932	6.2949257	6.966637	7.5102873	7.308916	7.337037	7.564224	7.1775885
KCTD17	6.3995214	6.322651	6.657585	6.214778	5.540948	5.896185	5.6454487	5.72181
PRKCI	6.5272684	6.2210455	7.072119	6.8868427	6.4726715	6.6941767	6.615325	6.773671
RRP9	8.061327	8.20646	8.201609	7.9784	8.236435	8.022464	7.7082424	8.325612
ZNF646	5.3477073	4.5904517	5.6390877	5.0551324	5.346266	4.802333	5.354063	5.6009784
VPS33B	7.2173443	6.8575754	7.1098433	7.033618	7.0329776	6.843179	7.1810913	7.0699244
PKN1	7.874523	8.109961	8.18593	8.054624	7.9498076	7.9678774	8.344101	8.232947
HAP1	6.9365726	7.069006	6.4513655	7.5992413	6.8243723	7.7226963	7.1369524	6.9030857
CTDSPL2	6.5344048	7.2696276	7.0508895	6.5255246	6.5642757	6.8629646	6.5645814	6.904409
C5orf24	4.1913404	4.6806493	5.6498775	5.308212	4.613483	4.8634143	4.912511	5.1114817
EMC1	6.5402346	6.606284	7.8365517	6.7808485	6.9163437	6.904409	7.120689	7.1227636
RALGAPA1	6.5539055	7.356071	6.634212	6.6356707	7.1437917	6.867183	6.526305	6.7724543
NDUFC1	13.3239155	13.637489	13.675681	14.021403	13.554874	13.164005	13.767256	13.652192
DENND4B	8.992448	8.827766	8.541763	9.496787	8.958682	8.9258795	9.118764	9.181105
SH3PXD2A	3.905287	4.0549703	4.4110684	4.0997715	3.407108	3.1703377	4.6839747	4.3252134
FAM173B	3.9326775	4.4157786	5.6511416	4.937522	4.2670746	5.037839	4.805146	5.120104
AP2M1	9.447458	9.724692	10.133354	9.978301	9.803148	9.747068	9.913276	9.940884
ZC3H11A	7.0918384	7.155679	7.4171844	7.6919823	7.03196	7.219456	7.501659	7.2878246
TMEM70	7.945934	8.056214	9.066721	8.003938	7.81166	8.140347	8.171216	8.056214
SIDT2	7.594103	7.1071286	6.731688	7.015752	8.234903	7.4265537	7.431278	7.3554144
HAUS4	6.2626595	6.1168804	6.9410458	6.126699	6.156323	5.944852	5.8534675	6.2422743
FLJ00285	7.96334	7.9027596	7.6229763	8.261703	8.164499	8.1845665	8.016093	8.115181
CUTA	10.828603	10.651615	11.130604	10.640873	10.397757	10.887903	10.793317	10.750874
INPP5K	7.381367	7.3196983	7.849466	8.119782	7.1204405	7.402521	8.084289	7.814099
GSC2	4.3170147	4.2415867	4.2890086	5.0277786	4.9443493	4.662858	4.9546356	5.315941
AC073188.1	6.7998896	6.818294	6.6896343	6.8246446	6.2477107	6.2611775	6.6578593	6.662517
RNF223	8.852931	8.856181	8.3801	8.08651	9.022075	8.742622	8.062345	8.621766
CASKIN1	4.5529194	4.346539	4.613703	5.5599947	4.4839644	4.8294215	5.365449	5.3058057
RAB4B	6.745016	6.4230614	7.2377357	7.50955	6.6122727	6.8057413	6.995678	6.9488306
ZSCAN26	6.5441117	6.2608566	6.5101976	6.6773114	6.3795023	6.4803724	6.52277	6.4412007
GTF3C3	7.4369793	7.5577173	8.048332	7.327525	7.4323597	7.584754	7.4119167	7.7587028
FAM46B	4.084128	4.764158	3.828329	3.4604695	3.802378	4.3653474	4.6620083	3.7979293
PRPF3	4.835169	5.456406	5.275718	4.9328847	4.7311764	4.8248243	5.328556	5.4365983
LOC100288142	10.619287	10.476555	10.585556	11.607434	11.002228	11.093501	10.611299	10.781394
TMEM14A	6.0703664	6.1653876	7.0624065	5.9857345	5.0155907	6.0611553	6.0312166	5.7094045
HIST1H2AI	2.7328508	3.5541897	6.063037	4.878605	3.5410428	3.7929778	4.1373277	3.9340563
DUSP7	9.663696	9.167422	9.550104	9.70598	9.241221	9.484808	9.785391	9.423252
C14orf132	4.1108823	3.3893151	3.240679	3.843371	3.6146064	4.2465153	4.3528576	3.8904397
PDDC1	9.113142	8.61608	8.489541	9.207264	8.521843	8.666993	9.35925	8.521977
CD99L2	9.469448	8.941305	9.883283	9.989854	8.8993635	9.544863	9.870217	9.453248
FAM84B	5.5478907	6.959668	6.515113	5.7564144	6.1125956	5.810305	5.413542	6.2221932
NCR2	6.2479105	5.930947	6.339099	5.9788713	6.0269823	5.980866	6.3316784	5.980432
ZNF587B	5.905672	5.4288626	5.3116255	5.83633	5.074183	5.6878448	6.0736356	5.7375007
MRPS23	7.2807817	7.137342	7.885352	6.8407025	6.7150197	7.2091866	7.285166	7.0480947
PKIG	3.1005359	3.9959366	3.4145603	3.9544775	3.5463846	4.5814114	3.7847357	4.530342
NAT6	6.9011364	7.2310796	6.652357	7.014876	6.7340527	7.186527	6.6402316	7.1660366
PRM2	3.7341676	3.564904	3.6932473	4.6504755	2.7416039	3.5914268	4.249424	2.3757517
AKAP8L	5.606984	6.135482	6.0569024	6.02492	6.045293	6.1801095	6.213297	6.270369
GNG11	7.6737485	9.612455	8.709566	9.621312	9.550506	8.423024	9.296633	10.555424
HCRT	4.6767454	4.768655	4.6323843	4.5336194	4.7487965	4.3915377	4.338467	4.69459
ZCCHC8	8.9203	8.349198	9.179787	8.576817	8.516877	8.871176	9.677798	8.915159
POLRMT	6.663147	6.198207	6.593274	6.6804857	6.169563	7.050672	7.0379443	6.608499
ZNRF1	6.4831576	6.455078	6.382347	6.480753	6.4265947	6.1930976	6.3840013	6.810279
FCER1G	6.903255	7.1431365	7.24092	7.9885936	7.7552233	7.231216	7.5130405	7.5432944
HRAS	5.8429384	5.9803047	6.2735815	6.224478	6.261483	6.1977673	6.2800326	6.106582
PMS2	6.2221932	6.1961327	6.445332	6.5144825	6.4344034	6.3467364	6.220228	6.3578296
DHX32	5.0851526	5.149498	5.390054	5.429865	4.940942	5.190437	5.6339746	5.1031795
BRI3BP	4.2733703	3.959895	5.259281	5.571393	4.577457	4.746175	5.06698	4.989094
GNAI2	11.347752	11.209968	11.90534	12.001442	11.220646	11.234	11.639901	11.579963
FGD3	8.810062	8.422287	8.506689	9.20635	8.748751	8.955497	8.556188	8.959316
MMP9	5.3157134	4.365626	6.8041987	5.6998463	4.5323324	4.305822	5.065674	5.071158
PSD3	3.9258943	3.848694	4.1216955	4.8285704	3.3975086	3.811138	3.7368462	4.5164623
HVCN1	10.071855	9.9388075	9.785391	10.124287	9.947415	10.195956	9.793061	9.918715
TSR2	4.041481	4.6582756	5.0817738	5.255374	4.672354	4.2512445	5.22854	5.056966
TRAF7	5.79249	5.6383133	6.4357758	5.9877934	5.1487145	5.426997	6.0074983	5.929079
ALDH6A1	5.551354	6.3239326	6.127833	6.139872	5.9101615	5.8040895	6.020364	5.9347
DYNC1LI1	8.355325	8.024501	8.760796	8.177756	8.264896	8.336303	8.036617	8.152802
PHF8	5.7002907	5.685824	5.6129155	5.9640074	5.235116	5.6235847	5.766478	5.8991714
TMEM218	6.3022118	6.1899123	7.07848	6.4811997	5.91209	6.3190417	6.496446	6.5586185
GAL3ST4	4.7292457	4.0699353	4.9639807	5.670571	4.556837	5.5516095	5.7879214	5.3488026
PRSS37	9.209907	8.935156	8.550913	8.697747	8.921151	8.550395	9.110343	8.817043
RPS27A	6.265684	5.661752	5.895647	6.087528	5.7183337	6.3058214	5.7788644	5.810989
TGFBR3	9.17713	9.07292	9.625122	8.949179	8.368934	8.9216175	9.451582	9.045162
SLC22A23	5.9061823	5.3200645	5.0476394	4.5554814	5.005791	5.0381365	5.701586	5.5417304
ISCU	9.295653	9.261051	9.564321	9.468941	9.0386095	9.197708	9.395019	9.189596
FAM162A	8.008723	8.214238	8.363945	8.144508	7.7394333	8.575895	8.636782	7.9892907
USP39	7.2622423	7.0273952	7.5421643	7.578992	7.282326	7.5890627	7.5523643	7.409726
DOCK11	9.094386	9.292046	9.913276	9.378207	9.119294	9.567454	9.367098	9.193637
SLC25A13	3.7058623	5.0792937	4.6787686	4.6937294	4.3859153	4.2596655	3.8344529	4.2939153
THOC1	9.423627	9.337423	9.587234	9.357488	9.300507	9.62408	9.537874	9.6047945
WDR26	8.363695	8.37759	8.90161	8.629651	8.148331	8.240893	8.774651	8.346167
FGFBP1	5.9514594	6.443107	5.54056	4.7005186	5.9942026	5.820329	5.204008	5.3157134
MRGPRX1	4.885528	5.0829287	4.4033246	3.880219	4.9672914	4.4093676	3.9909186	4.5792303
EXOG	5.5162516	5.6323824	5.963809	5.8989587	6.1069393	5.855589	6.1403065	5.656072
RGS8	5.7145386	6.0385265	5.2897496	5.773134	5.8164873	5.8179064	4.6145034	5.430097
ATP5A1	11.352397	11.404319	12.161974	11.165635	11.176059	11.672069	11.620327	11.319165
FOXM1	4.6929483	4.537057	5.604607	5.0852585	4.724833	4.8727407	4.6231437	4.64955
OXCT2	4.0630765	3.1049693	5.9834757	4.5299373	3.4368722	3.8056986	4.203191	2.3757517
TUBA3E	7.8290787	8.374199	9.076203	8.804522	8.579531	8.145953	8.044405	8.515938
CCPG1	6.1662207	6.2858534	7.3023005	6.6877418	6.496446	5.941241	6.1121845	6.2310476
HSPB9	6.76513	6.8830504	6.4963284	6.925196	6.968967	6.510389	6.880206	6.6892495
PIAS4	6.610898	6.676825	6.674521	6.535649	6.3896194	6.274675	6.583016	6.6340365
LRRC74A	11.722972	11.828923	10.661342	11.878815	12.312288	12.3721695	13.082135	11.198996
SFTPC	4.6575975	4.274843	4.3959894	4.3182416	4.6177244	5.7834754	5.5573683	4.4474983
IRF8	7.6928654	8.165941	7.5517488	8.276416	8.044887	7.9337845	8.274271	7.9380465
DSC1	4.4127173	4.6839747	3.7641332	3.8054514	5.57953	4.681813	4.0892887	4.4433727
RP11-187E13.1	5.586368	5.7149096	5.2047653	5.233149	6.029592	5.6435785	5.0046	5.331237
NFKBIL1	9.084177	9.259781	8.717898	9.456526	9.565447	9.454019	8.622955	9.285754
PSPH	6.3758564	7.5345936	8.06911	2.734521	6.1144295	7.544444	6.1351895	6.1459165
ADD1	8.318827	7.9404984	8.055568	8.688626	8.130214	8.152288	8.365635	8.05755
BDH1	6.9014635	6.646327	7.0390882	6.983253	6.722858	7.6995573	7.008115	7.5025024
SPTSSA	5.855866	5.9150643	6.564778	6.4305882	5.5060654	6.0703664	6.3683314	6.192402
RCN2	6.9428673	7.6377764	7.519269	7.0565104	6.743736	7.5666065	7.097703	7.0304384
CRYZL1	6.182236	6.5257716	6.338929	6.391801	6.127833	6.596441	6.484759	6.059804
TIGD2	3.8951917	3.8028333	4.737858	3.996084	3.33996	3.7824466	4.7911716	3.98971
C21orf59	9.918092	9.538276	10.205915	9.817991	9.681948	10.102264	10.013309	9.817264
AC008948.1	6.428746	6.232174	6.1711516	6.1822042	6.2310476	6.0757704	6.7239795	6.1905837
PRPF40B	7.6383443	7.475727	7.3827615	7.460099	7.3545346	7.4877534	7.7535114	7.142519
DNAJC2	7.1174107	7.72195	7.8206887	7.256185	7.033452	7.5930343	7.410802	6.975321
GIMAP8	5.046186	3.6289878	6.058397	5.7773604	5.260135	5.032744	6.138127	5.725319
SLC17A8	7.7130914	7.7899823	7.4578915	7.6544747	7.8395987	7.338213	7.4653115	7.3948917
CTB-96E2.2	5.220928	5.2219615	4.6231437	4.6857624	4.908009	5.04979	4.4632926	4.784623
UBAP1	4.619215	4.9160547	5.6832786	5.512546	4.886384	4.6834245	4.998491	5.3468
TEAD3	5.655886	5.769918	5.38372	5.3300757	5.7636495	5.302723	5.825103	5.62709
CXCR3	6.189364	5.41531	5.795139	5.3607187	5.543831	5.733857	5.5070324	5.5675516
USP54	8.681754	8.86313	8.536551	8.3801	8.646497	8.529996	8.880505	8.937314
PLGLB1	8.165633	6.4559765	7.98663	7.578252	7.626028	8.307835	7.68279	6.95849
ITK	6.9256687	7.0785413	6.6787577	6.7652707	6.9751453	6.988473	6.9311967	6.997894
TTC40	5.562303	5.5819283	5.456648	4.6624002	5.6180353	5.566055	4.4056206	5.1271424
IDI1	7.258486	7.95487	8.271397	8.204626	7.8631024	7.2121916	7.186527	7.3431525
ADM5	7.8846636	7.7847924	7.8004847	7.7537756	7.679202	8.043659	7.5473523	7.7877464
SLC35D1	3.6009355	3.887866	4.7218523	4.0250435	4.1387095	3.8844094	4.0875216	4.3818913
CALCOCO1	7.909269	7.7141504	8.209495	8.4968605	7.8290787	8.040363	8.444253	8.278871
STOML3	5.5881057	5.979393	5.21576	5.202425	6.0110903	5.304731	5.2093573	4.7592597
KARS	9.854798	10.171802	10.623898	9.697297	9.851093	10.19654	10.086212	9.819057
DESI1	9.961693	9.627694	11.5441	9.879788	9.689129	9.894924	10.120713	10.19918
NRSN2	5.3200645	5.546036	5.386449	4.5864124	5.4251175	5.001542	5.1062512	4.882985
RPRD1B	5.415773	4.9443493	5.696551	5.814828	5.3329124	5.4948196	5.6160226	5.8932095
TTC13	7.481489	7.2591095	7.616581	6.8861203	7.253973	7.1992884	7.6963315	7.3034525
MRPS28	4.7586117	4.741661	5.904195	5.4721594	5.112193	5.2162886	5.53721	5.2983437
R3HCC1L	5.7234983	5.7323527	6.4363437	6.3387327	6.0357924	5.5593038	6.26979	5.785239
MSX2	7.427339	7.7246933	7.496241	7.5025024	7.349466	7.3058567	7.303829	7.4506793
CLDN1	4.822927	4.4257298	4.3003507	5.0616455	4.681942	4.1309175	4.8357954	4.0629435
TOM1L2	7.437752	7.0373597	7.1750197	7.459708	7.0300217	7.1660366	7.41643	7.4646235
GPAT3	6.305126	6.069443	5.920876	6.0424614	6.967783	6.2361264	5.6670084	6.1578827
SHROOM1	11.817715	11.764612	11.519934	11.951749	12.141672	11.849458	12.001442	11.883793
NPEPL1	5.5675516	5.6271715	5.391496	5.9273458	4.952724	5.285899	5.8127356	5.354264
CEACAM4	5.2780347	5.548037	6.4848857	6.8819203	5.550435	5.002516	5.6703715	6.109786
NOL8	6.6716523	6.155029	7.2977724	6.4714575	6.154412	6.62736	6.951781	6.895295
MASP1	4.3160033	4.596492	2.965383	4.345162	5.003926	4.295758	4.4770136	3.9801657
LINC01272	4.43157	5.5932803	5.7082367	5.818481	5.810066	4.854137	5.2529697	4.823551
ATP5EP2	6.4978914	6.770521	7.555007	7.3799214	6.1600165	7.110255	6.765999	6.9289975
TRERF1	6.3257575	5.725319	6.289073	6.9425797	5.9356213	6.000991	6.7380595	6.2967734
HMGN5	4.125615	3.2419453	4.5556145	4.8615866	3.6640534	4.459805	4.443111	3.700532
CBY1	4.982045	4.4458284	4.8301477	5.104997	4.764971	5.358873	4.950562	5.6140347
ADRM1	9.988237	9.345963	10.602785	10.475236	9.559191	10.133354	9.784825	10.161196
LMF2	10.446976	9.998189	9.952351	10.703639	10.073601	10.413219	10.729257	10.542801
PLD2	9.028261	9.141609	8.527038	8.282557	9.09267	8.744568	8.202478	8.845208
ZNF45	3.965546	4.296653	5.6673036	4.8710876	3.7333715	4.381688	4.6113687	4.5498157
PRRG4	5.291713	4.9482145	6.491268	6.600336	5.065575	5.056966	5.251797	5.746892
PLEKHA1	6.9689245	6.6538486	6.318205	6.916895	6.745436	7.060086	7.084094	6.7197313
PTH2	8.764293	8.630384	8.226387	8.928942	8.650112	8.801741	8.550913	8.69991
TIMM9	8.575895	8.7213125	8.888382	8.456683	8.19311	8.804522	8.928709	8.649143
KAT8	9.657846	9.414926	9.534831	9.840917	9.40018	9.884333	9.858025	9.611357
RPL7	13.18613	13.251818	13.401627	12.965588	12.953681	13.513878	13.193164	13.279744
VWA7	4.963243	5.011861	5.0165305	5.022705	5.589212	5.0886173	5.2869396	5.119158
GNL3	7.47946	7.6292524	8.418496	7.6154575	7.2177725	8.052113	8.175936	7.921562
SULT4A1	10.450252	10.320226	10.194971	10.886444	10.222324	10.392569	11.225791	10.336339
KCNMB1	4.026439	4.198573	3.6638093	5.5076694	3.8677952	3.4118288	4.7642255	4.643752
WDR87	4.3859153	4.907568	3.7992682	4.6083145	4.591868	4.256708	3.9417121	3.0240922
ZFAND5	10.109217	10.174521	10.352655	10.61056	10.150889	10.209308	10.182871	10.039444
CMAS	6.575573	6.608499	7.388218	6.567821	6.659896	6.421038	7.066546	6.4582853
MRPL44	4.544127	5.180086	6.200064	5.281122	4.9752684	4.283795	5.199745	5.183499
KIAA1908	5.434936	5.3902636	5.335473	2.5989807	2.6145053	4.208472	3.4125814	3.1251385
PTPLB	5.0138135	5.1401567	5.720781	5.537019	4.978295	5.3736124	5.436459	5.549314
PTGFR	5.5418367	5.3669457	5.071014	4.9220886	5.4906063	5.0769587	5.462438	5.2152877
TEX101	6.3503137	6.4782066	5.4432373	6.7000747	6.770725	7.154079	6.2046847	6.163493
TMEM88	5.4882064	5.506232	5.294322	5.7265854	5.8631372	5.6554203	5.587435	5.654157
FASTKD1	6.760013	6.1459165	8.070896	7.252436	7.19434	7.8285832	7.539656	7.9457164
OR3A1	4.522324	4.3298626	3.8564003	4.86985	5.090256	4.392923	4.4538484	3.8100667
RNGTT	6.6399665	7.033252	6.9548173	7.0525537	7.1431365	6.8718276	6.5439105	6.9508896
DCANP1	5.654991	5.3459964	4.3044906	6.3557405	5.785239	6.1685667	7.3547435	5.9619956
C2orf71	3.7848332	4.1100893	3.5050354	3.3729296	3.949744	4.443243	3.624197	3.2175293
SNX18	7.5114837	7.1184797	7.6136403	7.909269	7.5757666	7.49203	7.7924247	7.6324
PBX3	5.589999	6.321992	6.3077674	5.9135003	5.815267	5.6810822	5.966955	6.433809
TAPBPL	8.838601	8.383467	9.177621	9.120836	8.476321	8.886728	9.094853	8.644239
ZNF649	4.0871434	4.8689995	4.802908	4.6001005	4.045698	4.7970486	4.9525533	4.64812
TARM1	5.3810763	4.9882445	4.87599	5.0583534	4.791897	5.0305223	5.3229036	4.7851014
SIGLEC6	4.23597	4.297704	4.5618997	4.8111267	4.363657	4.3685346	4.779196	4.3532195
AJAP1	7.739	7.554015	7.5562186	7.697935	7.5380673	7.516926	7.6278253	7.527053
DNASE2	3.415694	3.6059203	4.1900253	4.555324	4.408606	3.6268883	4.432255	3.8590393
PAAF1	6.0101852	5.6140347	6.2971563	5.8343973	5.801691	6.096676	5.888903	5.5516095
PSMA6	7.2244725	7.4972277	8.39484	7.103995	7.268085	7.1488137	7.2339907	7.2471495
HPDL	4.4433727	4.3266416	5.962348	4.6653876	3.7315745	4.2320757	4.057986	3.8652954
TRIM5	6.839361	6.5933847	7.1297517	6.801246	7.18965	7.0764933	7.110255	6.7861633
MTUS1	6.7267313	6.652357	6.670229	6.1282616	6.589085	6.538327	6.7230926	6.418825
C20orf196	3.2600608	3.747566	4.8104506	4.3950644	3.8811727	4.383575	4.1078634	2.3757517
MYH3	4.0151057	4.039573	4.6605124	4.938393	4.703886	5.7946553	4.3477745	5.177314
C11orf80	6.2470465	6.476376	6.827386	6.1468554	6.031588	6.687259	6.2781363	6.239389
OR5AC1	3.599786	3.562685	3.9109178	4.61632	2.8734424	3.4457939	3.8701515	3.3358746
EBPL	4.485298	5.057693	5.4193864	5.374988	5.338901	5.9709563	5.206989	5.174359
CDK5RAP3	9.703894	9.786394	9.551479	10.197967	10.12258	10.156501	9.957395	10.00872
CCNL1	10.572642	11.407016	11.698647	11.428983	10.886444	10.651615	10.485855	10.593099
TTC3	7.433509	8.002859	7.7926106	7.324756	7.3799214	7.7889476	7.1631956	7.6202083
SDHD	3.3114772	3.7360783	4.124779	3.267291	3.746551	3.3971798	4.4066153	4.1126237
ZNF222	6.007882	5.181913	6.0427446	5.8596635	5.7289295	5.985294	6.6485624	6.4661484
IFI27	3.1186554	3.6874018	4.239073	4.5728908	4.2378	4.7153735	4.1768436	3.7923357
SP5	13.3131275	13.102503	13.679437	13.3781805	13.197823	12.721581	13.369815	13.699335
ERVH48-1	5.7354155	5.7254415	5.0077972	4.7487965	5.413346	6.0214486	5.049559	5.9409213
GRB7	4.5257506	4.4508038	4.238683	4.9986815	4.3812604	4.677164	4.7677736	4.8806214
SSX5	4.897648	5.031629	4.986696	4.785625	5.371717	5.08192	5.3656526	5.511093
SLC13A4	9.368059	9.170423	8.731991	9.477015	9.388916	9.483713	9.193637	9.427555
SERINC3	10.405341	10.497575	11.079805	10.797783	10.259358	10.64357	10.704976	10.728394
LMAN1	5.0334835	5.382767	6.5717793	5.3149915	4.9468536	5.167775	5.100212	4.936722
PAGR1	8.679531	8.138499	8.700534	8.848842	8.347458	8.484382	8.758701	8.749675
CLDN18	4.937906	4.750762	5.0261188	4.133604	4.1108823	4.384131	5.0799513	4.484154
MDH2	10.085276	10.02219	10.861624	10.380289	9.840615	10.241418	10.346204	10.063648
NCBP1	5.8528876	5.784082	7.08469	6.2625113	5.3706512	6.063253	6.005503	6.1454315
AP1M1	8.026371	7.876413	8.002426	8.519175	7.957669	8.037624	8.27838	7.899656
GOLGA6L3	4.0020795	2.9987123	4.280019	4.34612	4.0090013	3.9427135	4.4435163	4.1113954
REG1A	6.692183	6.4651546	5.935921	5.6123257	6.6555705	6.1626835	5.7725215	6.123834
GSAP	8.179589	8.922445	8.401171	8.464055	8.390515	8.382976	8.990403	8.202866
AC002310.13	7.8831463	7.5877666	7.527335	8.25884	7.7924247	7.9994235	8.426926	7.9230714
KMT2B	5.4548306	5.1913724	5.178762	6.1349325	5.0618258	5.483429	5.8415456	5.392646
CLCF1	5.5519276	5.6007533	5.073138	5.7214937	5.0264096	5.4199033	5.608369	5.266974
ANAPC16	10.084009	10.349366	10.330829	9.865653	9.675128	10.331528	10.059033	9.875634
GPR6	10.974607	10.994169	10.469249	11.198996	11.079805	11.340953	11.052455	10.838838
FAM163A	5.771139	5.97157	5.0094337	5.6417	6.1493993	6.1322365	5.2985687	5.2912664
GIMAP1	5.714358	4.073591	5.812383	5.31102	5.1377683	5.421078	6.11461	6.0757704
MT-CO1	13.913817	13.970291	14.193374	13.40884	14.112794	13.699335	13.41885	14.300893
CCDC183	4.620577	4.740874	4.250325	4.6223807	3.410264	3.8509903	5.108887	4.814941
TLR8	2.65029	2.8749042	4.5376844	5.259191	3.8615885	2.7863343	4.1739125	5.2584825
CEP57	7.441343	7.8663464	8.151668	7.3861756	7.6477404	7.9867277	7.682286	7.907152
KRTAP5-8	5.528319	5.581723	4.8615866	5.182619	5.309251	5.570868	4.849562	4.6106544
SMC2	5.7984905	6.023917	7.830205	5.927966	5.7072043	6.1620646	6.10172	5.791091
STK10	6.630123	6.1790376	6.539916	6.963506	6.57989	6.3520956	7.354377	6.5726185
ALDOB	7.117006	7.533173	8.114156	8.540971	7.412421	7.924596	7.6863317	7.697645
FBXO6	6.27141	6.3518677	6.8408847	6.7891707	6.0147696	6.351671	6.624326	6.135482
SEMA3F	10.119168	10.081801	9.823881	10.728394	10.242169	10.0856905	10.197967	10.124287
PPP2CB	5.328556	5.514953	6.3497167	5.5842447	5.75667	5.9926987	5.958292	6.10716
SYN2	10.176992	10.075765	9.939554	9.998189	10.152421	9.500859	10.0765	10.195956
CRISP1	4.1456084	4.621546	4.119802	4.3671255	5.0032387	4.0749598	4.186715	3.3101728
SSTR4	5.1031795	5.170396	5.066268	5.1634808	5.0151687	4.945702	5.1418815	5.143782
ZFP41	4.304803	3.7811255	4.30932	4.442393	3.300167	4.176579	4.7595844	3.9491653
EIF4EBP3	9.58058	9.604231	9.016719	10.220703	10.007673	9.744016	9.818417	9.563011
WNT10B	4.4571314	4.3789673	4.704044	5.279728	3.7926586	4.4289784	5.1615877	4.411298
NCOA3	6.854971	7.74881	8.08467	7.6632257	7.1442003	7.061132	7.365617	7.2223196
RNASEH2C	8.534965	8.332003	9.405092	8.493658	8.524579	8.976697	8.870763	8.710742
CLHC1	4.167444	3.9617765	4.6100874	5.9053345	4.436179	4.709115	4.669938	4.3829713
CDSN	9.156227	8.472949	8.578219	9.515343	8.967972	9.252095	9.514217	8.862285
MAL2	4.892169	5.002974	4.317742	5.7984905	4.894145	5.3752766	4.97315	4.7191877
SF3B5	10.874579	10.884565	11.137097	10.962527	10.749745	11.414988	10.652883	10.696465
PPA1	8.404885	8.62875	9.508279	7.983953	8.332403	8.75584	8.472949	8.920411
GRIPAP1	5.7165136	4.7749195	5.1917605	5.4614162	5.5476527	5.356438	5.729969	5.2647157
NMRAL1	8.070385	7.5974054	8.097144	7.6092772	7.476295	7.914056	8.384704	7.690774
ULK4	4.044146	4.0627537	4.445016	2.3446796	4.4246187	2.3217258	2.367759	3.1241155
IGSF10	5.514953	4.905076	4.135088	5.827791	5.6740847	6.136011	5.162052	4.296653
LANCL2	5.1767254	5.654681	6.0015264	5.8047943	4.980062	5.4574795	5.2731214	5.2793584
FES	6.5687757	6.375772	6.996237	7.2198873	6.3142505	6.5753083	6.9427433	7.1204405
ZNF506	7.1403556	7.1967335	6.7620797	7.1711016	7.177932	7.5763965	7.266495	7.221422
USP16	9.205214	9.791975	9.716181	9.261475	9.138274	9.418295	9.316863	9.231558
AL049829.1	10.800636	10.694907	10.1849	10.691859	10.718763	11.00605	10.646108	10.316855
TXNRD1	6.2488713	5.9670835	7.5533056	6.964327	6.550865	6.152967	6.605449	6.602397
PLCD3	6.270258	6.0110903	5.9434953	5.584837	6.2581544	5.5732837	6.247504	6.003734
AP2S1	8.989822	8.773268	10.000713	9.747068	8.911679	9.221699	9.377508	9.164617
PIP5K1A	4.4957237	4.171633	4.5449915	4.5837517	4.38618	3.7711287	5.0366893	4.730025
EIF5B	5.8223276	5.610686	6.7197313	5.8918467	5.4824357	5.8122387	6.044172	5.8140826
BANF2	11.803562	11.755586	11.551369	11.504985	11.864402	11.533116	11.171978	11.686041
INPP5D	5.2521367	5.0398955	5.749778	5.8740783	4.7345695	5.06104	5.836808	5.2690063
RALA	8.722144	8.724851	9.369983	8.638468	8.489541	8.769531	8.695463	8.701853
TRPM7	5.251685	6.100165	6.3250303	5.4308534	5.679924	5.7193193	5.607723	5.8817644
SORBS3	4.0007095	3.4764862	3.8363142	2.794608	3.4777613	4.1905074	4.907076	4.4668536
AX747187	3.6124766	3.4403906	4.0850854	2.3446796	4.789372	3.993248	2.367759	5.0929265
MRPS9	6.1777687	6.286658	6.7269473	6.7590427	6.539916	6.661499	6.749089	6.4289446
FAM120AOS	8.177334	8.277102	8.4156065	8.487729	7.739633	8.254587	8.825489	8.209169
FCGR2B	8.567111	8.699149	9.709299	9.808655	8.683866	8.778548	8.987251	8.859788
NR5A1	3.8517706	4.1758413	4.8157806	4.789372	3.7456172	3.4341605	4.519927	4.285072
SEMA4C	8.844989	8.322873	8.071979	8.517823	8.887536	9.057686	9.508279	8.688231
ZACN	4.636701	5.0078926	4.7622094	5.0298257	4.748977	4.686209	4.974301	4.7662926
FAT3	11.788121	11.6334715	11.238847	11.881785	12.055318	11.92901	11.435653	11.79668
CSK	9.937073	9.598421	10.322386	10.527391	9.921193	10.259358	10.710393	10.383167
ANXA11	11.90534	11.603686	12.314858	12.083432	11.528987	11.913534	12.061495	11.939841
SULT1A1	6.5370355	7.1797314	7.29031	7.1139593	6.4349613	6.9028378	7.8794513	7.7153225
REEP5	10.038263	9.915134	10.144762	9.640565	9.9721775	9.802367	10.029668	9.794556
SRPK1	7.254978	6.773246	7.7889476	7.500522	7.089493	7.522771	7.08566	7.033252
RBM45	5.927966	5.8662653	7.029372	6.194274	5.820329	6.2909164	6.68834	6.122741
TMEM258	10.295296	10.221626	10.424227	10.027173	10.380289	10.648815	10.465103	10.105488
AREL1	5.6649914	5.1215725	5.9331846	5.9419656	5.3760695	5.2768064	5.864899	5.7551236
DDX50	6.1917114	6.588956	6.853116	6.7997804	6.4637585	6.9403358	6.8526034	6.895085
KPNA5	5.389118	5.5867834	5.721195	5.8019137	5.553614	6.17318	5.930947	6.313928
PTRHD1	9.284314	9.339863	9.439537	8.849756	8.745342	9.384177	9.169561	9.029591
CEP68	6.094934	5.657624	5.121319	6.0223994	5.5932803	5.964799	5.8985443	5.7373414
CTF1	8.010236	8.239687	8.267108	8.626314	8.217416	7.816203	7.9063406	8.4216585
BACE1	8.71127	8.593697	7.966589	7.982354	8.91988	8.754913	7.902986	8.409996
CAPN15	6.152771	5.8047943	6.5142064	6.9316454	5.3153415	5.8650327	7.0607796	6.382906
MKNK1	5.54056	5.331842	5.96725	6.20032	5.442861	5.4365983	6.02492	5.8873034
SPNS1	3.8321602	3.7034004	4.1669345	3.357836	2.659216	4.1118326	4.932195	3.4729989
FAM229A	12.336954	12.331619	12.599552	13.082135	12.289602	12.045161	12.345947	12.355334
IFI35	6.911557	6.333606	8.051699	7.574446	6.715682	6.979561	7.615649	6.7203975
RP11-162P23.2	4.6098146	4.6030474	5.4471455	5.600526	3.5851378	3.9316115	4.9313045	4.745636
FAM126B	5.6292768	5.5440154	6.0204983	6.267125	5.3416576	5.8667655	5.7645845	5.7650137
OIT3	5.871811	5.8721337	5.5308394	6.3236456	5.9124284	5.7798357	5.6310453	5.599005
TNFSF12	5.5832157	4.9802914	5.8796163	6.3330326	4.6575975	5.730648	6.392409	5.8106265
FXYD6	7.107281	6.963674	7.2837086	7.4053864	6.8303294	6.4921064	7.1088595	7.1128674
DFNB31	4.71736	4.5522423	3.4626575	4.8605127	4.5721235	5.774192	4.696304	4.725412
LOC100505478	3.5942712	3.977001	3.34423	3.4472475	3.8086755	4.316746	4.246087	3.708247
KHSRP	11.549482	11.39132	11.827798	11.586576	11.0965805	10.981821	11.724718	11.6334715
IRX5	6.104063	6.2294908	6.646863	6.330999	6.155029	5.4852295	6.429713	6.5605383
ACTR5	3.6027286	5.021163	4.7305217	4.2050257	3.515416	4.3808794	4.173275	3.4831452
MAGEA6	4.458326	4.93525	4.915597	5.574685	5.3594637	4.7157764	5.7464952	5.5418367
TMEM169	4.772867	4.8066726	4.262588	4.54097	4.301406	5.810485	4.0963674	4.5462074
RPS21	12.289602	12.389959	12.376968	11.937279	12.078687	12.870177	12.349173	12.389959
ZNF791	5.987407	6.4395447	6.2976255	6.499427	6.2223406	6.222849	6.065277	6.0108466
SYMPK	8.086939	8.031392	8.491844	8.639606	8.056656	8.390515	8.423302	8.546026
TRIM8	6.3077674	6.2976255	6.447103	7.641049	6.4053063	6.343068	7.083375	6.445615
RPL13	15.344543	15.254994	15.273532	14.993996	15.050893	15.254994	14.763219	15.246033
C11orf71	7.1164703	7.4612584	7.6603365	7.666889	7.2900677	7.280582	7.492332	7.3314314
RNF141	4.958592	5.8092556	5.4248247	5.8548303	5.78066	5.741173	5.648411	5.251797
EIF3B	7.327281	7.1979804	7.98791	7.288808	7.1055264	7.3204665	7.595738	7.3830256
ITGB7	11.266839	10.488471	11.442749	10.85742	10.649906	11.207175	11.273127	10.794896
ZNF667	4.518074	3.9326775	3.947515	4.3411975	4.539401	5.3100033	4.867012	4.772731
MED11	3.1612525	3.3721786	4.028632	3.915154	3.0373168	3.695824	4.3454466	4.0184655
RTN4R	5.4493065	5.3130293	5.1836066	5.4613223	5.190437	5.205263	5.2519593	5.2863407
ZXDB	5.865925	6.9688826	6.338619	6.1730165	6.4363437	6.320352	5.835786	6.1787424
CILP2	4.1147733	3.9327765	3.257387	3.993248	4.3802657	4.013009	3.6301801	4.082596
PSMB7	10.539403	10.554078	11.14648	11.218007	10.48894	11.279855	10.800636	10.505349
SIGLEC7	6.4625387	6.760013	7.0134273	7.426343	7.077875	6.4233294	7.8507977	7.282326
DTD1	6.1251636	6.295635	5.909564	6.2701297	6.2359915	5.968908	6.7613764	6.108093
SLC25A39	7.614039	7.117854	7.5070567	7.0448494	6.842954	7.6030025	7.100316	7.678863
MAP3K1	6.9695787	7.9294915	7.2230754	7.427339	7.5824046	7.1858788	7.1476264	7.1997952
SDHAF3	5.3246565	5.2731214	4.844038	5.4021735	5.2370095	5.8768415	6.2013564	4.7395887
HK1	8.196808	8.318196	8.547175	8.52334	8.212535	7.95126	8.148034	8.509531
ZMYM4	5.870912	5.948532	6.669972	6.3120446	5.957596	6.1089683	6.3455987	6.214778
DYNC1LI2	8.588851	8.544621	8.897465	9.442005	8.558717	8.90909	8.978498	8.840662
USB1	8.216047	7.8078127	8.244898	8.264103	7.8109794	7.9914927	8.27282	7.812244
KRTAP10-10	11.659949	10.379924	12.019455	12.132626	11.7467165	12.030792	11.793255	11.88554
NAV2	4.187499	3.4816976	4.214985	3.729263	3.7841353	3.1290689	3.9843538	3.9252138
G6PC2	4.313182	4.2050257	5.0579314	3.5883353	4.509432	4.25154	3.5773203	4.5397816
PLEKHA5	4.3483553	4.4849186	5.6350837	4.665554	4.3061805	4.317277	4.442526	4.686079
PSMD1	7.2699857	6.597178	7.928764	7.4192047	6.8495445	7.4852157	7.621229	6.9594955
EMILIN3	4.1896095	3.3931632	3.8322492	3.7363498	2.823083	3.1485875	4.3364773	3.3147519
SPDYE5	7.2097735	6.716456	6.847485	7.26737	6.8128304	6.966788	6.83917	7.1797314
ARL17B	5.49449	5.586587	5.161469	5.6120524	5.8486376	5.8672996	4.6348853	5.597315
RENBP	7.551055	7.7609677	7.9725285	7.683722	7.745591	7.337205	7.871948	8.231669
SLC30A6	5.03662	4.908941	4.9670215	5.126509	5.372313	4.9011197	5.2141547	5.0172577
EIF2S3	6.7378416	7.7556396	7.4744973	6.33187	6.646863	7.52035	5.6687865	7.3566957
C16orf90	4.332177	4.291419	3.8117883	4.4480305	4.2939153	4.113117	4.451175	4.179341
IARS2	8.280285	8.447989	8.997036	8.350842	8.34666	8.466145	8.456683	8.419891
CPLX4	3.0768526	4.16816	5.0533447	4.6984124	4.0004997	3.540767	3.9073563	3.8018866
DAPK3	7.95217	7.426343	8.602921	8.105949	7.7284727	8.114156	8.165941	7.950856
HIST1H2BO	9.12931	9.289798	9.065923	8.655595	9.634266	9.055725	8.886462	9.20635
OPA1	6.216943	6.9383116	7.2764187	6.4876494	6.3316784	6.4081383	6.330484	6.292714
RPAP3	7.5146537	7.7229185	8.479485	7.634042	7.7824874	8.097835	7.6196876	7.49163
COG3	6.0784955	6.2626595	6.286794	6.6432495	6.271591	6.3503137	6.272789	6.1881294
DHX15	10.287109	10.480651	11.154537	10.110601	10.2231045	10.379924	10.391268	10.211388
EIF3A	10.500432	10.513166	10.949626	10.58096	10.690966	10.726574	10.750874	10.33343
KSR1	5.7281685	5.671246	5.5887065	5.505523	5.826338	5.2457533	5.526067	5.548037
SCUBE2	8.228217	8.491563	8.061327	7.801881	9.117034	8.062345	8.086939	8.26127
IGSF23	6.3046	6.3585773	6.304336	6.7578826	6.367255	6.122741	6.535314	6.321472
SNX19	9.304948	9.080249	8.73688	9.206795	9.549519	9.167422	9.343614	9.1439495
NCL	7.4302974	7.4023404	8.059582	7.8169127	7.783671	8.242604	7.2641516	7.4461923
COX7B	8.557971	8.936876	9.550506	8.426926	8.362738	8.708538	8.87417	8.419494
TMEM139	9.703064	9.789909	9.45943	9.530835	9.864977	9.587497	9.798406	9.725292
ZNF273	3.8564003	4.698213	4.462203	4.521315	3.6497383	4.4814515	4.3012085	3.7358463
ZNF579	14.77043	14.675096	14.60384	15.050893	14.936188	14.741779	14.980062	15.04475
EXOC6B	4.344322	4.278025	4.526757	4.5556145	3.686965	4.338556	4.782711	4.0238595
VPS13D	9.605091	9.591057	9.018923	9.58116	9.552664	9.490184	9.413139	9.4164715
HNF4A	3.789226	3.6186867	4.283993	4.141491	3.6341405	3.529926	3.755311	3.2971058
SPAG17	4.6780834	5.254667	4.198165	3.7592506	5.529813	4.684958	2.367759	3.5648
POLR2B	9.630064	9.450696	9.945618	9.144514	9.363049	9.4936695	9.73415	9.426662
AZIN1	6.1479177	6.970211	7.1956472	7.0326214	6.7511044	6.4043574	6.4639425	6.780165
B3GNT7	5.067852	4.8732767	4.744039	4.978008	3.4721844	4.4774404	5.4891768	3.9732642
SPAG1	3.9132407	4.9000926	5.5205774	4.5436606	4.4269867	4.6074533	3.9544775	4.28949
FAM46A	6.627803	7.195926	6.7889576	7.4812617	6.9270477	6.9971685	6.744528	6.72298
PDGFC	3.7936745	3.9182487	3.8604417	2.3446796	4.0919886	3.1961348	3.6446924	3.5178068
AX747031	3.0618262	3.9031844	4.28179	3.2837477	3.8137362	3.3249955	2.367759	4.6375995
COG1	8.138228	7.805426	8.374199	8.125405	7.6432743	8.090912	8.564156	7.9582148
BC038382	6.4038496	6.2556973	5.5626917	5.162052	5.28531	6.382906	5.409239	6.2545404
BCAN	9.620874	9.466165	9.228477	9.506817	9.65834	9.261051	9.427555	9.320312
GOLGA2	7.7380724	7.7040257	8.439815	8.819135	7.7464976	8.21471	8.5620165	8.077757
SLC25A11	7.731021	7.4671426	7.759789	7.2101173	7.736928	7.3023005	7.5421643	7.593524
FABP6	4.702991	4.719302	4.898111	4.725672	4.1445417	3.9059498	4.2530274	4.271603
ZKSCAN1	4.461568	3.753723	3.9930596	4.6039796	3.669679	3.937163	5.3168645	3.928471
OR2T34	7.516926	7.49163	5.940341	4.02067	7.5877666	7.1753955	4.03633	6.4839563
ADA	7.4721766	7.1804338	8.297279	7.3716326	7.2283077	7.381666	8.326005	7.323607
CCDC102A	7.087414	6.5766964	7.524851	7.225826	6.6970525	7.2685943	7.3196983	7.113042
LOC646743	5.408619	5.7391057	5.7070074	3.5784466	4.5411205	4.5042796	4.1545534	4.3258033
MICU2	7.957669	8.261703	8.723654	8.114615	7.955832	8.566621	8.382244	8.094078
PRR14	9.500355	9.277269	9.977331	9.919153	9.262972	9.7581215	9.667437	9.898401
GPRC5C	3.9760082	3.5446613	4.620577	4.4753537	4.0230737	4.010726	4.6676593	4.3026757
GPHN	4.3397584	4.8340015	5.0536003	4.30089	4.253139	4.8436027	3.4586422	4.474639
HOXD9	5.2763605	5.3878765	5.155449	5.315519	5.431143	5.3791475	4.8528695	4.823106
PSMA5	10.136308	9.605091	10.7337675	10.569259	9.929879	10.805085	10.294639	9.800748
C3orf18	4.9851065	4.998843	4.996134	4.721449	4.034398	4.624804	4.6425505	4.1560097
LCN8	8.697344	9.002487	8.105949	8.783909	8.492276	8.777862	8.68418	8.354623
UBE2Q2	6.526456	7.0308394	7.47088	6.735855	6.722035	6.847134	6.7365947	6.7394714
ABCA1	5.511355	5.953785	5.997599	6.656532	5.8094277	5.8092556	6.003993	6.2372065
MTUS2	6.3714614	6.309192	6.254732	6.3554306	6.4800887	6.4057446	6.607903	6.4660563
CPD	6.130333	6.286924	7.1843667	6.7414594	6.2238426	5.7428837	6.4233294	6.0345182
SEC16A	6.0544667	5.786702	6.603459	6.0121236	5.654157	5.603102	6.2232423	5.930947
POLE4	9.419813	9.82684	10.728394	9.72805	9.519616	9.638323	9.701724	9.625639
UBE2D4	10.74418	11.121727	11.302308	10.929346	10.508871	10.63417	10.7672825	10.623134
TCF7	7.4812617	7.276144	6.2967734	6.5709343	7.3183427	7.557459	6.861142	7.7336683
MST4	6.8764634	7.285722	7.242315	6.6338096	6.9342313	7.1970367	7.256428	7.2343287
CD300C	5.442861	6.4694943	6.4741716	5.929817	5.6121445	5.5606337	6.7929707	6.12766
OXSR1	5.4582677	5.384426	5.4361134	5.855589	6.1102157	5.2296057	5.7419095	5.692122
SCAPER	5.9712296	6.4714575	6.694905	6.561114	6.1692123	6.873923	5.8169646	5.6322813
NUDC	8.340294	8.485135	8.418166	8.716935	8.320382	8.276879	8.690266	8.311727
IL16	8.934789	8.576817	8.868854	8.996721	8.5799055	8.828867	9.212147	9.063142
CAMKK1	5.1100926	4.4735727	5.4257812	4.538708	4.9544635	4.677433	5.045379	5.307352
KRTAP10-8	7.004841	7.091093	6.461948	7.4332933	7.0233927	7.8988223	6.8081236	6.5203843
AP000349.1	4.818442	4.5681415	4.772867	5.136776	4.238297	4.9814596	5.7165136	5.073405
PPAPDC1B	4.581927	5.414803	5.3810763	5.0367775	4.6282964	5.1227994	5.0081553	4.8568707
EIF2S2	6.2294908	6.2544403	6.9425797	6.963674	6.2467027	6.8303294	7.031143	7.0547037
ZNF780A	8.326254	8.237316	7.8261843	8.663601	7.7899823	8.649477	8.606641	7.7290697
CD40	4.131939	4.5793815	5.0817037	5.074932	3.8509903	4.854633	3.7122204	4.0229077
NPTN	9.5865965	9.563011	10.495593	10.095245	9.657335	9.451582	9.924888	10.103594
THOC5	9.236441	9.102453	9.728449	9.674013	8.859277	9.326137	9.528667	9.046778
PPM1A	3.8835518	4.393057	4.4294987	5.2012987	4.536533	3.431782	5.059492	4.8734217
PAWR	4.3596807	4.40242	5.2647157	3.8884559	3.9921288	4.611597	4.721345	4.8310213
USP44	3.9591208	4.450211	4.0281157	3.6478841	4.274658	4.246018	4.1753635	3.8266926
VPS54	6.544715	6.877686	7.7741656	6.9806743	6.752818	6.6950884	6.8092575	6.990175
AAGAB	7.931449	7.5388885	8.433292	8.1492605	7.256428	7.997353	8.356139	7.634042
MLLT11	6.965805	6.495329	6.019709	6.143538	6.587399	7.26918	6.533706	6.7521305
UHRF1BP1	5.990309	5.512248	5.939356	6.2488713	5.544526	5.715907	5.8405	6.121859
GNG2	6.5642757	7.0057206	6.7761464	7.202763	6.839361	7.4274936	7.314359	6.5979376
ATP13A2	11.839619	11.783154	11.750119	11.8926735	11.925432	11.815151	11.740835	11.92901
HGFAC	9.525658	9.419813	8.964382	9.687975	9.730568	9.496787	9.303212	9.339576
SLC34A1	6.631958	6.5687757	6.646327	6.2034903	6.4012227	5.9598737	5.965937	6.094934
RBM8A	8.686949	9.441738	9.6143265	9.37955	9.526258	8.876719	9.077811	8.7832575
MGAM	4.591056	3.2401915	6.5492744	6.8558373	4.389889	3.0960476	4.198705	4.869277
ADGRL3	4.123558	3.434632	4.6305666	4.528001	3.8029933	4.6342697	3.2534025	2.8442428
ROMO1	9.276224	9.255468	10.386267	9.070685	8.931315	9.4614105	9.526764	9.260631
EDN1	4.7451143	4.988701	4.7511144	4.190358	5.170076	5.120104	4.2233806	4.754035
MSLNL	7.3619933	7.571878	7.175887	6.6343517	7.2914968	6.911825	6.7331223	6.747449
IFI27L1	4.421959	4.097782	5.8788085	4.1896095	3.7684598	4.6522107	5.2848907	4.515478
ZNF793	3.9034522	2.793832	3.1224525	4.492942	3.8838139	4.746984	3.0763083	3.0719123
PTPN11	9.384177	9.442005	9.373825	8.976697	9.438109	9.213377	9.131752	9.319523
WDR35	5.384234	5.145462	4.5815587	5.279001	6.2931833	5.525842	4.4308167	5.222582
CRLF2	7.0691657	6.854369	6.4043574	5.8314342	7.115558	7.0326214	6.5203843	6.984679
AC006156.1	7.4810038	7.5085926	7.1293173	7.263192	7.355761	7.0379443	6.968286	7.4168596
SPDEF	3.608834	3.9180758	4.5165844	4.0020795	3.5517893	3.481207	3.931434	3.945375
TSPY3	4.1118326	6.0161896	5.9078074	4.0267715	3.238653	2.3217258	4.970838	4.855094
MUC1	6.008038	5.7163606	6.311316	5.7846684	5.451008	5.6565304	5.5914307	5.6068115
DNAJC21	7.6412654	7.2685943	8.15784	7.8507977	7.4428573	7.574446	7.909739	7.513155
GLI2	7.2431555	6.98534	7.0971947	6.1796675	6.7973156	6.1223745	6.977005	7.182253
KRT6C	5.059492	5.3730397	4.3818913	4.597367	5.5215654	5.583542	4.990188	4.4401355
ACADM	7.227846	7.0380545	8.518651	6.994464	6.9508896	7.2803783	7.435119	7.327049
PIK3CA	7.3488355	7.2165327	8.038257	7.3668137	6.6849713	7.3149095	7.7619348	7.4354334
FBXO24	5.897938	5.944852	6.1345396	5.716804	6.020908	5.847017	6.1085873	5.7883883
SYNPR	7.7522063	7.510846	7.1793714	7.0999866	7.653762	7.389435	7.4067383	7.355761
APP	7.15932	7.8428817	7.678675	7.854585	7.7345986	7.097574	7.649097	7.9122176
WDR24	8.360814	8.391228	8.016882	9.175482	8.881399	7.938383	8.744299	8.679531
SLC22A17	6.9289975	6.8373804	5.9926987	5.4573083	6.2675314	7.3551908	5.996488	7.4014044
GCDH	5.7201033	5.5114756	6.5219994	6.332083	5.800134	6.5676007	6.285167	6.0661354
INPP5J	6.0504026	5.7300677	5.560276	5.303079	5.2800994	5.487234	5.4809966	5.126714
APTX	5.8538275	6.4811335	6.585709	6.216087	5.9591575	6.3660517	6.1452355	6.2235837
FAM160A1	6.4780064	5.7725215	5.4035993	5.8308125	5.8940372	5.6288447	6.578221	5.6764097
PDGFB	8.061973	8.006832	7.8395987	8.140725	7.6614523	7.5125947	7.98791	8.033824
CAMSAP3	12.012024	12.193947	11.98258	12.500881	12.202856	11.584888	12.245821	12.452982
CCT5	9.455731	9.270367	10.464434	9.371843	9.619321	9.654823	9.901914	9.687482
ARHGAP30	10.681297	10.83043	11.5124	11.021833	11.01874	11.275566	11.447108	11.234
CCL28	3.1442492	3.4456751	2.3592467	2.9402542	3.2105422	3.0076988	2.8558147	4.0591154
ZKSCAN2	6.3384404	6.4441023	5.753327	5.815473	6.6207256	6.126835	5.6623626	6.194923
LILRB4	6.07278	6.3578296	7.351013	7.6106863	6.5996947	6.5609827	6.95849	6.597598
RELT	5.861307	5.9906898	6.0223994	5.9969983	5.5481787	5.4119763	5.840961	5.8463926
KRT72	3.2352421	3.225275	3.8189259	3.935307	3.6881533	2.873632	4.347597	3.8942912
ESRRB	6.1189556	6.0860925	6.7150197	5.238062	5.444538	5.931159	4.8061347	5.087195
AX747193	5.3130293	5.7289295	5.1976995	4.9485736	5.7848787	5.6497025	4.63356	4.8872805
TUBAL3	5.190256	4.937644	4.9546356	4.6438346	5.2137074	4.90074	4.943884	4.746984
NDUFV1	7.0607796	7.40956	7.636104	7.5884748	7.229262	7.7198935	7.606814	7.4401917
EFNB1	4.8128724	4.8912725	4.985462	4.5793815	4.670287	4.4494963	4.825054	4.4891315
THAP2	4.259533	4.164748	5.9189215	4.0384836	4.3811893	4.88152	4.930576	5.2742453
SASH3	10.699522	10.396982	10.566746	10.672703	10.858496	10.706198	11.111503	10.407729
COX20	9.94865	10.051005	10.110076	10.1170845	9.864331	9.186387	10.601606	10.297408
RAB40C	5.350884	5.224873	4.9982576	5.956466	5.3829613	5.368738	5.6729217	4.921842
FBXO11	8.634046	8.914135	9.15192	8.692216	8.679531	8.860144	8.770268	8.927599
TAF6	5.464099	4.9934225	5.098698	5.6890764	5.30791	5.697528	6.0415354	5.476036
KIF22	10.135044	10.150889	9.979241	9.869749	10.367684	10.403955	10.208132	10.138241
SYNJ2BP	6.3336825	6.3246927	6.82554	6.440593	6.495538	6.880867	7.014061	6.836497
LPCAT1	8.541329	8.216047	9.25082	9.228477	8.685859	8.375305	9.140917	8.604391
ADGRE5	8.562407	8.416707	8.919655	9.885029	9.0054035	9.061579	9.257473	8.771998
CBWD2	8.519175	8.69601	9.114872	9.195459	9.182819	8.836902	8.258258	8.8505
AL590714.1	3.4341605	4.271448	4.6461263	5.3307233	4.024503	4.109907	4.0323443	4.0873857
SLC4A3	4.6089473	4.8730397	4.479145	5.2693667	4.6190853	5.157634	4.876875	4.966526
INO80E	8.001568	7.556897	7.6205416	8.512821	7.8934608	8.562407	8.0611925	8.443633
TNFSF10	6.6017337	5.044079	7.938383	8.000347	7.120689	6.540723	7.2180533	7.229986
CD9	5.3378673	6.0284104	5.5531034	5.366122	5.825611	5.5879803	5.4204082	6.0204983
ODF3L1	8.6802435	8.692944	8.152288	7.76487	8.747358	8.2842655	7.786599	8.199248
ARMC9	7.615064	7.566322	6.8841968	6.893539	7.799668	7.402861	6.739643	7.2042737
C1QC	6.53114	6.572225	6.885046	5.8339357	6.000991	5.9214096	6.454966	6.037273
NT5C1A	4.8676777	4.8034835	4.560834	4.6900806	4.1593876	4.7632766	3.957395	4.009522
THAP7	5.9860673	5.22854	6.019213	6.0570703	5.6654124	6.0169983	6.046067	5.635223
STAT4	9.609616	9.122385	9.380873	8.738709	8.870763	9.247212	9.766675	9.066361
FCMR	11.093501	10.949626	10.558985	10.149359	10.776236	11.214838	10.929346	10.936704
KRTAP9-2	6.2931833	6.1166544	5.5910854	3.2877944	5.465666	5.9126987	4.797696	5.556306
NARR	9.112464	9.408003	9.344566	9.945618	9.352372	9.051902	9.78326	9.227204
SUPT6H	7.1413674	6.340253	7.368268	7.6506934	6.4921064	7.2077746	7.7444067	7.113592
NUP93	7.16759	7.022792	7.763145	7.346636	7.0525537	7.698269	7.382363	7.153198
SRSF11	9.445303	9.517552	9.621312	9.473383	9.408781	9.618067	9.811213	9.651763
AK001975	6.0627694	5.982018	6.0068755	6.1209006	5.6323824	6.241843	6.035843	6.008181
MADD	6.8407025	6.9158626	7.055318	7.4224963	6.9828205	6.472835	7.343492	7.2552023
ZCCHC13	3.815261	3.7593625	3.208992	3.5350468	3.2647495	3.863738	4.0135455	4.177276
CCDC117	5.9077296	5.0484853	5.9242835	5.996488	5.663045	6.127328	6.220847	5.562303
HIF1A	7.4073753	8.786746	8.37786	7.7952127	7.6972775	7.475727	7.3711	8.006832
LRRC61	4.340868	3.9680035	4.8417215	4.441046	4.0229077	4.654956	4.987339	6.1884203
AL355531.2	7.645493	7.4810038	7.024136	8.048332	7.732687	7.9012256	7.944471	7.5100546
EIF4G2	11.943602	12.258704	12.980196	12.081759	12.171452	12.113601	12.062445	12.3108635
LAMTOR2	8.091473	7.73856	8.555039	8.662187	8.130761	8.440831	8.386162	8.172537
PLCB1	5.8645406	6.0676003	6.356494	6.752335	6.0752506	5.6830506	7.017343	6.9225693
C6orf70	8.068183	8.673156	8.648885	8.398466	8.495358	8.897938	8.725297	8.370263
MPI	6.7287006	7.1200104	6.924637	7.0057206	6.734129	7.3688526	6.845314	6.8660755
PRR24	6.6945014	6.8045387	6.856007	6.493345	6.9060025	7.0731487	7.041298	6.7205796
PARP6	8.432168	8.622469	8.886728	9.024103	8.608919	8.986703	8.843202	8.818138
IGFL1	4.616195	4.6541266	4.6810493	4.3068123	3.900322	3.7073257	4.6098146	3.1945868
RNF121	7.8274107	7.666723	7.8796506	7.327049	7.5446916	7.2862864	7.5946145	7.536141
PCSK1N	9.810163	9.65971	9.667967	10.128787	9.738005	10.161991	9.926691	10.012346
WISP2	8.319123	8.263403	8.1323805	8.490276	8.237596	7.873187	9.101256	8.425504
VPS72	6.2755194	6.1643014	6.446183	6.003035	6.121707	5.9457316	6.592333	6.3625474
IFIT3	8.385272	6.3723564	9.253074	8.804094	8.522345	7.059278	8.572868	7.7889476
METTL24	4.1442313	4.397239	4.344182	4.13685	4.3420906	4.23597	3.8517706	3.8102057
PLTP	3.793066	4.4334273	4.726355	4.15292	3.4119627	3.8742254	4.587454	4.0868716
NDUFS7	6.6534758	6.7485228	7.5105815	6.7261677	6.650348	6.749089	6.9270477	6.7808485
SPATA31A2	5.1596026	5.615223	5.5036716	4.5778484	5.881943	4.88135	4.4957237	5.0536003
C8orf82	4.400333	4.3121595	4.2955284	5.3461204	4.1896095	4.0898466	4.9880986	4.7401695
SYCP3	4.4430103	3.8621085	4.5906754	4.864768	3.993248	4.5346804	4.758761	4.8032084
RAD23B	7.94681	7.95126	8.503018	8.995061	8.324562	8.373244	8.434808	8.550913
PTPRN2	8.112835	7.543531	8.9539385	8.890805	7.769564	7.6779895	8.920411	8.214238
ENDOU	6.7673793	6.895295	6.3573685	5.958292	6.827386	6.547586	6.0394845	6.293333
MITF	5.3488026	5.6129155	5.77301	5.666345	5.8396287	4.4719324	5.532461	6.040495
FBXO42	7.084493	7.0880136	6.7118134	7.05163	7.37506	7.342778	6.8484697	7.01561
REN	9.105277	9.106787	8.517094	8.681506	8.852316	9.036806	8.868239	8.462269
VKORC1L1	5.48118	4.31109	5.8687153	5.811868	4.9000926	5.394256	5.7129507	5.8340573
EMC4	7.108758	7.3502173	7.895107	7.1201167	6.9900527	7.1367145	7.316292	7.0485563
KCNT1	4.396433	3.6666	3.561204	2.624761	3.5213249	3.8216386	3.9545493	3.3657827
BLOC1S1	9.492756	9.145436	10.404507	9.901914	8.793338	9.675128	9.92327	9.568671
BYSL	5.4095354	5.016901	5.7050467	5.4768224	5.4721594	4.949452	5.498725	5.1958656
EZR	8.731991	9.754523	9.087043	9.122736	8.6632805	8.885894	8.729696	8.596109
PF4V1	12.282874	12.442688	12.247767	13.08354	12.842302	12.865442	12.5945	12.510716
USP40	5.451558	5.6251125	5.4141474	5.96532	4.867567	5.5624824	5.96093	5.4233756
MICU1	6.5473433	6.7855873	7.2073073	7.2354364	6.3590946	6.006118	6.3570743	6.853282
RANBP1	9.551269	8.989035	9.328571	10.146544	9.461096	8.640735	10.659619	9.616889
RPGRIP1	4.316906	4.6621323	4.6904325	5.900847	4.982409	4.5542345	5.2674136	5.1965933
ITPKB	7.6373777	7.357089	6.9556875	7.7988496	7.266495	7.763145	7.9585166	7.861164
LINGO2	4.9133973	4.46367	3.8446853	2.8427615	4.875685	3.8771613	5.3299136	4.202089
ZC3H3	13.455941	13.814085	13.35063	14.243166	13.942026	14.044119	13.824087	13.495089
STARD5	4.5853233	4.162768	5.271094	4.5830073	4.5158587	5.016901	4.8377686	4.7754087
SLC39A4	8.612256	8.498784	9.0920515	8.732935	8.575221	8.9032	8.79259	8.744889
AKAP1	6.159598	6.318667	6.550966	6.837647	6.295635	6.95204	6.8115516	6.5819
ANGEL2	4.953094	4.981635	5.914525	5.190845	5.102462	5.3121862	5.0886173	5.0842433
SLC16A6	4.3420906	4.26071	4.8945036	5.041271	4.844925	3.4923842	5.329527	4.0493073
ADGRF3	4.984378	5.241229	5.116288	5.3688383	5.1994557	3.6606505	4.7218523	5.0955853
AP003041.2	8.648885	8.293073	7.4168596	6.234407	9.061579	8.252153	6.7828026	6.8598022
MACF1	7.8518863	7.8822465	7.7789044	7.877889	7.6553307	7.7578897	8.183297	7.761645
REXO4	8.218521	7.9711733	8.606467	8.368464	7.988068	8.553139	8.739204	8.256016
ANO1	6.153942	5.961059	5.6010866	6.745436	6.1569023	7.1074524	7.125864	6.10285
LARGE	6.8684998	7.008673	6.530597	6.5753083	6.875537	6.5901628	6.423975	6.5676007
DMRTC1	6.550966	6.1014824	5.7145386	6.125951	6.078052	6.0769887	6.792833	5.9757214
PDCD4	7.86413	8.147598	7.8651342	8.116972	8.196122	8.165941	7.9796405	8.209495
GPR75-ASB3	4.526604	4.5702224	4.7181807	4.807909	4.429712	4.1916666	5.0985785	4.5153427
ZNF669	4.5479217	5.4043665	4.564972	5.3172474	4.3770733	4.4553185	4.445142	4.61632
AL441883.1	4.5167656	5.0790997	5.225132	5.3578205	5.1479683	5.3211246	5.3858724	4.5479217
PABPC1	12.026646	12.58648	12.202856	11.90534	12.376968	12.360533	12.087203	12.382009
MTURN	8.065009	9.509174	8.161618	9.242929	9.081181	8.15316	8.90859	9.736587
CELSR3	5.5981693	5.263103	5.2575874	5.3340034	5.312629	5.1680536	5.3203993	5.2214556
POLE	5.2818627	4.877423	5.3305683	5.2548585	5.3487062	4.962189	5.3261347	4.962654
FAM157B	4.15788	4.1685686	4.4369717	2.3446796	3.9818723	2.581113	4.373444	3.9966514
TSPO	9.393169	9.288415	10.092831	9.423252	9.126516	9.191096	9.259781	9.452977
YIPF5	5.0628433	5.0503116	6.170214	5.187305	5.224759	4.7226343	5.2347765	5.235116
TP53BP2	6.1856565	6.885701	7.260826	7.1471653	6.4465427	6.6955686	6.000991	6.652357
ZNF829	4.4624557	4.5673184	4.0402226	4.530176	4.414119	4.7860527	4.800308	4.6083145
PLIN2	6.745436	7.2141914	7.7144227	7.0278463	6.7644453	7.029261	6.9529448	6.6589184
SRSF3	10.648815	10.521349	11.009389	10.353222	10.480651	10.349366	10.858496	10.343544
SLCO3A1	6.72599	6.4872036	7.402861	7.247511	6.0853343	6.4639425	7.1326375	6.7988605
NLGN3	6.5394497	6.4853764	5.6525564	5.3530035	6.727176	5.8047943	5.7149096	5.974265
MYADM	8.317034	7.784101	7.8626733	8.250991	8.26127	8.469124	8.205171	8.273376
AVL9	6.9925137	6.7293787	7.3850355	7.3254213	6.7578826	6.8587713	7.124188	6.639636
CA5B	5.8920875	4.5529194	5.0633426	5.591483	5.527368	5.993219	5.5572853	5.1000357
CARD17	8.532751	8.420434	9.464739	9.458468	8.784936	9.006898	8.772259	8.831997
ANKRD36	7.5813475	7.243726	7.2478576	8.581929	6.8804812	8.02038	7.9901814	7.706786
TNFAIP8L2-SCNM1	6.2037544	6.2025857	6.868885	6.9457803	6.452949	6.437208	6.9204483	6.6682367
YOD1	6.5011177	7.511586	7.214609	6.9663734	6.274095	6.3970113	6.516674	6.364903
TRAK1	10.75605	10.552701	10.176235	10.83043	10.703639	11.079805	10.498415	10.674045
UBR4	9.838937	9.27923	9.860497	9.786689	9.382951	9.576005	9.898401	9.678385
IQCG	4.3843184	4.3275332	5.5761127	4.363521	4.0478077	5.3966017	4.6504755	4.0154443
KDR	5.0284843	4.0798116	3.736527	2.3446796	4.6108294	4.603256	3.185106	4.2530274
HABP4	3.7984214	4.1471524	3.7959504	3.7471151	3.591703	3.8313975	3.5745416	3.4630642
GIT2	7.846359	8.023681	8.382665	8.724496	7.751767	7.970297	8.210976	8.204047
PPP1R12A	9.256335	9.079301	9.806235	9.756465	9.183309	9.43158	9.78753	9.805635
EI24	7.24092	7.2622423	7.6632257	7.0308394	7.5148664	7.2552023	7.336213	7.187313
AMH	4.8436027	4.5019674	4.488114	5.1760626	3.9823642	4.3773365	5.1202664	5.17086
SELM	6.217305	6.1934295	6.1813498	6.1929197	5.92579	6.624557	5.7218885	6.1069393
PRRG3	4.9024315	4.933606	4.700374	5.002516	4.3822007	4.497145	5.1321955	4.851613
CRMP1	7.151976	7.1288166	6.7082343	6.951781	7.4944644	7.0724883	6.960537	6.9223704
IKZF1	9.446419	9.189596	9.501974	9.753998	9.35925	9.232576	9.9530945	9.470794
E2F6	6.353121	6.2337227	6.4886866	5.450444	6.4582853	5.5943117	5.592862	5.8040895
DCAF16	5.8897023	6.0177183	5.901546	5.97289	6.037447	5.3829613	5.836138	5.72733
VNN1	7.2588243	7.6701045	8.983076	6.737253	7.1290903	5.0792937	7.750369	7.580146
ZIC2	7.615649	7.750146	7.510846	8.183669	7.851169	7.564224	8.22875	7.7522063
RAB9A	8.168593	8.181426	8.422413	7.904559	7.96846	7.769123	8.769892	8.262977
UBLCP1	6.8629646	7.4045544	7.6377764	6.9695787	7.3158464	7.0257	6.7693043	7.117164
UBC	14.713278	14.544394	15.179486	14.668438	14.416476	14.456456	14.193374	14.463926
LILRB3	12.141672	11.545125	13.121675	12.692334	12.068535	11.954227	12.212112	12.604459
RAB13	5.758047	5.610016	5.5211	5.5507307	5.3694105	5.4784865	5.28148	5.297673
SLC26A1	9.989854	9.792508	9.651763	10.267619	9.79516	9.787119	10.160064	10.079541
ZFP82	3.6519303	3.9301963	4.8781757	4.234436	4.77201	4.5646358	5.1090817	4.971516
P3H1	4.383575	4.089744	4.86359	4.7638555	4.2539535	4.112149	5.2539167	4.9314375
DYRK1A	8.553771	9.220862	9.1338215	8.332003	8.844358	8.438401	8.217416	8.828867
LMNB2	5.155877	4.783047	5.877758	4.9947605	4.2871776	4.7205033	5.60192	4.8865166
UNQ2790	6.5706954	6.152967	6.215536	6.4576826	6.4055915	5.970196	6.6377068	7.062584
NR3C1	8.543063	8.661635	9.035983	8.8901615	8.436376	8.482567	9.030335	8.74355
RPS23	12.681046	13.040407	12.97591	12.094912	12.208966	13.079086	12.503876	12.671119
CEP19	3.1484218	2.3228283	4.618894	4.9832315	3.356728	4.0451717	4.1488047	4.2044525
PPBP	8.662472	10.547773	9.946593	10.081801	9.757641	9.640565	9.528295	11.16692
RSPH3	3.4067545	4.4018135	4.860732	4.4375134	4.6470985	3.9919255	5.056621	3.9321876
XXYLT1	5.963184	5.998957	5.79249	6.0242996	5.4754696	5.5211	6.1125956	5.5789294
C7orf25	5.371331	4.455844	4.687739	4.703449	5.0156746	4.600207	5.609254	5.0306816
CCDC177	4.7427826	4.3680363	4.2262144	5.008992	4.338767	4.010669	4.994431	4.389126
MYO1G	8.947178	8.256016	8.9235735	9.4298115	8.536551	8.593245	9.5708885	8.729696
PTAR1	7.896767	8.757655	8.518313	8.673657	8.165941	8.894792	7.785079	8.648422
TTC39C	6.9841304	7.2471495	6.76513	7.1362004	6.6032662	6.7729764	6.7481318	6.785339
GJA8	6.598422	6.942272	6.442183	6.7988605	6.5453663	6.3641396	6.5871944	6.5579247
MEOX1	5.7340794	5.1492443	7.50955	6.054775	5.698261	5.2343297	5.721195	5.099009
ERCC8	3.0947723	3.771647	4.9664135	3.6602645	3.274559	4.126071	3.817129	2.3757517
METTL9	8.216718	8.587444	8.980312	8.379379	8.719609	8.091048	8.680567	8.360814
FCHO2	2.5502713	4.1078634	4.5167656	5.2482724	4.345586	3.9659872	4.088871	4.1078634
CYB561D2	10.384724	10.422173	10.1170845	9.950505	10.464043	9.865653	9.84922	10.46866
DCAF8	4.692808	4.5662937	4.935122	5.71858	5.1345515	5.278791	5.3459964	5.043488
TSN	6.5424905	7.1069236	6.8500586	6.7864313	6.9391418	9.6665745	7.010447	6.5554357
PARD6B	5.0637813	5.073405	5.3274317	5.568676	4.987976	5.169208	5.596001	5.1127067
C1orf127	2.7971456	3.6029787	4.462686	4.38978	3.706659	3.9786487	3.6279218	3.9892013
KIAA2026	4.6535654	5.624238	5.616175	5.9378424	5.694421	5.7370024	5.7140083	5.1010637
NACA	14.812343	14.803373	15.344543	14.375825	14.315349	14.569485	14.541606	14.763219
BIRC5	6.139872	6.329529	6.350602	5.627627	5.7883883	5.9147596	5.88853	5.488039
PITPNB	6.9697924	6.966788	7.594283	6.911825	7.0885506	7.141045	6.979055	7.1623583
CXCL10	5.3015924	3.6303377	7.6029434	5.0063696	4.902219	4.9608727	5.730648	4.599166
CRIP2	7.9648	7.8602996	7.6017423	7.85969	7.335876	7.4153047	7.874874	7.6723943
CALM2	4.2703385	5.002516	5.3733344	4.957998	4.963506	5.0525966	5.2465563	4.663504
AX747379	7.158958	7.1832333	7.125864	7.0351357	6.8492217	7.063049	6.856685	7.2442775
DPH3P1	5.542369	5.365449	6.5097947	6.5095673	5.465313	5.907239	5.8465886	5.275337
LUZP1	4.4806604	4.6190853	4.9357667	4.7979217	4.6392074	4.7100444	4.447094	4.6258287
ARHGAP35	7.5023336	7.668029	7.637585	7.9027596	7.41643	7.5625634	7.713929	7.46402
FAM179A	5.9836197	6.0163984	7.1810913	6.725775	6.131555	6.6215086	7.168567	6.252671
SIAH1	5.1791434	5.687059	5.32646	5.599902	5.633463	5.2459846	5.3461204	5.3743997
TMEM99	3.275667	2.6723077	3.891804	3.2835174	3.8795536	3.28088	4.0949383	3.619019
DPH7	5.8033433	5.52544	5.543192	5.5185895	5.551808	5.7800164	5.4322524	5.4432373
NOL7	9.793061	9.81969	10.591768	9.774378	9.536128	9.939554	9.670812	9.47036
LIN54	4.8465576	4.774233	5.805091	4.3726783	4.462203	4.8573437	4.894666	4.3641253
AGFG2	8.273665	8.204047	7.822533	7.667169	8.363945	7.887623	7.6817403	7.8399434
CLEC4G	5.6053867	6.2086205	5.6970077	5.607723	5.802401	6.824932	5.6942735	5.3251467
MESDC2	5.4369106	5.530217	6.68155	5.7727113	5.5955725	5.806567	5.912897	5.52573
CLCNKB	4.278025	4.210294	4.3536997	3.9362206	3.7891219	3.34423	4.1284523	3.4079366
KCTD13	7.5197897	7.5551195	7.155864	6.349559	7.743773	7.0075984	7.1732078	7.500522
AK096982	5.4355664	5.584367	5.1625896	5.8179064	5.993626	6.057533	5.4030414	6.230911
PCF11	6.211449	6.3896194	6.8300786	6.2762485	6.360312	6.2965517	6.6589184	6.7025614
PLB1	4.142886	4.431856	5.239571	5.695403	4.479145	4.8353615	5.1671576	5.2929883
XRN1	4.7044168	4.5908113	5.7931643	6.0676003	3.9180758	5.0298257	5.8669806	5.0850477
MCM6	4.317742	4.7179923	6.624181	5.145052	4.623698	4.7298956	5.1735134	4.912949
NCEH1	7.3759723	7.5701985	6.82195	6.9038553	7.483756	7.262596	6.604122	6.887058
CPSF7	7.309576	6.903255	7.6092772	7.9791994	6.7142153	7.03679	7.686978	7.5953712
PPM1F	8.607409	8.1215105	7.977166	8.565645	8.281353	8.144508	8.630384	8.330979
FMR1	7.2499666	7.1378856	7.6154575	7.1421814	6.703992	6.9706163	7.3431525	7.3672795
KLF12	9.14994	9.324236	8.535336	9.087873	9.225199	9.253074	9.012927	9.308891
FKBP8	11.149383	11.243579	11.027756	10.842765	11.308131	10.83043	10.801611	11.350703
HS3ST3B1	5.756288	4.6780834	5.9199147	5.3904934	5.2533336	5.40784	5.7778215	5.5802684
PRDX1	9.486272	9.326137	10.2957115	9.621923	9.4298115	10.055	9.762415	9.376219
CIC	11.252834	11.047118	11.783154	11.353174	11.198996	11.2999115	11.360649	11.693449
VPS50	7.1784916	6.688546	5.961059	8.20646	7.374012	7.470215	7.1889963	6.657144
AMY1A	6.582412	6.8407025	5.769918	6.6894135	7.2552023	6.515113	6.7414594	6.7256446
POLI	6.828854	6.09161	6.7859807	7.1290903	6.790043	6.904067	7.144591	6.9336996
SPTLC2	8.919655	8.316817	9.592541	9.202904	8.701384	8.956411	9.554551	9.157738
MAF1	8.034041	8.012516	8.252944	8.248286	8.04678	8.150782	8.492276	8.139611
PPP1R14B	8.5282135	8.34883	9.056138	8.587137	8.537441	8.743101	8.897098	8.484699
NPB	10.886444	10.685613	10.921362	11.28637	10.845422	10.424227	11.448571	10.974607
PPFIA3	3.296002	4.0836	4.446971	4.071367	2.3992898	2.709455	4.077388	2.3757517
TBX21	4.3659606	3.8270862	4.606912	4.413416	3.4677339	4.3051643	5.0182533	3.9456737
WBP4	4.6474195	4.593976	5.9282923	5.4049406	4.650994	5.040456	5.51065	5.5538487
PNLDC1	9.896652	9.863937	9.148848	9.438779	10.011516	9.913828	10.065196	9.732222
NET1	5.7362757	6.005229	6.554471	6.0153685	5.785066	6.0025353	5.7928753	6.111692
MZT2A	8.7218	8.919177	8.945581	8.499058	8.677668	9.1951	8.74355	8.957614
NDRG3	5.91209	5.9534445	6.3377566	6.4074326	6.1504827	6.2072353	6.130333	6.341326
TSTA3	9.747068	9.499545	9.932164	9.489105	9.579173	9.857466	9.806235	9.757641
GOLGA6L20	6.407777	6.38903	5.908145	6.304416	6.0767703	6.059804	6.3172445	6.3968964
LOC23117	13.688354	13.469805	13.707643	13.3239155	13.666973	13.375103	13.3131275	14.077253
ALOX5AP	7.099144	7.3534894	8.348623	8.158443	6.941608	6.7859807	7.741288	7.4669223
DYNC2H1	6.261014	6.154412	5.6861706	5.55773	6.1079626	6.103618	6.0269823	5.766712
ZNF487	5.806567	5.779049	6.377713	6.139714	5.7095947	5.6599197	5.7220807	5.5454216
RIMS3	5.350127	5.8506427	5.3363295	5.17086	5.3100696	4.770929	4.624435	4.067013
GALT	8.983512	8.754491	9.171241	9.0547	8.614335	9.0386095	9.052262	9.080774
PHF20L1	4.0083065	3.5577657	4.665188	4.9497213	3.6367486	4.6331687	4.184385	4.6193876
RHO	4.4822054	4.616195	4.0201993	4.24326	3.822473	4.355293	4.456977	4.174106
BBS12	3.7826385	2.792457	4.940942	3.0682085	2.894183	4.0421968	4.726884	4.187499
RDH5	4.8365636	4.8468966	4.7292457	4.6301804	4.3629065	4.5001764	4.377408	4.3698006
PXT1	10.700025	10.922783	10.462835	10.143425	11.103469	10.631884	11.07517	10.813839
AC093323.1	5.333415	5.2879505	5.196782	4.054421	5.6861706	5.2993608	5.797435	5.4188676
CHMP2B	9.215887	9.334004	9.89725	9.512101	8.963392	9.349615	9.521377	9.311803
ZCWPW2	4.3344135	3.8600187	3.8679543	3.3447661	4.308085	4.26985	4.1630106	3.9745653
NSG1	6.5177526	7.005898	5.383204	6.461384	5.9264483	5.9708543	6.1045065	6.631958
AGO3	6.557766	6.4893136	6.8744125	6.802631	6.712948	6.7940817	6.80787	6.8715916
EPT1	4.9014926	4.431348	6.094534	4.791308	5.0792937	4.653835	4.4750433	4.9705734
C5orf15	9.190384	8.86649	10.135603	8.9987335	9.001863	9.275398	9.71067	9.534367
GSG2	4.1550984	3.3836489	4.5291214	5.2009444	3.975794	4.065413	4.7305217	4.214895
GDF15	4.1313224	4.28576	4.208006	4.845031	4.0323443	4.3241386	4.904134	4.7222366
TYW3	5.460866	5.5135	6.3316784	5.3315105	5.6729217	5.6838207	5.886636	5.3494105
HIST1H3C	5.5830817	5.381197	5.1886435	6.0554237	5.5458913	5.5599947	5.6876426	5.087997
NOP16	8.541763	8.097144	9.274784	8.819836	8.515479	8.992448	8.996721	8.661342
OR10C1	4.0693183	4.824212	3.7088099	2.3446796	4.7766523	3.779034	2.367759	4.132778
KIAA0913	6.2772493	6.1519485	6.200634	6.6404266	6.3932095	6.2442822	6.321472	6.375642
PMF1-BGLAP	4.538708	5.202775	5.50493	5.316771	5.0523744	4.9067574	5.404537	5.037534
CES3	4.916555	4.686079	4.7524476	4.7642255	4.917057	4.6801424	5.8712015	4.8224335
KEAP1	7.4870105	6.4575605	8.138228	7.9648	7.027134	7.651844	7.9725285	7.366185
ZNF678	4.3214674	4.3580937	4.7993913	4.5776577	4.4178843	4.7654524	4.969615	4.549374
PEA15	9.230858	9.293323	9.363049	9.594909	9.059441	9.286378	9.510235	9.526258
TRA@	5.9130507	5.446311	3.7830455	3.336619	4.008619	7.054509	7.255715	7.053364
KHDC1	3.4094377	3.4906678	4.968189	4.4174957	2.3217618	3.828186	4.216134	3.591153
C6orf47	5.892994	6.146369	6.5123534	6.1894994	6.164042	6.0914574	6.2771263	6.143359
MBD5	5.5470166	5.2065144	5.5206614	5.716674	4.9412584	5.3256	6.185352	5.766956
ANKK1	9.016719	8.940813	8.591241	8.583097	9.1951	8.225034	9.139405	9.134658
RAP1GDS1	7.5910215	7.6899557	8.417711	7.811426	7.603301	7.297548	8.056656	7.7743397
TBC1D17	7.8084	7.7450967	7.719496	7.8573036	7.4704704	7.481766	7.8941565	7.9640718
TRMT2A	6.0475125	5.7898264	6.7700944	6.621384	5.886636	6.0849047	6.731688	6.690095
NAALADL2	4.0476036	3.5800426	3.5218914	3.9516103	3.971353	4.135358	4.1163135	4.7224965
MAP3K4	6.9610744	6.5901628	7.170785	6.865164	6.806549	6.805539	7.0915413	7.333277
BABAM1	9.36615	8.952492	9.757641	9.453248	8.920671	9.569035	9.506817	9.303212
PEX19	5.908508	6.0502453	6.1121845	5.912897	5.7702193	5.4894915	5.737225	5.8249235
GATA6	7.147865	7.0996213	6.654833	6.198207	6.9706163	7.4257402	6.4746065	6.903255
MEA1	6.533886	6.7236357	7.625567	6.89891	6.2186646	6.3662167	7.5085926	7.083375
NBN	7.664509	7.8867593	8.71927	8.0705595	7.495723	7.653762	7.756834	7.282128
NADKD1	5.243566	5.9593654	6.4981575	5.6160226	5.9287815	5.621981	5.8548303	5.723414
C7orf55	8.043659	7.8178864	8.658747	7.9486914	7.874874	8.235671	8.252944	8.192169
SMG6	7.124188	6.980999	6.6970525	6.8889947	7.0700555	7.0308394	6.6069508	6.855653
C20orf195	5.0223627	4.7050476	4.5202756	4.24499	4.7303276	5.440584	4.8812366	4.6347146
C11orf58	9.581963	9.787119	9.946901	9.828257	9.426911	9.900934	9.937481	9.432075
LBH	8.278871	7.924596	8.039483	8.269533	7.9187145	8.1945505	8.885466	8.14109
FAM199X	4.55011	4.916866	5.4126887	5.3227262	4.598631	5.929231	4.9357667	4.8562565
RPL27	12.406548	12.419998	12.422024	12.202856	12.308668	12.422024	12.258704	12.5347
ZNF747	4.0549703	3.7074463	4.3217177	4.3651896	3.6082103	3.9086616	4.541732	4.227403
C4orf50	4.6711287	5.7855053	5.3585835	6.047222	5.3161573	6.071195	5.5205774	5.267912
S100A13	5.2582164	5.3989983	6.1804414	6.1345396	4.9272194	5.3108196	6.2386966	5.8577065
PTPN1	7.1048846	7.26918	7.3625083	7.81166	6.907522	7.401814	7.802448	7.2816863
BATF2	11.556019	11.234	11.309913	11.563591	11.119393	11.549482	11.700581	11.4508505
RSPRY1	7.9820337	7.6662326	8.812552	8.113138	7.6540694	8.020856	8.359008	8.366207
NNT	6.549696	7.3049073	7.666889	7.1227636	6.650849	6.8202896	6.8181825	7.5044622
CNPY1	3.6335263	4.5850744	3.9535513	4.5310693	3.6783042	4.204579	2.8650622	3.2660594
TAGLN2	13.291381	13.164005	13.113477	13.183936	13.522991	13.6571045	13.121675	13.328963
NFATC2	9.018439	8.493658	9.3142185	8.864815	8.52391	9.296424	9.557319	8.754913
TRIM38	6.678565	7.1399403	7.0343924	7.679202	7.498774	6.921369	7.147865	6.9096403
MRRF	4.4875727	4.82457	5.304605	5.667918	5.574685	5.186589	5.441668	5.075018
AC055736.1	7.265218	7.5070567	7.08241	7.028695	7.2696276	6.8905563	6.8308377	7.101762
EED	8.018901	8.02038	8.6663475	7.5522714	7.9917045	8.012516	8.063279	7.938383
POC1B	5.1919074	5.6926622	6.0135384	5.5199566	5.317546	5.313459	5.6841917	5.5292053
OPN4	3.8651917	4.069811	4.0997715	4.3088813	3.3711674	3.3792262	4.351865	2.9343033
RPS11	14.780917	14.97523	15.330523	14.108145	14.350777	14.668438	14.3206	14.657881
GPX3	7.6758714	7.6275067	7.4112277	7.868162	7.4790635	7.4237	7.947919	7.450178
ATP5H	9.523156	10.256819	10.560667	10.184202	9.8871155	10.154032	10.100425	10.000018
USP11	9.814539	9.92327	9.847245	9.696269	9.774841	10.138241	9.921193	9.814846
PSME2	12.939746	12.751655	14.713278	12.793068	12.570678	13.099273	13.304988	13.035033
NR1H3	4.3060346	4.8353615	5.4917145	5.027146	5.0924826	4.736611	5.2559586	5.1465244
DPCR1	6.654662	7.1732078	6.472835	6.155029	6.7283235	6.703395	6.0860925	6.4997735
ZNF688	14.591181	14.845268	14.496001	15.187635	14.880756	14.763219	14.908569	14.221453
CHCHD3	6.314448	6.839361	7.253119	6.5412917	6.309192	6.367825	6.7761464	6.21187
CDKN2AIP	5.339162	5.9037127	5.8229117	5.8642483	5.2364497	5.8324537	5.802083	5.813014
OR4D2	4.955542	4.9657016	4.363753	3.4620383	4.8957086	3.870279	4.164748	4.6465893
RGS9	4.6801424	4.492737	4.976635	5.7636495	3.7404613	4.6587105	5.338568	4.523485
ARHGAP1	7.7583995	7.751159	7.7528505	7.5349	7.6985908	7.497376	7.6723943	7.795473
FANK1	4.1642094	3.2534025	4.220156	4.749911	3.1223466	3.0383933	4.231121	4.2008443
P4HTM	6.073843	6.2325444	6.196389	6.0688972	5.795139	6.1387477	6.2130213	6.558394
MAD2L1	4.491262	5.0982704	7.031143	4.3723836	2.7864423	4.6889215	4.3568964	4.2293386
TM2D1	6.2595167	5.757105	6.6729293	6.2459555	5.6967573	6.668553	6.510549	6.45693
ARRDC3	7.261966	8.416054	7.828862	7.1263523	7.5759983	7.1227636	7.3105397	7.0909553
CYP4A22	5.8127356	5.496371	5.14888	4.5624886	5.5421314	4.8970394	4.464558	5.2296057
COPS8	7.130206	7.615649	7.678863	7.123497	7.3534894	7.2919145	6.782448	6.8834553
PCDHB6	6.86158	6.9925137	6.3442187	6.915218	7.070944	6.9163437	6.844009	6.613852
RXFP4	4.992491	4.6479526	5.0599113	4.7542434	4.831625	5.0155907	4.9711976	4.86359
TRIM6	6.821374	6.763637	6.3193703	6.378912	7.084493	6.9776855	6.1896105	6.578851
ARFGEF1	8.7803545	8.881957	9.3675585	8.76031	8.771174	8.724229	8.659882	8.835228
TCR-alpha	4.7797856	3.6932473	4.410078	4.227403	4.9916873	5.496951	5.162706	5.6645527
PACSIN3	10.032732	9.855504	9.707427	10.315712	9.820324	10.114978	10.546694	9.915737
HSPA5	4.830533	4.170866	5.892182	5.4136906	4.32476	5.2461057	5.48707	4.600792
C2orf88	6.4096775	8.446126	7.5589066	8.023681	8.389913	7.5206027	7.510846	8.344101
SH2B3	16.957472	17.268957	16.957472	17.268957	17.268957	16.957472	16.41803	16.85407
METAP1D	11.384722	11.3155985	11.2640705	11.0449095	11.309913	11.220646	11.436627	11.273127
USP17L12	6.7063484	7.226637	6.2106194	4.6646852	6.087914	5.6216736	5.3375373	5.4966316
TUSC2	6.7839465	6.623479	7.8883286	7.0806355	6.4931545	6.87743	7.1570854	6.9815407
LOC101060321	6.68698	6.7697325	6.5631046	7.1432505	7.074837	7.27279	7.1680145	7.1214647
MRPS7	8.002097	8.242604	8.766156	8.239687	7.7136426	8.2627125	8.253449	7.9961305
TSHZ2	5.497464	5.3449926	5.4320774	5.6418905	4.7449884	5.403981	5.2690825	4.6725125
COQ2	4.7712913	4.873523	5.108007	5.2818627	4.785489	4.976635	5.0846605	4.9434977
ADAM29	6.3705044	6.151792	5.569083	5.3973083	6.036051	5.647161	5.8446465	5.9433393
ZNF385D	3.188878	3.4119627	3.8018866	3.5857227	3.5198889	2.6585228	3.2097878	4.988494
EFCAB2	4.9250917	4.690748	5.461708	4.9882445	3.9173937	4.4804335	5.573019	5.753542
SLC9A7	4.004036	4.237145	4.682944	4.6573534	4.27543	8.218184	4.1266375	4.2672076
AL645608.1	4.7157764	4.9243336	4.77201	4.587223	4.723167	5.025776	4.197472	3.73447
VRK2	6.1300907	6.225042	7.3431525	6.248702	6.1092477	6.488763	6.7971277	6.3830786
MCM2	4.1123743	4.8668246	6.9048476	4.3026757	3.433013	3.6499388	4.454319	4.741853
DUSP3	6.5746202	6.8146214	6.7666674	6.070059	5.7220807	6.005962	6.3521843	6.021185
C1orf94	10.202815	9.751679	10.061347	10.513166	9.885292	9.53151	9.912413	10.926523
UBE3D	11.945348	12.019455	11.625523	12.989151	12.168389	11.470841	12.423881	12.039836
NFAM1	6.293801	5.980866	6.863177	7.5418105	6.330999	6.105053	6.734624	6.7439065
ACVR1	4.620103	5.381772	5.944852	5.3192825	5.4835796	4.4922824	5.371331	5.4105964
RPS12	11.482484	11.809145	11.620327	10.502238	10.817253	11.6160145	11.284045	11.428983
EPC1	6.538327	7.0268097	6.778624	7.0377865	6.959668	7.0715423	7.0051565	6.7519326
GOLGA8Q	3.4087424	3.5236192	4.1890035	5.05286	3.070352	2.731314	4.6341825	3.9676235
C2CD5	6.707275	6.984299	7.4509335	6.844009	7.2250085	6.8719473	7.059679	7.152343
SBDS	6.9518986	8.108897	7.3482347	7.7657013	7.832028	7.4772215	6.8407025	6.765999
POTEJ	8.419494	8.70674	8.995061	8.925438	8.982201	8.752805	8.683201	8.959969
FAM111B	4.178832	3.9693913	3.797565	2.3446796	3.908239	3.0626328	3.5213249	2.3757517
C19orf52	4.432255	4.1556063	5.4541774	4.57	4.282611	4.476802	5.3257375	4.4435163
MYH11	9.080249	9.036806	8.848204	8.721068	8.712082	8.642954	8.849175	9.383468
NSUN4	4.5643435	3.2557936	4.6989765	4.3307304	3.43977	3.9616287	4.317277	3.6633854
MFSD11	5.3380003	5.2038093	6.270258	5.1526694	4.9725785	5.2180414	5.531161	5.6571712
ST6GALNAC2	7.741928	7.0233927	8.625995	9.126516	6.623479	8.0615635	5.911696	7.703441
FAM188A	7.3485823	7.6814156	8.190546	7.3984737	7.2671685	7.3345757	7.570786	7.501885
COTL1	10.072396	10.0729685	10.195956	10.542155	10.205252	9.880993	10.228187	10.195513
RPL10L	4.1776953	4.4653463	4.370244	4.013801	4.065094	4.555324	3.9720564	3.9380083
SIGLEC1	4.738511	3.243058	3.8328722	4.70257	4.368289	4.178832	5.069421	4.3453116
C21orf67	4.429712	4.1519217	4.924471	5.102462	3.572323	4.0810084	4.4298825	4.5042796
AK127224	10.418694	10.239237	9.765199	10.321288	10.547773	10.48636	10.414157	10.180937
ATL1	3.5225198	3.9998493	4.7073307	3.4422545	4.0871434	3.2111108	3.7568624	4.1156406
BHLHE40	7.7284727	8.499498	7.9672613	8.695045	8.194906	7.8137093	8.254587	7.3406677
TMED4	8.167164	8.070896	7.8920846	8.125191	7.7174745	8.321195	8.2842655	7.9397235
KRTAP12-1	4.1749873	4.296526	3.8644001	3.1021142	4.079373	3.7861726	3.6999965	3.4596193
WIPF2	6.554065	6.243168	6.5453663	6.345752	6.306954	6.471768	6.627803	6.600336
SS18	9.124436	8.955072	8.8223505	8.383467	8.883641	8.839488	8.667734	8.6531105
SERPINE3	5.2975655	5.044382	4.7564654	4.9042134	6.37799	4.8598814	5.2605143	4.667963
AFF4	9.824325	9.778459	10.016968	9.634266	9.374972	9.656895	9.95144	9.77792
KTN1	10.529929	10.820279	11.099914	10.378941	10.071083	10.64453	10.561891	10.456075
NVL	6.2156415	6.1715193	6.991736	6.7585945	6.2176433	6.45693	7.0792375	6.5585046
TIMP2	8.2708645	8.258258	9.273657	9.263625	8.092489	8.070896	8.445062	8.587801
HOOK2	6.004276	5.2910023	5.9230347	5.761286	5.554275	6.1418934	5.9746766	6.369527
LHX6	4.2983813	3.8358788	4.046846	3.9855216	2.7989807	3.2372954	3.9157343	4.049488
LRRC45	6.9524817	6.95057	7.1204405	7.306012	6.622003	6.910844	7.3757076	7.0385494
MAP2K5	9.784189	9.8902645	9.470012	10.483977	9.506817	9.817991	10.593099	9.879285
FCN1	12.498789	12.091525	12.761929	13.448515	12.500881	13.707643	12.6166525	12.171452
LTN1	8.3200035	8.011658	8.86584	8.123623	8.373244	8.378168	8.488735	8.399715
TMEM186	5.6245556	5.7877617	5.244359	6.18716	6.08842	5.9480267	5.648071	5.944044
MED23	10.682545	10.331528	9.79516	11.2640705	10.646838	11.165635	10.9203	10.401665
MLF2	9.517552	9.636512	9.156968	9.440325	9.786394	9.605091	9.087043	9.571964
AC010646.3	5.087648	5.606637	5.34101	5.421549	5.204942	5.163	5.4173036	5.636373
FAM122A	7.1227636	6.9289975	7.1563296	6.476553	6.818072	6.8799257	7.092703	7.133931
NATD1	9.202535	8.278871	9.475318	9.079756	8.51448	8.495998	9.233739	8.940813
TNFRSF14	9.740815	9.83008	10.325506	9.860497	9.661599	9.723377	10.001531	10.08905
CCDC82	6.8591123	6.6915345	7.020679	6.937873	6.8691697	7.3954244	7.0091376	6.668119
CD14	12.965588	12.842302	13.609676	12.892933	12.714547	12.775626	12.775626	13.00823
PRRT1	8.001953	7.5517488	7.0051565	8.171216	7.1385274	8.592699	7.402861	6.878169
ELOVL3	5.6703715	5.9147596	5.345843	5.5114756	5.5570197	5.8088107	5.017351	5.381197
CNTRL	7.7263794	7.3981543	8.17187	7.645493	7.392087	7.700425	7.9694395	7.672937
RIPK4	4.2194405	3.776602	3.7701554	3.9780045	2.6835256	3.7392135	4.169529	4.205485
METTL20	7.2621307	7.0935335	7.2588243	6.793592	6.860471	6.5855284	7.130206	7.0285697
RHOC	8.834328	8.696835	8.273376	9.133039	8.463569	8.527871	9.477355	9.033469
AK304826	6.3417487	6.2534275	6.4969287	7.017343	6.3208017	6.601253	6.6738105	6.7632337
C9orf47	3.219852	3.7799418	4.562277	5.6735196	4.430611	3.655135	3.5111105	3.4800591
C10orf10	12.091525	12.013848	11.533116	11.368971	12.153692	11.641212	11.452992	11.696629
CD1A	11.533116	11.4618	11.343706	11.181557	11.430681	11.10178	10.997906	11.541553
PRDX2	7.9575386	7.1145043	8.505152	7.196512	7.209464	8.070188	7.4557123	7.8176317
TM9SF2	8.848204	9.20635	10.078846	9.271448	9.214637	8.98457	8.889322	8.981041
TBXA2R	7.967685	7.842213	7.5114837	6.8492217	7.8663464	7.845176	7.6029434	7.826861
CNFN	9.042527	8.894249	8.452709	8.410498	9.063766	8.999752	8.739975	9.099936
SNRPB2	8.302358	8.126191	8.870047	8.578219	7.739	8.525998	8.75584	8.25253
IGFN1	5.759651	5.471762	5.5114756	4.8845005	5.2848907	5.1557517	4.975023	5.3550014
KIR3DL1	8.802014	8.602921	8.440831	8.704277	8.539757	8.8652115	9.06446	8.599094
MIP	8.540655	8.384981	7.9415784	7.863822	8.212253	8.194906	8.010989	8.408104
NT5C3B	7.3880672	7.342778	7.100947	7.3534894	8.076368	8.821171	7.408938	8.237316
UFL1	5.03841	5.388998	5.0181165	4.9354544	5.486242	5.930947	4.9934225	5.093645
OMP	4.764158	4.0421968	5.1682553	3.894982	4.1556063	4.3374243	4.6009593	4.5167656
RNF13	8.518651	8.731991	9.202904	9.166316	8.240361	8.522345	8.983512	8.4885645
LGALS9B	6.539243	6.480753	6.574837	6.8687477	6.624181	6.4054565	6.9806743	6.539916
DENND6A	6.729101	7.9297976	7.781804	7.561536	7.6453996	7.0208783	7.564942	7.719496
ISY1	8.7137165	8.46883	8.60028	8.219084	8.512279	8.4292755	8.479485	8.387446
AK297683	3.6752052	3.6086497	3.7659495	4.2849965	3.5259721	3.3141384	4.353824	3.561917
CCDC41	4.3947554	4.3716965	3.6199164	4.6592326	4.7046747	4.445142	4.4683867	4.3434105
CLPSL2	4.893466	5.2383566	5.0996	4.875685	5.05286	4.886289	4.768655	5.095775
HLA-B	13.63162	12.960828	13.795801	13.151699	13.318604	14.041278	13.557603	13.759478
EIF2B5	8.169656	7.898125	8.354113	8.278479	7.848422	7.9869785	8.569937	8.265957
OVOL1	6.7656193	6.395644	6.335651	5.8577976	6.22169	6.3730936	6.2524147	6.4312325
NAA15	7.6009483	7.8941565	8.076061	7.6416345	7.6159763	7.650822	7.538443	7.769564
MYL3	8.823068	9.032482	8.392359	9.194384	9.108881	9.221368	8.587801	8.633454
SHC2	6.4076104	6.3193703	6.2755194	5.1973605	6.1438694	5.882437	5.2765656	5.8190937
MEN1	6.8644667	6.7976265	7.018215	6.411352	6.850597	6.7058406	6.8993983	6.988706
P2RY10	4.8806214	5.701887	4.936722	4.1895504	4.7677736	4.7517576	4.3770733	3.98983
GPR63	4.8354993	5.196155	3.7397404	3.8819826	5.69759	4.643501	3.2026558	4.4574943
OR2B11	9.677615	9.494	9.188346	9.284314	9.882286	9.329393	9.507196	9.414027
ZNF563	4.8880434	4.637058	4.6411705	4.825054	5.1622095	5.0861006	4.8693666	5.3906584
SOCS7	3.1904097	3.2113378	3.8544326	3.774757	2.5389838	2.65274	4.3939815	3.9531016
WAPL	7.266495	7.6553307	7.6493616	7.506766	7.372727	7.4566765	7.680174	7.6432743
RRAGD	5.720781	6.4501157	7.3948917	6.8048825	6.248064	5.710461	6.1573544	7.04977
TLK1	9.670812	10.00872	10.288685	9.603447	9.616889	9.66041	9.8871155	10.116089
ZNF419	4.3820276	3.4866438	4.171367	4.113117	3.8197863	4.484739	4.7852173	3.7957995
CDC25A	4.2232475	4.629753	7.2165327	4.4073563	3.5376334	5.7060637	4.195391	2.9123955
CASP3	4.8239956	5.4034243	6.329529	5.639386	5.209314	5.237793	5.2818627	5.066268
PPP2R4	7.4747834	7.1578174	7.3229623	7.0329776	6.891826	6.8931346	7.220017	7.353322
HS2ST1	5.8961015	6.2545404	6.472222	6.1685667	5.8937693	6.3847494	6.146029	6.21159
GPX7	7.055318	7.2148323	6.759582	6.3299575	7.014635	6.867824	6.5296082	6.9165554
MED14OS	4.5354495	4.658506	4.718983	4.127615	4.482617	4.3524857	3.7772305	4.759729
HIST2H4B	4.846291	5.5476527	6.3606005	6.4121156	6.4200616	5.6816773	5.6418905	6.233902
CD3G	9.310709	9.382951	9.848445	9.411035	8.821643	9.9197235	9.094386	9.407693
RAF1	6.289283	6.538726	6.7591634	7.066546	6.3972225	6.1616926	6.4809957	6.385464
VWA8	15.900264	15.5334425	15.848812	16.107616	15.769939	16.030773	15.932988	15.800075
CD52	9.698119	9.962881	9.642683	10.228683	9.692488	10.14787	10.14787	9.769583
PTPRCAP	9.188346	8.206814	9.199724	8.455489	8.128164	9.226576	9.284314	8.841803
NSF	5.275598	5.5199566	6.5224934	5.899482	5.881215	5.7931643	5.8585587	5.733168
HSPA8	13.201542	12.656747	14.128172	12.662375	12.628235	13.41885	13.234606	13.247694
PSMB5	5.926029	5.7063565	6.741601	5.5975995	5.965518	6.194855	5.85466	6.3632975
ADGRA3	10.087567	10.257406	9.695491	9.058747	10.457062	9.929299	8.894792	10.222324
CXorf65	10.418144	10.649424	10.235121	10.54809	9.802367	10.61056	10.538635	10.252644
AMD1	8.620578	9.498436	9.474348	9.454442	9.170038	9.178086	9.029257	8.997338
NT5M	3.749877	4.220048	4.2821054	4.236292	3.6604753	2.8791416	3.976321	4.989998
RBPMS	8.170506	8.427798	7.3442044	7.01753	8.6454735	8.397716	6.3492613	7.749436
TMEM117	3.9409165	4.6323843	4.155279	4.1753635	2.6990323	3.3677619	4.4224663	4.396753
CERS5	5.3099375	5.5914307	6.236309	6.3927503	5.8106265	5.5497274	6.1328797	5.98503
NOTCH1	8.4547615	8.024708	8.781811	8.742622	8.565996	8.835228	8.971337	8.528649
OR9A2	4.9064393	4.726355	4.9697886	5.5619245	5.267912	4.5403852	4.892461	5.6883287
CCT2	8.6007595	9.036384	9.65834	8.931315	8.802626	9.187279	9.242929	8.989035
TMEM30B	4.140888	4.131597	3.535892	4.849868	4.517192	4.565121	3.3112094	4.976799
OTOF	6.530137	6.775259	6.2444324	6.381975	6.9688826	6.5420384	6.14242	6.578446
RPS2	8.14723	8.139408	8.119457	8.086182	8.227852	8.532166	8.370509	8.43235
CEP97	4.231858	3.8974736	5.41034	4.5396576	3.8367503	4.342734	4.172953	4.1589265
CTSB	9.133039	9.009095	9.72805	9.701724	9.220862	8.933892	9.5409155	9.461096
SMIM20	6.4070096	6.963506	7.1711016	6.678565	5.8763833	6.269107	6.6019173	6.556324
ACPL2	5.282848	5.240037	5.190256	5.3809457	5.322492	5.433933	5.39768	5.4934225
COA6	8.816403	8.305417	9.557811	8.352257	8.658747	8.889673	9.16027	8.949179
A4GALT	8.199636	8.328606	7.805426	8.039483	8.320768	8.052033	7.851169	7.9180975
ZNF710	3.6319978	4.621202	4.912949	5.684548	5.0293393	4.562277	5.092281	5.016714
FKBP1A	7.366574	7.8274107	8.580387	7.993297	7.535867	7.404823	7.429668	8.596822
SMN2	8.922667	8.768065	8.834797	8.784361	8.929774	8.788162	8.9235735	8.9235735
TRAPPC2	7.386362	7.8507977	7.5765963	7.6904893	7.5601544	7.950568	7.932122	7.8822465
GPR142	4.7527833	4.10065	4.1036096	3.5187097	4.191159	4.3661275	3.8763216	4.521315
TGFB3	3.6232007	3.8330014	5.141288	2.8088856	3.4815261	3.6440957	4.1110425	3.3009834
UBBP4	12.709273	12.709273	13.619635	12.49728	12.432474	12.728442	12.867168	12.842302
FAM120A	6.939658	7.2035713	7.928044	7.947429	6.905194	7.6275067	7.777501	7.6173787
FASTKD3	8.1317005	7.7828345	8.88716	7.950856	7.721434	8.226814	8.218184	8.345449
ANKRD50	5.0456786	5.199745	5.6123257	6.127833	5.7931643	5.7657614	5.5185895	5.920876
RPL31	15.04475	14.526568	14.993996	14.60895	14.533359	14.908569	14.085375	14.819668
C2orf40	4.3065596	5.162902	4.3786426	4.3254976	4.207393	5.428064	4.030968	5.6090565
RLBP1	5.5126534	4.932614	5.024166	5.79553	4.711522	5.7134886	5.8599424	5.2371135
HNRNPAB	5.0840445	5.203399	5.896576	5.344496	4.999986	4.6011114	5.5565014	4.905076
USP30	9.656319	9.643839	9.495103	9.641066	9.508279	9.374972	9.763657	9.562509
PLA1A	7.7988496	7.8481913	7.559754	8.3200035	7.614521	8.018901	7.9565806	7.904559
ZNF879	4.2764516	4.132778	4.095019	4.3149934	3.4306583	4.2687984	4.5832305	4.5436606
WDR86	5.8162966	5.0077972	4.0679502	5.4802036	5.3157134	5.448198	5.708583	4.9814596
PAPSS1	6.2988977	6.4930067	7.138775	6.528327	6.4489775	6.6019173	6.2894197	6.452949
LOC728485	6.7162933	6.4312325	6.589085	6.6051226	5.6417	6.3142505	6.9223704	6.5373945
ASNSD1	8.367893	8.490555	8.250586	8.489541	8.123234	8.643478	7.8683686	8.089402
CEBPB	5.6904693	6.038324	6.348256	6.8854914	5.759811	5.2804255	5.738147	5.6456304
BCL2L2-PABPN1	6.4137325	6.230911	6.5807104	6.8806067	6.1609416	6.8028746	7.0045223	6.6188474
METTL22	7.473841	7.1934824	7.3204665	6.932825	7.328857	7.200629	7.242315	7.386753
ZNF394	9.529768	9.628634	9.67555	10.379924	9.83008	9.847846	10.002092	9.079756
MLIP	3.4952857	3.5590537	2.3592467	2.3446796	3.6998389	2.7967653	2.367759	4.5790095
RPL18A	8.677136	8.895642	8.353184	8.723295	8.78162	9.63193	8.796284	8.810669
SLC43A3	7.381239	7.0091376	8.237862	8.085279	7.643011	7.2250085	7.616891	7.864932
PARVB	5.77949	6.7409954	6.968286	7.0566745	6.2628565	5.9614973	6.1954384	7.4183726
CHMP4B	7.619159	7.9596167	8.494368	8.592699	7.928764	7.4888234	8.198596	8.067863
C19orf55	11.855668	11.765966	11.152795	11.127609	11.8808155	11.621236	10.780437	11.519934
DKFZp434P0216	7.3986645	7.4100304	6.3714614	6.53035	8.009256	7.144979	6.019213	6.6329885
PGGT1B	5.790659	6.3601656	6.6286154	6.2846055	6.388163	6.225042	5.942405	6.1600165
C21orf119	5.850893	6.425098	6.990404	6.8478	5.4035993	6.655899	6.235218	5.570334
CYP1B1	7.0257	6.512479	8.716025	7.9419346	7.1797314	6.4391766	7.4852157	8.08201
SAMD1	6.8238525	6.590519	7.194415	7.379559	6.597434	7.1095624	7.2982893	7.5093374
MLKL	7.2889495	6.8413744	7.588756	8.033166	7.5946145	7.3036547	7.655039	7.800996
RTEL1	6.5403585	6.624181	7.1574616	6.9504385	6.48673	6.470827	6.874558	6.8691697
BC107108	4.124267	4.0012927	4.0311537	4.561777	3.9224765	4.666307	4.541427	3.5818074
FAM216A	6.0769887	6.246221	6.455078	6.749298	6.217475	6.7920856	6.2602057	6.471768
ZSCAN1	6.872216	6.6812496	6.515551	6.0512924	6.51654	6.163355	6.2310476	6.187516
GRM2	6.6812496	6.5157704	5.9169087	7.7524147	6.4504013	6.939658	7.37506	6.8733125
PIM1	8.148956	6.8449764	8.5338335	8.214238	7.7198935	8.380262	8.225649	8.244364
ACTL6A	7.9337845	7.6278253	8.621306	7.362787	7.8349175	7.852912	7.997153	8.0615635
GMFB	5.176469	6.381975	6.09161	5.239168	4.6798773	5.0321217	5.0290604	5.130877
TBC1D2	3.5812798	2.6774397	4.444487	4.626362	3.6978447	3.709018	4.2331724	4.3445716
PPP1R8	5.77011	5.4469533	6.405976	6.1957736	5.611477	6.1748385	6.245307	5.9264483
CARD16	5.553614	5.9226046	6.7429066	6.548167	6.0271397	5.6942735	5.6780767	5.867724
DEPDC7	3.3243284	3.2003453	3.9472427	2.7997038	4.0353994	4.2951193	3.1292124	3.4588392
UGT1A8	5.078358	4.8984466	3.9750476	4.0588913	5.2734885	5.7804193	4.286711	4.5274677
ASPG	6.361373	6.3343787	6.3861732	6.1837106	6.040269	5.9550557	6.3995214	6.229965
AC144568.2	10.003253	10.033165	9.654823	10.370424	9.67555	10.227361	10.0364685	9.89336
MAGED2	8.624191	8.738356	8.832839	8.372672	8.500174	8.756465	8.840109	8.926639
AX746840	6.286658	6.12078	5.7303457	5.4597344	5.977687	5.511093	6.1557875	5.908145
TMEM161A	5.898316	5.4526806	5.7392664	5.4728646	5.5135975	5.969918	5.5575347	5.445755
C4A	4.448411	4.1345525	4.2928977	5.094701	4.393907	4.7925677	4.703339	4.165511
CCSER1	4.502078	4.820983	4.6958575	2.3446796	4.627909	4.5657506	4.341737	3.7491593
8-Mar	6.3532743	6.6171837	6.1837106	6.593045	6.8373804	7.3856173	5.897324	6.5999136
MAP3K3	6.8863416	6.7118134	7.070944	7.7983875	6.6818914	6.792522	7.0971947	7.023584
SSH2	6.4465427	6.9242663	6.937453	8.024708	7.010895	6.6356707	6.752468	6.5589085
RGS7BP	7.0003896	7.2840295	6.465635	6.3834686	6.7684035	6.6862164	6.519256	6.7485228
OCEL1	7.8030176	7.767138	8.486995	8.208538	7.604842	7.873047	8.214238	8.348084
G6PC	5.0429597	5.5156035	5.286092	5.1504297	5.456648	5.072827	4.713159	5.333611
ST6GALNAC3	3.220483	4.317277	5.1916122	4.736611	4.2154307	3.6815972	4.131853	3.7176251
AL035406.1	5.8599424	6.1327643	6.1156263	6.439106	5.580762	5.5774603	6.413335	6.3026853
ASCL5	10.834192	10.489523	9.674013	10.422997	11.193898	11.077083	10.170851	10.482981
FAM206A	5.1649847	5.741577	6.1839867	5.9368334	5.733734	5.810989	5.5842447	5.0516963
GABPB2	6.1620646	5.9691663	6.481672	6.369795	6.092531	6.115489	6.523229	6.418709
VPS37B	6.205201	6.265937	6.9139237	6.963093	6.3446045	6.4506297	6.823328	7.0117655
BFSP1	9.008549	8.667228	8.254951	8.155712	8.61608	9.404048	8.521843	9.170038
ADAMTS12	4.179208	4.0619645	3.7834795	3.5158067	2.3925376	4.3492393	3.703864	3.4114752
LGALS2	10.169377	9.700419	9.470577	9.996259	9.290377	10.374988	8.492986	10.030185
SLC25A44	4.7389765	4.5542345	5.447488	4.8532224	4.81374	4.385991	4.9730153	5.0395546
NOTCH2	7.6461506	7.859864	8.323604	8.942132	7.80721	7.546126	8.39399	8.020154
STXBP3	7.201257	7.67215	8.1317005	7.1182756	7.3072896	7.4369793	7.3625083	7.5805397
CMC2	5.6350837	5.7551236	7.092391	5.766712	5.700689	5.5434604	6.3359957	5.9061823
GSTO1	9.149359	9.441002	10.187583	9.50598	9.427902	9.319174	9.570547	9.662058
FTL	14.112794	14.080851	14.364035	13.852151	13.983664	14.210204	14.276216	14.112794
MEF2BNB	8.435693	7.9124403	9.093706	8.516877	8.272331	8.620578	8.665393	8.643478
LTA	8.377399	8.289065	8.114941	8.447989	8.273376	8.535922	8.2499695	8.463006
ARFRP1	4.6872206	4.187768	5.335614	6.0279465	4.8154926	6.2470465	5.6087694	5.4610934
XPO5	4.380602	4.041244	5.3277655	5.3099375	4.755979	5.502984	5.521431	5.127986
NFIB	5.468738	5.4768224	5.220062	5.279534	4.8164024	4.872073	4.9644723	5.1526694
KCND1	5.3478518	5.4728646	5.534189	5.439896	5.2858276	5.543607	5.5732837	5.680398
DAK	5.499295	5.542369	5.13986	5.8732247	5.2217617	5.270657	5.8732247	5.3722396
VDAC1	7.5051312	7.561536	8.111417	7.725456	7.527335	7.3772125	7.726704	7.410802
PPFIBP2	6.4615884	5.9916296	6.9937077	6.5177526	6.048527	6.475292	5.996008	6.668553
KRAS	11.493837	11.281159	11.501713	11.482484	10.949626	11.099007	11.598818	11.1836815
RP11-1102P16.1	7.8535547	7.687793	7.8582625	8.105519	7.5310097	7.6716175	8.065219	7.697935
ENO2	5.2099023	5.4035993	4.8222914	5.1823316	5.3488026	4.8778934	4.9979057	5.512546
CAV2	5.4853644	5.6824183	5.498954	4.9872108	5.844453	5.1883044	5.2896066	5.306738
C19orf12	8.011976	7.895392	7.6716175	7.543531	7.862039	7.6831493	7.500282	7.915675
PC	3.752589	3.9528418	4.2613034	5.1119547	3.5323887	4.3698006	4.491262	4.7069645
TMEM170A	6.972656	7.31315	7.881534	7.0117655	7.055318	7.511586	6.935812	7.2892513
HSPA1A	5.3147597	4.1116133	6.3798075	6.8002563	5.818481	5.5653605	6.2605834	6.197283
SCFD1	8.998376	9.0649185	9.606209	9.161918	8.788471	9.113502	9.1338215	8.888382
OR10A5	8.039483	7.822533	7.2685943	8.209169	7.8137093	8.079178	8.165633	7.483307
TM7SF2	7.9297976	7.965344	7.490233	7.3264456	7.9434466	8.08467	7.384098	7.4720025
ATP5J2	11.845847	11.521481	12.312288	11.698647	11.691615	12.224631	11.894079	11.844771
RC3H2	8.931315	8.821171	9.074732	8.886728	8.750124	9.1180105	9.191096	9.063389
ZFP36L1	9.900934	9.950505	10.336339	10.529929	10.374152	9.973815	9.89725	10.455173
EPO	11.002924	11.251679	10.817253	10.915458	11.302308	10.797783	10.706198	10.706198
OR4A16	6.4441023	6.034759	5.189412	7.2387567	6.760175	6.6717587	6.661499	5.6708283
PRR5L	8.355185	7.799416	7.475727	7.8414044	8.279351	8.300871	8.22753	7.515209
TMEM178B	7.4525566	7.4487886	7.249692	7.54698	7.4058585	7.2255726	7.532487	7.182601
C15orf48	2.628037	4.570492	4.4934163	4.2324333	3.4890635	3.2256198	4.2239733	3.8555088
ZCWPW1	7.37439	7.596029	7.064882	7.644803	7.1167336	8.078736	7.891887	7.726022
FNDC3A	12.413458	12.416013	11.969738	12.413458	12.530653	12.757912	12.435986	12.098343
PRPF39	7.800239	7.9734173	8.019958	7.580778	7.7863007	8.181872	7.8822465	7.957669
SIM2	7.110623	6.953949	6.633339	7.6521173	6.890429	7.4704704	7.503746	6.6215086
IL10RA	8.699149	8.843202	8.428069	8.053931	8.782344	8.274271	8.355325	8.716343
PIGL	6.391801	5.848764	5.678742	5.76388	5.8863196	5.7444806	6.2826633	6.175342
LYPLA2	9.033469	9.040312	8.668708	8.744299	9.003943	8.709566	8.605311	9.123053
TEX29	4.6045685	4.540292	4.2099137	4.346271	4.280326	4.364965	4.1192284	3.8880804
TNFAIP8	7.5027423	7.8735995	8.189239	7.1239676	7.3070154	7.755911	7.652325	7.6133337
PHF10	7.677085	7.76343	7.926908	7.9494796	7.5938115	8.396192	8.043659	8.092197
PRR3	4.8904085	4.9250917	4.9327393	5.059164	4.520577	5.562303	5.2343297	4.7337284
HSPB2	13.053455	13.10641	12.803182	12.82418	12.996689	12.764385	12.681046	12.968666
ABHD16A	6.456632	6.4602737	6.4199934	6.9334917	6.4559765	6.2591295	6.0793047	6.634212
FAM221B	4.819504	4.868377	5.104014	4.502249	4.8486133	4.6431665	4.571276	4.5722857
MGMT	5.053436	5.1930404	5.8171945	5.7313356	4.772867	5.6730185	5.636191	5.165722
ACAD10	4.936722	4.4850554	4.739081	4.566628	4.2436833	4.4480305	5.017624	5.3596168
ZDHHC16	3.9608448	3.4974303	4.3254976	3.9525867	3.6484218	4.0311537	4.2347665	4.2241488
ARMC12	3.7150145	3.853859	4.2177835	3.658945	3.0130517	4.544127	4.2913065	3.5520566
GTF2H5	4.3149934	4.1599617	5.2589974	5.333611	3.9393601	5.0970044	4.589138	4.560109
GNPDA1	3.5376334	4.301406	5.119158	4.712705	4.330508	4.571042	4.5034513	4.488576
AMY1B	5.6958776	6.2215424	5.078358	5.930648	6.565346	5.8575172	5.6809483	5.8654103
TRIM16L	4.3719816	3.8964381	4.187499	3.7818437	4.01532	4.0782485	4.722196	3.9488494
ZSCAN22	7.9535413	7.7971544	7.6106863	7.874874	7.741663	7.87543	8.179292	7.8658404
TMEM38A	6.6836796	6.7864313	6.4582853	6.299725	6.933287	6.98534	5.7800164	6.4811997
CYP2A6	5.7912164	5.8096285	5.573019	5.271842	5.450534	5.303079	5.5114756	5.1338286
DQ591060	9.5663	9.626277	9.977873	10.047337	9.415395	9.199724	9.97657	10.815151
METTL18	5.688832	6.0318155	6.222492	5.3158803	5.625833	5.8215284	5.7097044	5.964923
ZNF550	5.2493033	5.2895136	5.3149915	5.05095	4.507381	4.443111	5.4768224	5.0210743
PCBP2	13.044503	13.247694	13.548295	13.006513	12.508395	12.9636	13.018259	13.242376
ARAP2	8.043234	8.391502	8.758701	8.150082	7.9205275	8.526354	8.686949	8.035101
ZKSCAN4	9.618895	9.617377	9.205539	8.894249	9.988237	9.293323	9.481692	9.700419
USP17L25	7.238321	8.074555	6.943095	5.7255907	6.971572	6.338929	5.584837	6.123619
C7orf55-LUC7L2	5.3789635	6.000991	5.8247843	6.5257716	6.3365803	5.9646034	6.037447	5.9736514
BPY2C	5.9782014	6.2619405	6.6664667	6.761716	5.6555777	6.20032	6.1944795	6.5032167
KIR2DL4	6.6849713	6.9487033	6.504267	7.1192994	6.6530833	6.6498384	7.239348	5.934975
ZNF212	4.4995456	5.0579314	5.259463	5.6563516	5.1244926	5.1339684	5.8610587	5.108369
ADCK5	5.1000357	4.8710876	5.6446466	5.3473406	5.4018297	5.7590404	5.694535	5.6183724
SMARCD1	4.4157786	4.5359507	5.044233	5.369893	4.5714536	4.788304	5.4119086	5.0053115
CSPP1	6.2643	6.0853343	6.824099	6.0516424	6.189364	6.4527426	6.5833216	6.7684035
BRPF1	7.0727754	7.284179	7.3267384	7.3948917	6.64115	6.9428673	7.466098	7.145815
ATP1B2	5.193363	5.1776757	5.1354194	4.091244	4.0038996	4.797828	4.060207	3.5254586
POU2F1	5.618191	5.6417	6.0965056	5.6097727	5.28889	5.422943	5.8749843	7.081886
SRBD1	6.8032646	7.0634184	7.9187145	7.0637794	6.6812496	7.166438	6.9582033	6.9582033
OR52W1	5.5271015	5.814472	5.4574795	4.7290964	5.77011	5.225724	5.117446	5.5002294
DVL2	8.106725	8.17307	7.9180975	7.926065	7.7767906	8.333192	8.008395	8.340855
NBPF12	8.672555	8.919655	8.457045	8.716025	8.724851	8.585842	8.648422	8.763463
LINC00908	3.852005	3.8034897	3.8088539	2.7130075	3.9434197	4.4335923	2.789458	3.348128
GEM	4.265461	3.6983497	4.397908	4.6520376	4.048902	4.7319326	4.2000847	4.6739917
UNC45B	3.6450355	3.651329	4.153077	4.278025	3.5502396	3.6526515	4.5454044	4.1163135
IGSF5	6.2591295	6.34468	5.986306	6.1641355	6.2639623	6.4344034	5.5567274	5.959524
PRDM15	5.447488	5.3032985	5.405649	5.777192	5.0238843	5.5376973	5.724216	5.2922063
NEFH	6.0497594	5.825281	5.851647	6.469306	5.9691663	5.6534343	6.390994	5.9025397
ASCC1	5.400692	5.205818	6.0791345	5.976094	5.1265945	5.4728646	5.9534445	5.564312
POLA2	5.6670084	5.7002907	5.964799	6.151792	5.685824	6.1590385	5.6838207	5.749778
PIK3R6	7.3291426	6.9508896	7.0273952	7.5365705	7.245209	7.687393	7.2332077	7.4058585
MYO5B	6.628155	6.794288	6.5251493	6.6493835	6.970773	6.592013	6.7516074	6.8373804
TMEM223	4.1070795	3.4721844	4.1969085	3.86808	3.5244095	4.574665	4.8126183	4.30932
MUC20	7.8920846	7.644803	7.617736	8.132649	7.7405834	7.8328924	7.6716175	8.302584
HPCA	5.2695265	5.1167345	5.333611	4.3512387	3.209979	4.519997	4.4132996	3.7695446
NACAD	4.8428307	5.067631	4.4182425	3.6304402	4.170866	4.547787	4.0997715	3.9744468
GDPGP1	6.9713097	6.3701963	6.1934295	6.339374	6.330247	6.0887465	6.8246446	6.596919
HMCN2	7.389435	7.1132154	7.173605	7.2816863	6.983253	7.2347345	7.63357	7.2320924
TWIST2	11.325928	11.298639	10.965842	11.490625	11.139036	10.873982	11.728236	11.223265
CNIH1	6.0312166	5.962144	5.880561	6.320352	5.7894816	6.405243	5.963354	6.0752506
FBXO17	6.8526034	6.930308	5.8662653	5.0215325	5.8865166	6.5172477	6.2134557	5.7658954
SLC6A17	6.8838606	6.46805	5.914062	5.1886435	5.47149	6.231681	5.59247	5.185875
PGD	10.494549	10.226365	11.040224	10.521349	10.113332	10.041639	10.519367	10.654957
CYB5R4	8.369348	8.897709	9.430628	9.033469	8.464983	8.395299	8.419494	8.49119
FCRL5	5.0982704	4.8953567	5.0955853	5.5867834	5.2323556	5.1053066	4.822741	4.564972
PPAN-P2RY11	7.9237485	7.490233	8.286912	8.232395	7.8670177	8.291414	8.355185	8.605311
FBP2	6.205407	6.4208794	5.8396287	6.1224833	6.3133616	6.094121	5.7263255	5.9241223
MRPL15	5.7773604	5.2961946	6.522261	6.0115623	5.6217933	6.1479177	6.237472	5.9554195
ATP5C1	9.939554	10.414613	10.793317	10.19918	9.977331	10.439655	10.253889	10.137959
GAGE12I	6.02297	4.4920464	4.573267	2.9914408	6.5956564	5.6673036	3.5863447	3.6259892
WTAP	3.2629087	3.5010583	4.105221	4.451771	3.4416435	2.6892948	4.2712107	3.9626305
PIWIL2	4.2221527	4.751885	4.401016	4.2245727	4.3586297	4.8761115	3.9388642	4.3031263
KIF5A	5.1182995	4.9214983	4.7584963	5.3951344	5.2162886	4.8872805	5.3597264	4.7322464
SRRT	8.536551	8.645121	8.839488	8.921151	8.599094	9.121481	9.308077	8.8038845
FAM174B	9.212394	8.991306	9.123406	9.142937	8.789596	9.0649185	9.562068	9.037431
RHBDF1	5.0985785	5.0585747	4.7328568	5.1532984	4.825367	4.968966	5.6988935	4.779196
GPSM3	12.5347	12.286227	12.351837	13.028535	12.29571	13.121675	12.464875	12.472872
GTSF1L	5.888653	5.79358	5.58537	5.13986	5.6926622	5.3060007	5.120104	5.45332
TAF1A	5.977263	5.053891	6.1766033	5.8696127	6.020047	5.9047356	6.110942	6.1504827
ATP12A	6.299725	6.178904	6.114044	6.308626	5.583542	5.996488	6.377713	6.254732
CSRP2BP	5.0758495	5.658906	5.6956706	5.224438	4.824357	5.4912906	5.244359	4.9922028
RNLS	6.412626	6.549437	6.408446	6.6770897	6.4961777	6.9014635	6.2589245	6.6485624
MRPL55	8.474334	8.634046	9.028524	8.689135	8.334304	8.764293	8.548756	8.487454
KLK15	4.3694687	4.3764987	4.7375917	4.1440105	3.571013	4.857836	4.102008	4.491566
GTF2H4	9.106098	8.931931	8.584748	8.596109	8.943126	8.799331	8.9216175	8.955497
VN1R4	6.709462	6.3120446	6.407274	6.3175154	6.1807256	6.3041	6.338619	6.3006196
TCEAL7	5.3752766	4.169871	5.0321217	5.0691752	4.522115	4.4042325	5.5312753	4.919358
CHPT1	9.268709	9.393871	9.882286	9.395838	9.219993	8.762023	9.329393	9.215267
TFEB	10.320226	10.114074	10.958484	10.75209	10.134587	10.211954	10.555424	10.476555
ZNF239	4.004425	4.3812604	4.0819697	4.1517572	3.9384105	4.509227	4.622032	4.538867
LCE6A	3.863738	4.177276	3.3706527	2.3446796	3.324541	3.6568413	4.775978	3.269856
PRKCD	9.957395	9.894076	10.523818	10.758157	10.223581	9.841882	10.231324	10.05703
MPC1	9.137873	9.438109	9.806694	9.65834	9.294305	9.256845	9.4256315	9.159929
PECR	4.473088	3.6397378	5.91838	4.9783974	4.3405404	4.856128	5.2473316	5.3929377
FNTA	8.348623	8.169376	8.712755	7.997153	8.217866	8.332787	8.41513	8.306401
ACRBP	8.783909	9.860497	9.546218	9.6896105	10.089563	9.355521	9.456526	10.544262
C16orf82	4.6408668	4.7873826	4.5042796	4.4709535	4.555324	4.2760687	4.6436462	4.273122
DGCR14	3.685174	3.578287	4.2935495	4.66037	3.668846	3.9551332	4.868377	4.2177835
UGGT1	6.4880657	6.439106	7.857566	7.4153047	6.213297	6.3340335	7.111582	6.651803
EIF3C	4.365626	4.346271	4.9328847	5.054672	4.2060304	4.9872108	4.6138673	4.6223006
RAP1GAP	7.820241	7.5266037	7.5064263	7.766757	7.2112617	7.9861665	7.6017423	7.2910624
OR2T33	4.811573	5.0484023	3.965546	3.487297	5.8550067	4.4111314	3.466088	4.721236
SNRNP200	11.33459	10.901897	11.352397	10.908149	10.625383	11.271069	11.010374	10.971725
ASAP2	4.993745	4.9991	4.8748035	4.9516315	4.774044	4.653408	4.688339	5.3683887
SYNJ1	7.0288634	7.0351357	7.1703806	6.5498543	6.1328797	7.0351357	6.465029	6.841584
CGGBP1	7.904559	8.48057	8.2842655	8.376693	8.254587	8.507693	7.9863696	8.1215105
FBXL7	5.1263447	5.5151258	5.4924936	5.4827857	5.1354194	5.2575874	5.2780347	5.7486005
ACSM2B	7.885352	7.5786753	6.644123	6.2794895	7.9626174	7.6319284	6.212389	7.514504
GARNL3	3.7371845	4.5080833	4.8843365	4.8521957	4.234556	3.6677577	4.499292	4.7905054
GPR146	6.1077137	6.3257575	6.553477	7.650822	6.941242	6.9740467	7.514504	7.285722
RHOU	7.7371645	7.429083	7.8824167	7.643553	7.625035	7.7088647	7.831689	7.9060893
OR10H3	6.153225	6.0537057	5.9197187	6.1129193	5.9226046	5.8052034	6.7106633	6.2949257
L2HGDH	6.659026	7.0539904	6.443107	6.2323146	6.9939504	6.441517	6.482321	6.6554203
S100A9	14.142344	13.375103	15.566555	14.13414	13.315688	13.40884	13.623126	14.446701
TMEM88B	7.7426095	7.7112274	7.3607206	7.9986615	7.672937	7.7942743	7.583868	7.9362435
RPL29	7.217524	6.968967	6.27531	6.6554203	7.0421295	6.735135	6.6915345	6.7455854
HIC1	10.217498	10.152421	9.885292	10.396982	10.070269	10.025994	10.568564	10.235121
SAYSD1	5.7518654	5.652442	6.1775784	5.3203187	5.210085	5.6821976	5.2715106	5.1882095
TP53TG3B	5.110899	4.7349267	4.9432516	4.0750484	4.5718255	4.151596	4.0225344	4.1756587
ARPIN	6.434739	7.055318	6.831555	6.9556875	6.200634	5.753689	6.0642853	6.877287
CEMP1	5.3904934	4.945256	5.0773587	5.4979825	5.2187223	4.7899485	5.6384864	5.1032915
NR4A3	4.745636	5.0850477	4.8626013	5.1114817	4.740489	5.0464	5.2381773	4.8491898
CLDN24	5.227089	4.6145034	5.0581045	5.323132	5.38372	4.718503	5.752207	5.162902
VGLL2	9.48033	9.334748	9.452304	9.736988	8.961466	9.452304	9.819057	9.497613
TUBGCP3	6.5115085	6.5370355	7.1781707	6.5746202	6.1132197	6.3165693	6.401139	6.718844
SHOX2	5.9831295	6.049228	6.01445	6.657585	5.7056255	6.0569024	6.4285655	6.157668
P2RY4	6.163493	5.698045	5.9421167	6.1201234	5.94147	5.7206306	6.148474	6.2766047
IRAK1	7.9044666	8.015622	7.6403956	8.190546	7.7796884	7.8751683	8.114941	7.9355283
BSND	6.9274015	7.173458	6.799835	6.2535906	6.7998896	6.8456774	6.1341243	7.0009394
CST7	10.257406	10.326908	11.319165	10.740123	9.766215	9.94865	10.947063	10.038598
GMCL1	7.928433	8.11175	8.414686	8.292019	8.145254	8.435458	8.288674	8.064001
PECAM1	9.286378	9.748443	9.769583	10.588624	9.812077	9.372971	9.864331	9.692488
PDLIM2	12.9636	12.080065	11.428983	13.300084	12.895908	12.714547	13.18613	12.500881
PROK1	7.04977	6.755513	6.681423	6.688157	6.899589	6.9436803	6.6184206	6.6751523
DBN1	3.828186	2.4352846	3.9261765	4.4215865	2.6197193	4.702393	4.8353615	5.0086293
CARHSP1	8.0705595	7.629449	8.153903	7.9053693	7.6638174	7.980332	7.4077935	7.6972775
TBC1D22A	6.585709	6.1534677	6.3972225	7.4045544	6.3748436	7.1967335	6.7293787	6.810157
PLEKHH2	4.1295996	3.8031666	2.3592467	2.882884	4.5354896	4.60859	2.367759	3.738235
HNRNPD	11.1267605	11.163795	11.819626	11.472006	11.078471	11.293424	11.457987	11.103469
SWI5	6.4267473	6.4978914	6.9994006	6.750201	6.676738	6.6351814	6.6824584	6.9413834
PDZD11	7.7675533	7.6327543	7.651844	7.6773033	7.5713744	7.675722	7.76222	7.45314
KCNJ9	10.216714	9.8871155	9.783665	9.782803	9.951793	9.703894	10.096634	10.068003
PARP9	7.2835107	6.440016	7.996256	7.215212	7.2442775	7.460099	6.8861203	6.80787
BMP7	6.0939865	6.1441536	6.0461864	5.371331	5.7773604	5.8085895	5.497464	5.805398
SERPINA5	9.26531	9.363049	8.774977	8.662472	9.259781	9.283113	8.621306	9.281056
RAX2	16.786964	16.85407	17.268957	17.040726	16.706333	16.578758	16.706333	17.040726
LAP3	6.2680707	5.8415456	7.1837564	6.523408	5.7822933	5.8674984	6.459932	5.967586
MGC4294	4.4350853	4.0127606	4.0866146	3.1272306	4.5405474	4.481201	3.9188015	4.0700555
SETDB1	6.114044	5.8999662	6.6926074	6.5140243	6.6554203	6.4267473	6.259233	6.8023005
DDX18	9.099936	9.34325	9.010626	9.102453	9.6504345	8.981041	8.980555	9.373825
DNAAF3	4.516151	4.2282944	4.898761	4.28179	3.8155735	4.1759667	4.99518	4.6014633
MAFK	10.91033	10.70411	10.463295	10.777923	10.963764	10.781394	10.589429	10.80807
IMMP2L	5.256846	5.2663794	5.2491865	5.2908974	5.1875057	5.5466857	5.2521367	5.455184
PAK1IP1	6.8681307	7.0588727	7.6937957	7.2033277	6.935812	7.539656	7.0239577	7.148318
DAG1	6.073148	5.9681664	6.800088	6.0534444	5.8384504	6.0502453	6.4130855	6.2029886
OR52M1	5.6428833	5.671602	5.4389143	6.0378933	5.9522696	5.522733	5.473976	5.450737
NOL4L	8.306149	8.613598	8.101977	8.351931	8.454443	8.622117	8.5748825	8.504261
POC1B-GALNT4	5.235833	4.2507696	5.751668	5.158305	4.8983607	4.7238092	5.4721594	5.102819
STK39	4.8797064	5.5471687	6.1496897	5.8289266	5.1648197	5.1983457	6.0019913	5.70994
C2CD2L	5.988873	5.8090744	6.341326	6.649229	6.105053	6.228449	6.2472706	6.530597
PEAK1	6.766122	6.762598	7.003721	7.2937636	6.6204023	7.3470564	7.5369053	7.421265
TMEM251	6.9590225	6.8640375	7.6553307	7.2097735	6.89891	7.1560483	7.327281	7.231798
DPP7	8.954418	9.067923	8.644659	9.297356	8.656878	9.6047945	9.623512	9.1734295
KCNMB3	5.0887346	5.3850713	5.636901	5.4800014	5.065674	5.373527	5.5396013	5.191003
RAD18	4.606912	5.0081553	5.51338	4.9323792	4.629753	5.227089	4.6938534	4.6622477
PRR18	4.5251255	3.9792302	4.156921	2.8433201	4.1541743	4.103191	3.6092358	3.4804738
IL12RB2	8.875778	8.677382	8.516543	8.016882	8.510422	8.188757	8.293324	8.44823
RPL37	14.803373	14.7292795	14.7882	14.114892	14.168705	14.7572565	14.142344	14.549164
PRR4	5.178762	5.41034	4.3439956	4.4843416	5.159812	5.0101733	4.3242507	4.8900223
NUDT12	4.7066593	4.4274945	4.989094	3.7113833	4.6193876	4.8888183	4.6264987	5.1415462
MAPKAP1	6.93714	7.256086	7.6087027	7.2567816	6.8125463	6.9168053	7.06141	6.6555705
HRK	4.80445	4.11445	4.538867	4.9211736	3.662023	4.5606565	5.293454	4.4007382
CACNG4	4.8251653	3.6868548	3.8449545	4.2008443	3.4739795	4.3971143	4.021773	4.2679076
AC002553.1	6.6430326	6.613852	6.290246	5.5630813	6.585332	6.292281	6.117778	6.573688
HGSNAT	6.578851	6.476553	6.3540926	6.1598372	6.5470924	6.185352	6.1860228	6.4774947
EPS8L2	4.3136134	3.9775212	4.3445716	4.792901	3.6135705	4.772575	5.2364497	4.168836
KIAA1430	7.5757666	7.759493	7.828337	7.393009	7.181273	7.562891	7.8872395	7.5711436
PPIAL4A	12.253023	12.061495	12.24045	12.171452	12.134378	12.842302	12.026646	12.224631
TLE1	5.0151687	5.384705	5.7611766	5.767931	5.5478907	5.608595	6.8002563	5.154806
OXLD1	10.3572645	10.302662	10.54809	10.801611	10.1849	10.444916	10.73881	10.2547655
VEZT	6.141748	6.441517	6.4978	5.8534675	6.4107385	6.055855	6.2766047	5.7095094
WDR1	9.218428	9.285105	9.910803	9.486272	9.458979	9.222988	9.388916	9.765789
UPF3A	6.7178597	7.889258	7.5027423	7.9426346	7.314695	7.517151	7.616581	7.5023336
PAPD5	7.983122	8.601256	8.354772	7.7894063	7.8651342	8.248682	8.2708645	8.315782
FHIT	4.7733297	3.5899177	2.907391	2.6870775	4.2314243	2.3217258	3.569825	5.2187223
ACAT1	6.56703	6.340684	7.750369	6.484759	6.4213853	6.7537146	7.0028386	6.4927526
TNIP2	6.6955686	6.7232957	7.159633	7.1623583	6.5554357	6.685776	7.0831833	6.8176413
PLBD2	5.728091	5.498725	6.6923494	5.4493065	5.3227262	5.7362757	5.774192	5.7391057
ITGB1	10.952312	11.325928	12.234909	10.611299	10.950734	10.540848	11.10524	11.113395
CLK1	9.426662	9.904906	9.490184	9.386929	9.65971	9.052262	9.343958	9.379229
HINT2	9.539797	9.513235	10.572642	9.63193	9.105661	9.572896	10.143425	9.70598
NDUFS5	9.228477	9.784189	9.778459	9.212394	8.956411	9.810163	9.395439	9.474891
SEC23IP	7.271131	6.7852135	8.088012	7.0616994	7.0746007	7.0750365	7.5279975	7.5476084
F2RL3	5.0572014	5.1570764	5.350127	5.1662745	4.9574337	5.074751	5.176469	5.7061644
ITGB3BP	5.6397433	6.075456	6.202183	5.888653	5.661833	6.2491584	6.005322	6.048685
POTEC	6.376729	6.7419543	6.073305	5.434141	6.657585	5.9199147	5.496179	6.2595167
DKC1	6.675332	6.504475	7.0091376	6.7300854	6.380973	6.4576826	7.049117	6.5556645
HIST1H2BE	11.603686	11.659949	12.282874	11.689451	11.488382	11.395324	11.883793	11.565361
B3GLCT	5.945937	6.105053	6.0939865	6.077276	5.5614038	6.004749	5.995785	5.952014
CDKN2AIPNL	5.7221413	7.1788535	6.23771	5.9914494	5.4145613	5.9384933	5.734414	5.606264
MTBP	3.935438	4.121084	4.4566126	3.8600187	3.9037032	4.529669	4.6408668	4.189828
HES4	7.426343	9.178762	6.7742214	9.377133	8.470791	7.9592366	9.402553	6.998948
ITGA6	7.6629	8.32408	7.5792685	7.894702	7.7915816	8.340573	7.830531	8.316817
LCE1E	7.031143	7.35246	6.5024943	6.7002215	7.4420795	7.104213	6.017322	7.03679
NUAK2	7.2265463	6.83392	7.091093	7.2521977	7.0753007	6.7666674	7.4612584	7.5349
AC024940.1	4.5539093	5.5232215	5.1862745	6.0497594	5.3747497	5.434936	4.5827937	4.9969153
CTAGE6	3.7756543	3.522325	4.88086	4.4182425	3.8754737	5.5719485	5.00275	4.579541
ZNFX1	9.175482	8.602398	9.595646	8.895166	8.648885	8.961466	9.138274	9.15236
MAPK6	5.4345837	5.9229097	6.1241345	6.0625744	5.861307	5.3001513	5.1718955	5.1655865
GINS4	3.6041865	3.3819458	5.268439	3.9902225	3.4050612	4.335502	3.5258367	2.3757517
CHMP4C	12.267611	12.347334	11.89757	11.503405	12.448999	12.220064	11.535345	12.231597
AX748058	4.2586875	3.9774113	4.2022667	3.2003453	3.4906678	3.2611432	4.077663	3.8492262
TNNI3K	3.880282	4.9286613	4.122087	3.4969928	3.7806716	4.609954	3.2111108	2.3757517
LYPLAL1	7.7992067	8.117762	8.1707325	8.230204	8.062901	8.170917	7.9426346	8.048962
DNMT1	10.096634	9.551269	10.2451515	9.688362	9.688362	10.073601	9.987715	9.867802
CLIC5	4.8030543	4.3127537	4.3252134	3.3162384	4.1605844	4.382772	4.0055637	4.1087494
ATP6C	4.037071	3.167772	3.9712136	4.8442235	3.503103	4.1359053	4.9910436	3.9556277
TTC9	4.9247675	3.4881527	3.273958	4.6763954	4.309669	5.565913	5.031629	4.983147
ILVBL	10.290032	10.279238	9.870217	10.009088	10.19035	10.33343	9.718346	9.916299
OVGP1	4.984668	4.7754087	4.358006	5.0955853	4.41384	4.4021854	5.2683444	4.592145
KIF5C	5.633367	5.0788326	5.167368	5.437171	4.8208127	5.74266	5.722578	5.6010866
GCLC	9.339863	9.140917	9.020264	8.661635	9.350541	9.025992	9.079756	9.308077
NUFIP1	4.3448186	4.076349	4.4944663	2.7479591	4.726297	4.5286126	3.8641877	4.772202
ZSWIM3	9.655755	9.86919	9.614851	9.462845	9.908634	9.419813	9.530524	9.823881
GDPD5	7.0539904	5.992519	6.4972734	7.0276	6.466766	6.750201	6.8122296	6.868324
GNL1	5.297873	5.820644	5.832316	5.9855766	5.5661917	5.779049	5.8798037	5.52749
RAB11FIP4	5.7634354	5.9774485	5.6838207	5.183499	5.7688923	5.2340145	5.250168	5.814654
GMPR	4.8117924	4.9073887	5.533345	5.1263447	4.8960667	4.5013285	5.6255975	6.2991743
TRAM1	8.318388	8.963865	9.262357	8.215783	8.410264	8.295557	8.281353	8.254951
AARS2	5.9504175	5.715907	6.0808287	5.731212	5.7386847	5.825103	5.8941965	5.9155283
NAA38	4.8907075	4.827646	5.0658193	5.3596168	4.6745477	5.0306106	5.5867834	5.209314
TTC1	6.409169	6.62678	7.121823	6.776339	6.7869368	6.8398213	6.7609434	6.5804124
AKTIP	6.895926	6.8861203	7.0257	6.547586	7.0252113	7.086428	7.0057206	7.300081
TANK	8.230204	8.222784	8.944203	8.252153	7.9720917	8.230375	8.370263	8.264103
SNRPB	6.37254	7.1099877	7.193175	6.5168552	6.477723	6.321033	6.4506297	6.359719
PILRB	4.485937	4.7515078	4.4081507	5.5367937	4.084658	4.6693006	5.051065	4.458038
RAB42	7.3341208	7.0796795	6.9391418	7.160667	6.954103	6.9393454	7.460099	7.1574616
SHROOM2	9.603447	9.94026	9.159929	9.891413	10.000018	9.584338	9.078745	9.666851
CYB561A3	7.849786	7.7983875	6.6226487	7.891459	8.259798	7.4621253	8.176445	7.2770634
AP5B1	10.795935	10.813839	10.320226	11.265975	10.698226	11.309913	10.933091	10.737183
MARVELD1	4.690748	5.167775	4.85428	5.211319	4.225671	4.498593	5.1791434	4.9006805
FAM25G	3.7976818	3.1859403	3.4363077	4.6522107	3.5332422	2.3217258	4.527176	3.2556717
ABHD14B	5.546036	6.012968	5.6821976	5.9227853	5.2084126	5.726806	5.8788085	5.438732
RAD54L	7.269414	7.1600485	7.053767	7.400701	7.421265	7.1671057	6.898546	7.0598397
ARMCX5-GPRASP2	4.2352552	4.798241	4.701086	4.2647033	4.6246014	4.9916873	4.430213	5.323849
SPOCK2	12.913217	12.5699415	12.617583	11.943602	12.107276	12.6558485	12.704559	12.656747
APOC4-APOC2	8.515938	8.297379	8.102364	7.994741	8.111417	8.275316	8.051058	7.9743457
ATG3	10.915458	10.823758	11.659949	11.258133	10.99373	11.348638	10.906468	10.858496
ANKRD20A3	6.6620216	6.4701595	6.1760426	5.635341	7.1597967	6.322651	6.498608	6.246221
TULP4	5.784587	5.0428457	5.550213	5.512248	5.146703	5.3430834	5.738404	5.1352534
SGK1	7.5310097	7.9629974	8.668287	8.725739	8.654234	7.856117	6.806325	7.83751
TRAPPC9	10.347308	10.842765	10.1917	10.241418	10.800636	10.595227	9.7126255	10.387685
NUP88	8.8223505	8.759354	9.138274	8.576437	8.3697195	9.025473	8.884698	8.673657
TRAF6	6.1241345	6.654662	6.256773	6.3552217	6.592013	6.6959305	6.2358103	6.077719
SPTAN1	8.318622	7.7168007	8.250462	8.0276575	7.5278673	8.096027	8.295557	8.119782
RAB28	6.003348	6.0499134	6.51654	5.9717693	6.0384254	6.4065175	6.141748	6.28549
CHPF	6.4872036	6.4276533	6.783095	6.2069864	5.9512978	6.148474	6.081589	6.1251636
NUMBL	4.689573	3.1274617	4.8321424	5.0006356	3.785445	4.775978	4.900225	4.322898
NDUFC2-KCTD14	5.993782	5.929817	6.9160347	6.004092	5.6386285	6.880206	5.940563	5.829305
[truncated: 12,914 more rows]
