# Supplementary material for: Transcriptomic profiling of pemphigus lesion infiltrating mononuclear cells reveals a distinct local immune microenvironment and novel lncRNA regulators
Source: J Transl Med. 2022 Apr 21;20:182. doi: 10.1186/s12967-022-03387-7 (PMC9027862; doi:10.1186/s12967-022-03387-7)
Supplement: Supplementary file 4 — Additional file 4. Enrichment results of the brown module [file 12967_2022_3387_MOESM4_ESM.csv]

	category	ID	term	adj_pval	genes
GO:0006438	BP	GO:0006438	valyl-tRNA aminoacylation	0.315787566	VARS,VARS2
GO:0010796	BP	GO:0010796	regulation of multivesicular body size	0.315787566	RILP,SNF8
GO:0035315	BP	GO:0035315	hair cell differentiation	0.415792792	SPINK5,HES5,PDZD7,TRIOBP
GO:0071625	BP	GO:0071625	vocalization behavior	0.415792792	NRXN2,MYH14,SHANK2
GO:0051036	BP	GO:0051036	regulation of endosome size	0.415792792	RILP,SNF8
GO:0097107	BP	GO:0097107	postsynaptic density assembly	0.470631081	NRXN2,SHANK2
GO:0098698	BP	GO:0098698	postsynaptic specialization assembly	0.470631081	NRXN2,SHANK2
GO:0060563	BP	GO:0060563	neuroepithelial cell differentiation	0.470631081	HES5,BMP2,PDZD7,TRIOBP
GO:0060122	BP	GO:0060122	inner ear receptor cell stereocilium organization	0.470631081	HES5,PDZD7,TRIOBP
GO:0042634	BP	GO:0042634	regulation of hair cycle	0.470631081	SPINK5,HPSE,FA2H
GO:0032728	BP	GO:0032728	positive regulation of interferon-beta production	0.470631081	TICAM1,IRF5,POLR3D
GO:0030948	BP	GO:0030948	negative regulation of vascular endothelial growth factor receptor signaling pathway	0.470631081	DAB2IP,HGS
GO:0042491	BP	GO:0042491	inner ear auditory receptor cell differentiation	0.470631081	HES5,PDZD7,TRIOBP
GO:0033690	BP	GO:0033690	positive regulation of osteoblast proliferation	0.470631081	BMP2,HPSE
GO:0050850	BP	GO:0050850	positive regulation of calcium-mediated signaling	0.470631081	P2RX5,P2RX3,CALM3
GO:0051154	BP	GO:0051154	negative regulation of striated muscle cell differentiation	0.470631081	YBX1,CTDP1,BMP2
GO:0106074	BP	GO:0106074	aminoacyl-tRNA metabolism involved in translational fidelity	0.470631081	VARS,VARS2
GO:0060119	BP	GO:0060119	inner ear receptor cell development	0.470631081	HES5,PDZD7,TRIOBP
GO:0032536	BP	GO:0032536	regulation of cell projection size	0.470631081	KEL,CDHR2
GO:0060088	BP	GO:0060088	auditory receptor cell stereocilium organization	0.470631081	PDZD7,TRIOBP
GO:1904861	BP	GO:1904861	excitatory synapse assembly	0.470631081	NRXN2,SHANK2
GO:0002829	BP	GO:0002829	negative regulation of type 2 immune response	0.470631081	IFNL1,IL27RA
GO:0048839	BP	GO:0048839	inner ear development	0.470631081	MAFB,HES5,BMP2,MYO15A,PDZD7,TRIOBP
GO:0042059	BP	GO:0042059	negative regulation of epidermal growth factor receptor signaling pathway	0.470631081	DAB2IP,CBLC,HGS
GO:0002093	BP	GO:0002093	auditory receptor cell morphogenesis	0.470631081	PDZD7,TRIOBP
GO:0097106	BP	GO:0097106	postsynaptic density organization	0.470631081	NRXN2,SHANK2
GO:0099084	BP	GO:0099084	postsynaptic specialization organization	0.470631081	NRXN2,SHANK2
GO:1903543	BP	GO:1903543	positive regulation of exosomal secretion	0.470631081	SNF8,HGS
GO:0032648	BP	GO:0032648	regulation of interferon-beta production	0.470631081	TICAM1,IRF5,POLR3D
GO:0042058	BP	GO:0042058	regulation of epidermal growth factor receptor signaling pathway	0.470631081	DAB2IP,CBLC,HGS,SHKBP1
GO:0009615	BP	GO:0009615	response to virus	0.470631081	IFNLR1,TICAM1,IFNL1,IRF5,IKBKG,CCDC130,POLR3D,BATF3
GO:0007379	BP	GO:0007379	segment specification	0.470631081	MAFB,HES5
GO:1903541	BP	GO:1903541	regulation of exosomal secretion	0.470631081	SNF8,HGS
GO:0032608	BP	GO:0032608	interferon-beta production	0.470631081	TICAM1,IRF5,POLR3D
GO:0010951	BP	GO:0010951	negative regulation of endopeptidase activity	0.470631081	CST1,SPINK5,SPINT1,ITIH4,DNAJB6,RENBP,BIRC5
GO:0060711	BP	GO:0060711	labyrinthine layer development	0.470631081	VASH1,SPINT1,DNAJB6
GO:0022010	BP	GO:0022010	central nervous system myelination	0.470631081	HES5,FA2H
GO:0032291	BP	GO:0032291	axon ensheathment in central nervous system	0.470631081	HES5,FA2H
GO:0099068	BP	GO:0099068	postsynapse assembly	0.470631081	NRXN2,SHANK2
GO:0006418	BP	GO:0006418	tRNA aminoacylation for protein translation	0.470631081	VARS,VARS2,PARS2
GO:0030534	BP	GO:0030534	adult behavior	0.470631081	ZFHX2,EFNB3,NRXN2,SHANK2,ARCN1
GO:0060074	BP	GO:0060074	synapse maturation	0.470631081	PALM,DAB2IP
GO:2000726	BP	GO:2000726	negative regulation of cardiac muscle cell differentiation	0.470631081	CTDP1,BMP2
GO:0007605	BP	GO:0007605	sensory perception of sound	0.470631081	MYO15A,MYH14,PDZD7,TRIOBP,BIRC5
GO:0010524	BP	GO:0010524	positive regulation of calcium ion transport into cytosol	0.470631081	P2RX5,P2RX3,CALM3
GO:0043039	BP	GO:0043039	tRNA aminoacylation	0.470631081	VARS,VARS2,PARS2
GO:0010466	BP	GO:0010466	negative regulation of peptidase activity	0.470631081	CST1,SPINK5,SPINT1,ITIH4,DNAJB6,RENBP,BIRC5
GO:0006450	BP	GO:0006450	regulation of translational fidelity	0.470631081	VARS,VARS2
GO:1990182	BP	GO:1990182	exosomal secretion	0.470631081	SNF8,HGS
GO:0043038	BP	GO:0043038	amino acid activation	0.470631081	VARS,VARS2,PARS2
GO:0042472	BP	GO:0042472	inner ear morphogenesis	0.470631081	MAFB,MYO15A,PDZD7,TRIOBP
GO:0043583	BP	GO:0043583	ear development	0.470631081	MAFB,HES5,BMP2,MYO15A,PDZD7,TRIOBP
GO:1901184	BP	GO:1901184	regulation of ERBB signaling pathway	0.470631081	DAB2IP,CBLC,HGS,SHKBP1
GO:0051797	BP	GO:0051797	regulation of hair follicle development	0.470631081	SPINK5,HPSE
GO:0060117	BP	GO:0060117	auditory receptor cell development	0.470631081	PDZD7,TRIOBP
GO:0097734	BP	GO:0097734	extracellular exosome biogenesis	0.470631081	SNF8,HGS
GO:0051148	BP	GO:0051148	negative regulation of muscle cell differentiation	0.470631081	YBX1,CTDP1,BMP2
GO:0060113	BP	GO:0060113	inner ear receptor cell differentiation	0.470631081	HES5,PDZD7,TRIOBP
GO:1901185	BP	GO:1901185	negative regulation of ERBB signaling pathway	0.470631081	DAB2IP,CBLC,HGS
GO:0006516	BP	GO:0006516	glycoprotein catabolic process	0.470631081	NEU4,HPSE
GO:0032509	BP	GO:0032509	endosome transport via multivesicular body sorting pathway	0.470631081	RILP,SNF8
GO:0060713	BP	GO:0060713	labyrinthine layer morphogenesis	0.470631081	SPINT1,DNAJB6
GO:0006914	BP	GO:0006914	autophagy	0.470631081	TICAM1,TECPR2,MCOLN1,SNF8,IKBKG,DAP,ATP6V0B,PGA3,HGS,TMEM150B
GO:0061919	BP	GO:0061919	process utilizing autophagic mechanism	0.470631081	TICAM1,TECPR2,MCOLN1,SNF8,IKBKG,DAP,ATP6V0B,PGA3,HGS,TMEM150B
GO:0009100	BP	GO:0009100	glycoprotein metabolic process	0.470631081	ASGR2,SLC34A1,KRTCAP2,ST3GAL2,NEU4,SDF2L1,POMGNT1,BMP2,HPSE
GO:0035590	BP	GO:0035590	purinergic nucleotide receptor signaling pathway	0.470631081	P2RX5,P2RX3
GO:0071218	BP	GO:0071218	cellular response to misfolded protein	0.470631081	SDF2L1,DNAJB12
GO:0140112	BP	GO:0140112	extracellular vesicle biogenesis	0.470631081	SNF8,HGS
GO:1905208	BP	GO:1905208	negative regulation of cardiocyte differentiation	0.470631081	CTDP1,BMP2
GO:0003130	BP	GO:0003130	BMP signaling pathway involved in heart induction	0.470631081	BMP2
GO:0003133	BP	GO:0003133	endodermal-mesodermal cell signaling	0.470631081	BMP2
GO:0003134	BP	GO:0003134	endodermal-mesodermal cell signaling involved in heart induction	0.470631081	BMP2
GO:0005986	BP	GO:0005986	sucrose biosynthetic process	0.470631081	FBP2
GO:0006050	BP	GO:0006050	mannosamine metabolic process	0.470631081	RENBP
GO:0006051	BP	GO:0006051	N-acetylmannosamine metabolic process	0.470631081	RENBP
GO:0006530	BP	GO:0006530	asparagine catabolic process	0.470631081	ASPG
GO:0021560	BP	GO:0021560	abducens nerve development	0.470631081	MAFB
GO:0021598	BP	GO:0021598	abducens nerve morphogenesis	0.470631081	MAFB
GO:0021599	BP	GO:0021599	abducens nerve formation	0.470631081	MAFB
GO:0021691	BP	GO:0021691	cerebellar Purkinje cell layer maturation	0.470631081	ARCN1
GO:0034342	BP	GO:0034342	response to type III interferon	0.470631081	IFNLR1
GO:0035283	BP	GO:0035283	central nervous system segmentation	0.470631081	MAFB
GO:0035284	BP	GO:0035284	brain segmentation	0.470631081	MAFB
GO:0036324	BP	GO:0036324	vascular endothelial growth factor receptor-2 signaling pathway	0.470631081	DAB2IP
GO:0051040	BP	GO:0051040	regulation of calcium-independent cell-cell adhesion	0.470631081	BMP2
GO:0060128	BP	GO:0060128	corticotropin hormone secreting cell differentiation	0.470631081	BMP2
GO:0060988	BP	GO:0060988	lipid tube assembly	0.470631081	SNX9
GO:0061622	BP	GO:0061622	glycolytic process through glucose-1-phosphate	0.470631081	GALK1
GO:0090675	BP	GO:0090675	intermicrovillar adhesion	0.470631081	CDHR2
GO:0098886	BP	GO:0098886	modification of dendritic spine	0.470631081	SYNPO
GO:1901491	BP	GO:1901491	negative regulation of lymphangiogenesis	0.470631081	VASH1
GO:2000742	BP	GO:2000742	regulation of anterior head development	0.470631081	SSBP3
GO:2000744	BP	GO:2000744	positive regulation of anterior head development	0.470631081	SSBP3
GO:2000978	BP	GO:2000978	negative regulation of forebrain neuron differentiation	0.470631081	HES5
GO:0050954	BP	GO:0050954	sensory perception of mechanical stimulus	0.470631081	MYO15A,MYH14,PDZD7,TRIOBP,BIRC5
GO:0042490	BP	GO:0042490	mechanoreceptor differentiation	0.477931208	HES5,PDZD7,TRIOBP
GO:0033688	BP	GO:0033688	regulation of osteoblast proliferation	0.484681739	BMP2,HPSE
GO:0032729	BP	GO:0032729	positive regulation of interferon-gamma production	0.488023833	IFNL1,IL27RA,TNFRSF13C
GO:0045662	BP	GO:0045662	negative regulation of myoblast differentiation	0.488023833	MBNL3,NMRK2
GO:0051788	BP	GO:0051788	response to misfolded protein	0.488023833	SDF2L1,DNAJB12
GO:2000311	BP	GO:2000311	regulation of AMPA receptor activity	0.488023833	SHISA9,SHANK2
GO:0002065	BP	GO:0002065	columnar,cuboidal epithelial cell differentiation	0.488023833	HES5,BMP2,PDZD7,TRIOBP
GO:0060669	BP	GO:0060669	embryonic placenta morphogenesis	0.488023833	SPINT1,DNAJB6
GO:0045685	BP	GO:0045685	regulation of glial cell differentiation	0.488023833	HES5,SPINT1,BMP2
GO:0033687	BP	GO:0033687	osteoblast proliferation	0.488023833	BMP2,HPSE
GO:0042471	BP	GO:0042471	ear morphogenesis	0.488023833	MAFB,MYO15A,PDZD7,TRIOBP
GO:0050808	BP	GO:0050808	synapse organization	0.488023833	PALM,CBLN2,PCDHB16,NRXN2,SYNPO,SHANK2,DAB2IP
GO:0097066	BP	GO:0097066	response to thyroid hormone	0.488023833	SLC34A1,GAS2L1
GO:0002636	BP	GO:0002636	positive regulation of germinal center formation	0.488023833	TNFRSF13C
GO:0005985	BP	GO:0005985	sucrose metabolic process	0.488023833	FBP2
GO:0006059	BP	GO:0006059	hexitol metabolic process	0.488023833	GALK1
GO:0006433	BP	GO:0006433	prolyl-tRNA aminoacylation	0.488023833	PARS2
GO:0014908	BP	GO:0014908	myotube differentiation involved in skeletal muscle regeneration	0.488023833	BCL9
GO:0021571	BP	GO:0021571	rhombomere 5 development	0.488023833	MAFB
GO:0021590	BP	GO:0021590	cerebellum maturation	0.488023833	ARCN1
GO:0021699	BP	GO:0021699	cerebellar cortex maturation	0.488023833	ARCN1
GO:0030047	BP	GO:0030047	actin modification	0.488023833	TRIOBP
GO:0030200	BP	GO:0030200	heparan sulfate proteoglycan catabolic process	0.488023833	HPSE
GO:0031296	BP	GO:0031296	B cell costimulation	0.488023833	TNFRSF13C
GO:0035054	BP	GO:0035054	embryonic heart tube anterior,posterior pattern specification	0.488023833	BMP2
GO:0042668	BP	GO:0042668	auditory receptor cell fate determination	0.488023833	HES5
GO:0060129	BP	GO:0060129	thyroid-stimulating hormone-secreting cell differentiation	0.488023833	BMP2
GO:0060160	BP	GO:0060160	negative regulation of dopamine receptor signaling pathway	0.488023833	PALM
GO:0060715	BP	GO:0060715	syncytiotrophoblast cell differentiation involved in labyrinthine layer development	0.488023833	DNAJB6
GO:0061366	BP	GO:0061366	behavioral response to chemical pain	0.488023833	P2RX3
GO:0061368	BP	GO:0061368	behavioral response to formalin induced pain	0.488023833	P2RX3
GO:0072138	BP	GO:0072138	mesenchymal cell proliferation involved in ureteric bud development	0.488023833	BMP2
GO:0097116	BP	GO:0097116	gephyrin clustering involved in postsynaptic density assembly	0.488023833	NRXN2
GO:0099010	BP	GO:0099010	modification of postsynaptic structure	0.488023833	SYNPO
GO:1903797	BP	GO:1903797	positive regulation of inorganic anion transmembrane transport	0.488023833	SLC34A1
GO:1905457	BP	GO:1905457	negative regulation of lymphoid progenitor cell differentiation	0.488023833	HES5
GO:2000118	BP	GO:2000118	regulation of sodium-dependent phosphate transport	0.488023833	SLC34A1
GO:2000974	BP	GO:2000974	negative regulation of pro-B cell differentiation	0.488023833	HES5
GO:0048710	BP	GO:0048710	regulation of astrocyte differentiation	0.488023833	HES5,BMP2
GO:0070979	BP	GO:0070979	protein K11-linked ubiquitination	0.488023833	UBE2T,UBE2C
GO:0032479	BP	GO:0032479	regulation of type I interferon production	0.488023833	DTX4,TICAM1,IRF5,POLR3D
GO:0032606	BP	GO:0032606	type I interferon production	0.488023833	DTX4,TICAM1,IRF5,POLR3D
GO:0010458	BP	GO:0010458	exit from mitosis	0.488023833	UBE2C,CTDP1
GO:0035666	BP	GO:0035666	TRIF-dependent toll-like receptor signaling pathway	0.488023833	TICAM1,IKBKG
GO:0071985	BP	GO:0071985	multivesicular body sorting pathway	0.488023833	RILP,SNF8
GO:0032481	BP	GO:0032481	positive regulation of type I interferon production	0.488023833	TICAM1,IRF5,POLR3D
GO:0002828	BP	GO:0002828	regulation of type 2 immune response	0.488023833	IFNL1,IL27RA
GO:0033198	BP	GO:0033198	response to ATP	0.488023833	P2RX5,P2RX3
GO:0036258	BP	GO:0036258	multivesicular body assembly	0.488023833	SNF8,HGS
GO:0007032	BP	GO:0007032	endosome organization	0.488023833	RILP,SNF8,HGS
GO:0010922	BP	GO:0010922	positive regulation of phosphatase activity	0.488023833	BMP2,CALM3
GO:0036257	BP	GO:0036257	multivesicular body organization	0.488023833	SNF8,HGS
GO:0021700	BP	GO:0021700	developmental maturation	0.488023833	PALM,SPINK5,HES5,BMP2,DAB2IP,ARCN1
GO:0002756	BP	GO:0002756	MyD88-independent toll-like receptor signaling pathway	0.488023833	TICAM1,IKBKG
GO:0030947	BP	GO:0030947	regulation of vascular endothelial growth factor receptor signaling pathway	0.488023833	DAB2IP,HGS
GO:0031295	BP	GO:0031295	T cell costimulation	0.488023833	EFNB3,TNFRSF14,TNFRSF13C
GO:0007173	BP	GO:0007173	epidermal growth factor receptor signaling pathway	0.488023833	DAB2IP,CBLC,HGS,SHKBP1
GO:0002784	BP	GO:0002784	regulation of antimicrobial peptide production	0.488023833	SPINK5
GO:0002786	BP	GO:0002786	regulation of antibacterial peptide production	0.488023833	SPINK5
GO:0003308	BP	GO:0003308	negative regulation of Wnt signaling pathway involved in heart development	0.488023833	BMP2
GO:0010961	BP	GO:0010961	cellular magnesium ion homeostasis	0.488023833	KEL
GO:0030167	BP	GO:0030167	proteoglycan catabolic process	0.488023833	HPSE
GO:0032286	BP	GO:0032286	central nervous system myelin maintenance	0.488023833	FA2H
GO:0032345	BP	GO:0032345	negative regulation of aldosterone metabolic process	0.488023833	BMP2
GO:0032348	BP	GO:0032348	negative regulation of aldosterone biosynthetic process	0.488023833	BMP2
GO:0038026	BP	GO:0038026	reelin-mediated signaling pathway	0.488023833	DAB2IP
GO:0043328	BP	GO:0043328	protein transport to vacuole involved in ubiquitin-dependent protein catabolic process via the multivesicular body sorting pathway	0.488023833	SNF8
GO:0045632	BP	GO:0045632	negative regulation of mechanoreceptor differentiation	0.488023833	HES5
GO:0046340	BP	GO:0046340	diacylglycerol catabolic process	0.488023833	LIPE
GO:0061209	BP	GO:0061209	cell proliferation involved in mesonephros development	0.488023833	BMP2
GO:0070676	BP	GO:0070676	intralumenal vesicle formation	0.488023833	RILP
GO:0072086	BP	GO:0072086	specification of loop of Henle identity	0.488023833	HES5
GO:0097118	BP	GO:0097118	neuroligin clustering involved in postsynaptic membrane assembly	0.488023833	NRXN2
GO:0097187	BP	GO:0097187	dentinogenesis	0.488023833	SLC34A1
GO:1901490	BP	GO:1901490	regulation of lymphangiogenesis	0.488023833	VASH1
GO:1990743	BP	GO:1990743	protein sialylation	0.488023833	ST3GAL2
GO:2000065	BP	GO:2000065	negative regulation of cortisol biosynthetic process	0.488023833	BMP2
GO:2000622	BP	GO:2000622	regulation of nuclear-transcribed mRNA catabolic process, nonsense-mediated decay	0.488023833	SECISBP2
GO:2000623	BP	GO:2000623	negative regulation of nuclear-transcribed mRNA catabolic process, nonsense-mediated decay	0.488023833	SECISBP2
GO:2000977	BP	GO:2000977	regulation of forebrain neuron differentiation	0.488023833	HES5
GO:2000981	BP	GO:2000981	negative regulation of inner ear receptor cell differentiation	0.488023833	HES5
GO:0031294	BP	GO:0031294	lymphocyte costimulation	0.488023833	EFNB3,TNFRSF14,TNFRSF13C
GO:0060674	BP	GO:0060674	placenta blood vessel development	0.488023833	VASH1,SPINT1
GO:0071312	BP	GO:0071312	cellular response to alkaloid	0.488023833	SLC34A1,CACNA1S
GO:0009311	BP	GO:0009311	oligosaccharide metabolic process	0.488023833	ST3GAL2,FBP2,NEU4
GO:0048024	BP	GO:0048024	regulation of mRNA splicing, via spliceosome	0.488023833	MBNL3,JMJD6,DAZAP1
GO:0050848	BP	GO:0050848	regulation of calcium-mediated signaling	0.488023833	P2RX5,P2RX3,CALM3
GO:0045682	BP	GO:0045682	regulation of epidermis development	0.488023833	SPINK5,HES5,HPSE
GO:0035966	BP	GO:0035966	response to topologically incorrect protein	0.488023833	SDF2L1,TATDN2,DNAJB12,DAB2IP,DNAJC4
GO:0019228	BP	GO:0019228	neuronal action potential	0.488023833	P2RX3,MYH14
GO:0035637	BP	GO:0035637	multicellular organismal signaling	0.488023833	P2RX3,FXYD6,MYH14,CALM3,CACNA1S
GO:0016197	BP	GO:0016197	endosomal transport	0.488023833	RILP,SNX9,SNF8,HGS,CALY
GO:0052548	BP	GO:0052548	regulation of endopeptidase activity	0.488023833	CST1,SPINK5,SPINT1,ITIH4,DNAJB6,RENBP,DAP,BIRC5
GO:0033572	BP	GO:0033572	transferrin transport	0.488023833	MCOLN1,ATP6V0B
GO:0034122	BP	GO:0034122	negative regulation of toll-like receptor signaling pathway	0.488023833	TICAM1,DAB2IP
GO:0003129	BP	GO:0003129	heart induction	0.488023833	BMP2
GO:0006528	BP	GO:0006528	asparagine metabolic process	0.488023833	ASPG
GO:0010986	BP	GO:0010986	positive regulation of lipoprotein particle clearance	0.488023833	GPIHBP1
GO:0031133	BP	GO:0031133	regulation of axon diameter	0.488023833	KEL
GO:0031536	BP	GO:0031536	positive regulation of exit from mitosis	0.488023833	UBE2C
GO:0031944	BP	GO:0031944	negative regulation of glucocorticoid metabolic process	0.488023833	BMP2
GO:0031947	BP	GO:0031947	negative regulation of glucocorticoid biosynthetic process	0.488023833	BMP2
GO:0035519	BP	GO:0035519	protein K29-linked ubiquitination	0.488023833	UBE2T
GO:0042640	BP	GO:0042640	anagen	0.488023833	SPINK5
GO:0044314	BP	GO:0044314	protein K27-linked ubiquitination	0.488023833	UBE2T
GO:0046351	BP	GO:0046351	disaccharide biosynthetic process	0.488023833	FBP2
GO:0051343	BP	GO:0051343	positive regulation of cyclic-nucleotide phosphodiesterase activity	0.488023833	CALM3
GO:0051884	BP	GO:0051884	regulation of timing of anagen	0.488023833	SPINK5
GO:0070934	BP	GO:0070934	CRD-mediated mRNA stabilization	0.488023833	YBX1
GO:0070940	BP	GO:0070940	dephosphorylation of RNA polymerase II C-terminal domain	0.488023833	CTDP1
GO:0072047	BP	GO:0072047	proximal,distal pattern formation involved in nephron development	0.488023833	HES5
GO:0072081	BP	GO:0072081	specification of nephron tubule identity	0.488023833	HES5
GO:0072733	BP	GO:0072733	response to staurosporine	0.488023833	SLC34A1
GO:0072734	BP	GO:0072734	cellular response to staurosporine	0.488023833	SLC34A1
GO:0090032	BP	GO:0090032	negative regulation of steroid hormone biosynthetic process	0.488023833	BMP2
GO:0140052	BP	GO:0140052	cellular response to oxidised low-density lipoprotein particle stimulus	0.488023833	TICAM1
GO:1900425	BP	GO:1900425	negative regulation of defense response to bacterium	0.488023833	SPINK5
GO:1903772	BP	GO:1903772	regulation of viral budding via host ESCRT complex	0.488023833	SNF8
GO:1904058	BP	GO:1904058	positive regulation of sensory perception of pain	0.488023833	P2RX3
GO:1904970	BP	GO:1904970	brush border assembly	0.488023833	CDHR2
GO:0042092	BP	GO:0042092	type 2 immune response	0.488023833	IFNL1,IL27RA
GO:0055026	BP	GO:0055026	negative regulation of cardiac muscle tissue development	0.488023833	CTDP1,BMP2
GO:0060402	BP	GO:0060402	calcium ion transport into cytosol	0.488023833	P2RX5,MCOLN1,P2RX3,CALM3
GO:0045022	BP	GO:0045022	early endosome to late endosome transport	0.488023833	RILP,SNF8
GO:0045687	BP	GO:0045687	positive regulation of glial cell differentiation	0.488023833	SPINT1,BMP2
GO:0045861	BP	GO:0045861	negative regulation of proteolysis	0.488023833	CST1,SPINK5,SPINT1,ITIH4,DNAJB6,RENBP,BIRC5
GO:0014003	BP	GO:0014003	oligodendrocyte development	0.488023833	HES5,FA2H
GO:0072512	BP	GO:0072512	trivalent inorganic cation transport	0.488023833	MCOLN1,ATP6V0B
GO:0001892	BP	GO:0001892	embryonic placenta development	0.488023833	VASH1,SPINT1,DNAJB6
GO:0001890	BP	GO:0001890	placenta development	0.488023833	VASH1,SPINT1,DNAJB6,DAZAP1
GO:0009312	BP	GO:0009312	oligosaccharide biosynthetic process	0.488023833	ST3GAL2,FBP2
GO:1900744	BP	GO:1900744	regulation of p38MAPK cascade	0.488023833	BMP2,DAB2IP
GO:0002759	BP	GO:0002759	regulation of antimicrobial humoral response	0.488023833	SPINK5
GO:0002775	BP	GO:0002775	antimicrobial peptide production	0.488023833	SPINK5
GO:0002778	BP	GO:0002778	antibacterial peptide production	0.488023833	SPINK5
GO:0006689	BP	GO:0006689	ganglioside catabolic process	0.488023833	NEU4
GO:0009912	BP	GO:0009912	auditory receptor cell fate commitment	0.488023833	HES5
GO:0010966	BP	GO:0010966	regulation of phosphate transport	0.488023833	SLC34A1
GO:0010994	BP	GO:0010994	free ubiquitin chain polymerization	0.488023833	UBE2C
GO:0016198	BP	GO:0016198	axon choice point recognition	0.488023833	EFNB3
GO:0019262	BP	GO:0019262	N-acetylneuraminate catabolic process	0.488023833	RENBP
GO:0021546	BP	GO:0021546	rhombomere development	0.488023833	MAFB
GO:0021578	BP	GO:0021578	hindbrain maturation	0.488023833	ARCN1
GO:0021626	BP	GO:0021626	central nervous system maturation	0.488023833	ARCN1
GO:0021999	BP	GO:0021999	neural plate anterior,posterior regionalization	0.488023833	SSBP3
GO:0032344	BP	GO:0032344	regulation of aldosterone metabolic process	0.488023833	BMP2
GO:0032347	BP	GO:0032347	regulation of aldosterone biosynthetic process	0.488023833	BMP2
GO:0032696	BP	GO:0032696	negative regulation of interleukin-13 production	0.488023833	IFNL1
GO:0043553	BP	GO:0043553	negative regulation of phosphatidylinositol 3-kinase activity	0.488023833	DAB2IP
GO:0045345	BP	GO:0045345	positive regulation of MHC class I biosynthetic process	0.488023833	IFNL1
GO:0060120	BP	GO:0060120	inner ear receptor cell fate commitment	0.488023833	HES5
GO:0071503	BP	GO:0071503	response to heparin	0.488023833	GPIHBP1
GO:0072049	BP	GO:0072049	comma-shaped body morphogenesis	0.488023833	HES5
GO:2000064	BP	GO:2000064	regulation of cortisol biosynthetic process	0.488023833	BMP2
GO:2000973	BP	GO:2000973	regulation of pro-B cell differentiation	0.488023833	HES5
GO:0032649	BP	GO:0032649	regulation of interferon-gamma production	0.488023833	IFNL1,IL27RA,TNFRSF13C
GO:0006487	BP	GO:0006487	protein N-linked glycosylation	0.488023833	ASGR2,KRTCAP2,ST3GAL2
GO:0098927	BP	GO:0098927	vesicle-mediated transport between endosomal compartments	0.488023833	RILP,SNF8
GO:1903311	BP	GO:1903311	regulation of mRNA metabolic process	0.488023833	YBX1,GTPBP1,MBNL3,SECISBP2,JMJD6,DAZAP1
GO:0007416	BP	GO:0007416	synapse assembly	0.488023833	CBLN2,PCDHB16,NRXN2,SHANK2
GO:0038127	BP	GO:0038127	ERBB signaling pathway	0.488023833	DAB2IP,CBLC,HGS,SHKBP1
GO:0046425	BP	GO:0046425	regulation of receptor signaling pathway via JAK-STAT	0.488023833	HES5,IFNL1,LRRC3C,HGS
GO:0052547	BP	GO:0052547	regulation of peptidase activity	0.488023833	CST1,SPINK5,SPINT1,ITIH4,DNAJB6,RENBP,DAP,BIRC5
GO:0030890	BP	GO:0030890	positive regulation of B cell proliferation	0.488023833	TICAM1,TNFRSF13C
GO:1900449	BP	GO:1900449	regulation of glutamate receptor signaling pathway	0.488023833	SHISA9,SHANK2
GO:1904892	BP	GO:1904892	regulation of receptor signaling pathway via STAT	0.488023833	HES5,IFNL1,LRRC3C,HGS
GO:0031648	BP	GO:0031648	protein destabilization	0.488023833	NCLN,BMP2
GO:2000725	BP	GO:2000725	regulation of cardiac muscle cell differentiation	0.488023833	CTDP1,BMP2
GO:0051302	BP	GO:0051302	regulation of cell division	0.488023833	YBX1,ORC6,CIT,CALM3
GO:0060401	BP	GO:0060401	cytosolic calcium ion transport	0.488023833	P2RX5,MCOLN1,P2RX3,CALM3
GO:0051607	BP	GO:0051607	defense response to virus	0.488023833	IFNLR1,TICAM1,IFNL1,IRF5,POLR3D
GO:0034765	BP	GO:0034765	regulation of ion transmembrane transport	0.488023833	SLC34A1,SHISA9,FXYD6,KEL,SHANK2,CALM3,KCNC3,CACNA1S
GO:0003307	BP	GO:0003307	regulation of Wnt signaling pathway involved in heart development	0.488023833	BMP2
GO:0014832	BP	GO:0014832	urinary bladder smooth muscle contraction	0.488023833	P2RX3
GO:0014848	BP	GO:0014848	urinary tract smooth muscle contraction	0.488023833	P2RX3
GO:0021814	BP	GO:0021814	cell motility involved in cerebral cortex radial glia guided migration	0.488023833	DAB2IP
GO:0021861	BP	GO:0021861	forebrain radial glial cell differentiation	0.488023833	HES5
GO:0031946	BP	GO:0031946	regulation of glucocorticoid biosynthetic process	0.488023833	BMP2
GO:0032532	BP	GO:0032532	regulation of microvillus length	0.488023833	CDHR2
GO:0032714	BP	GO:0032714	negative regulation of interleukin-5 production	0.488023833	IFNL1
GO:0034128	BP	GO:0034128	negative regulation of MyD88-independent toll-like receptor signaling pathway	0.488023833	TICAM1
GO:0036089	BP	GO:0036089	cleavage furrow formation	0.488023833	SNX9
GO:0040016	BP	GO:0040016	embryonic cleavage	0.488023833	TOP1
GO:0042297	BP	GO:0042297	vocal learning	0.488023833	NRXN2
GO:0043634	BP	GO:0043634	polyadenylation-dependent ncRNA catabolic process	0.488023833	PAPD5
GO:0043654	BP	GO:0043654	recognition of apoptotic cell	0.488023833	JMJD6
GO:0045341	BP	GO:0045341	MHC class I biosynthetic process	0.488023833	IFNL1
GO:0045343	BP	GO:0045343	regulation of MHC class I biosynthetic process	0.488023833	IFNL1
GO:0045359	BP	GO:0045359	positive regulation of interferon-beta biosynthetic process	0.488023833	TICAM1
GO:0048733	BP	GO:0048733	sebaceous gland development	0.488023833	FA2H
GO:0060710	BP	GO:0060710	chorio-allantoic fusion	0.488023833	DNAJB6
GO:0060717	BP	GO:0060717	chorion development	0.488023833	DNAJB6
GO:0060897	BP	GO:0060897	neural plate regionalization	0.488023833	SSBP3
GO:0061476	BP	GO:0061476	response to anticoagulant	0.488023833	GPIHBP1
GO:0090219	BP	GO:0090219	negative regulation of lipid kinase activity	0.488023833	DAB2IP
GO:0097065	BP	GO:0097065	anterior head development	0.488023833	SSBP3
GO:0098596	BP	GO:0098596	imitative learning	0.488023833	NRXN2
GO:1901533	BP	GO:1901533	negative regulation of hematopoietic progenitor cell differentiation	0.488023833	HES5
GO:1903608	BP	GO:1903608	protein localization to cytoplasmic stress granule	0.488023833	YBX1
GO:1903795	BP	GO:1903795	regulation of inorganic anion transmembrane transport	0.488023833	SLC34A1
GO:1903961	BP	GO:1903961	positive regulation of anion transmembrane transport	0.488023833	SLC34A1
GO:1905456	BP	GO:1905456	regulation of lymphoid progenitor cell differentiation	0.488023833	HES5
GO:0010522	BP	GO:0010522	regulation of calcium ion transport into cytosol	0.488023833	P2RX5,P2RX3,CALM3
GO:0018279	BP	GO:0018279	protein N-linked glycosylation via asparagine	0.488023833	ASGR2,ST3GAL2
GO:0072666	BP	GO:0072666	establishment of protein localization to vacuole	0.488023833	SNF8,HGS
GO:1902373	BP	GO:1902373	negative regulation of mRNA catabolic process	0.488023833	YBX1,SECISBP2
GO:0051346	BP	GO:0051346	negative regulation of hydrolase activity	0.488023833	CST1,SPINK5,SPINT1,ITIH4,DNAJB6,DAB2IP,RENBP,BIRC5
GO:0007212	BP	GO:0007212	dopamine receptor signaling pathway	0.488023833	PALM,CALY
GO:0010501	BP	GO:0010501	RNA secondary structure unwinding	0.488023833	DDX49,DDX51
GO:0018196	BP	GO:0018196	peptidyl-asparagine modification	0.488023833	ASGR2,ST3GAL2
GO:0038066	BP	GO:0038066	p38MAPK cascade	0.488023833	BMP2,DAB2IP
GO:0032609	BP	GO:0032609	interferon-gamma production	0.488023833	IFNL1,IL27RA,TNFRSF13C
GO:0002291	BP	GO:0002291	T cell activation via T cell receptor contact with antigen bound to MHC molecule on antigen presenting cell	0.488023833	APBB1IP
GO:0007217	BP	GO:0007217	tachykinin receptor signaling pathway	0.488023833	TACR3
GO:0010992	BP	GO:0010992	ubiquitin recycling	0.488023833	UBE2C
GO:0017185	BP	GO:0017185	peptidyl-lysine hydroxylation	0.488023833	JMJD6
GO:0030388	BP	GO:0030388	fructose 1,6-bisphosphate metabolic process	0.488023833	FBP2
GO:0032511	BP	GO:0032511	late endosome to vacuole transport via multivesicular body sorting pathway	0.488023833	SNF8
GO:0034127	BP	GO:0034127	regulation of MyD88-independent toll-like receptor signaling pathway	0.488023833	TICAM1
GO:0034144	BP	GO:0034144	negative regulation of toll-like receptor 4 signaling pathway	0.488023833	DAB2IP
GO:0043380	BP	GO:0043380	regulation of memory T cell differentiation	0.488023833	IFNL1
GO:0043633	BP	GO:0043633	polyadenylation-dependent RNA catabolic process	0.488023833	PAPD5
GO:0045080	BP	GO:0045080	positive regulation of chemokine biosynthetic process	0.488023833	TICAM1
GO:0045607	BP	GO:0045607	regulation of inner ear auditory receptor cell differentiation	0.488023833	HES5
GO:0045631	BP	GO:0045631	regulation of mechanoreceptor differentiation	0.488023833	HES5
GO:0045647	BP	GO:0045647	negative regulation of erythrocyte differentiation	0.488023833	MAFB
GO:0048664	BP	GO:0048664	neuron fate determination	0.488023833	HES5
GO:0060316	BP	GO:0060316	positive regulation of ryanodine-sensitive calcium-release channel activity	0.488023833	CALM3
GO:0061052	BP	GO:0061052	negative regulation of cell growth involved in cardiac muscle cell development	0.488023833	CTDP1
GO:0061101	BP	GO:0061101	neuroendocrine cell differentiation	0.488023833	BMP2
GO:0061635	BP	GO:0061635	regulation of protein complex stability	0.488023833	SNF8
GO:0070474	BP	GO:0070474	positive regulation of uterine smooth muscle contraction	0.488023833	TACR3
GO:0071313	BP	GO:0071313	cellular response to caffeine	0.488023833	CACNA1S
GO:0071374	BP	GO:0071374	cellular response to parathyroid hormone stimulus	0.488023833	SLC34A1
GO:0072050	BP	GO:0072050	S-shaped body morphogenesis	0.488023833	HES5
GO:0072282	BP	GO:0072282	metanephric nephron tubule morphogenesis	0.488023833	HES5
GO:0085020	BP	GO:0085020	protein K6-linked ubiquitination	0.488023833	UBE2T
GO:0098597	BP	GO:0098597	observational learning	0.488023833	NRXN2
GO:1903896	BP	GO:1903896	positive regulation of IRE1-mediated unfolded protein response	0.488023833	DAB2IP
GO:2000980	BP	GO:2000980	regulation of inner ear receptor cell differentiation	0.488023833	HES5
GO:0030199	BP	GO:0030199	collagen fibril organization	0.488023833	ADAMTS14,COL5A3
GO:0071825	BP	GO:0071825	protein-lipid complex subunit organization	0.488023833	GPIHBP1,SNX9
GO:0099601	BP	GO:0099601	regulation of neurotransmitter receptor activity	0.488023833	SHISA9,SHANK2
GO:0035967	BP	GO:0035967	cellular response to topologically incorrect protein	0.488023833	SDF2L1,TATDN2,DNAJB12,DAB2IP
GO:0052652	BP	GO:0052652	cyclic purine nucleotide metabolic process	0.488023833	PALM,GUCY2D,CALM3
GO:0042110	BP	GO:0042110	T cell activation	0.488023833	MAFB,SPINK5,IFNL1,APBB1IP,EFNB3,JMJD6,TNFRSF14,TNFRSF13C
GO:0048167	BP	GO:0048167	regulation of synaptic plasticity	0.488023833	SHISA9,P2RX3,SYNPO,SHANK2
GO:0009190	BP	GO:0009190	cyclic nucleotide biosynthetic process	0.488023833	PALM,GUCY2D,CALM3
GO:0001701	BP	GO:0001701	in utero embryonic development	0.488023833	YBX1,VASH1,SPINT1,BMP2,DNAJB6,EIF4E2
GO:0016525	BP	GO:0016525	negative regulation of angiogenesis	0.488023833	SPINK5,VASH1,DAB2IP,HGS
GO:0014013	BP	GO:0014013	regulation of gliogenesis	0.488023833	HES5,SPINT1,BMP2
GO:0019722	BP	GO:0019722	calcium-mediated signaling	0.488023833	P2RX5,MCOLN1,P2RX3,CALM3
GO:0045661	BP	GO:0045661	regulation of myoblast differentiation	0.488023833	MBNL3,NMRK2
GO:2000181	BP	GO:2000181	negative regulation of blood vessel morphogenesis	0.488023833	SPINK5,VASH1,DAB2IP,HGS
GO:0009896	BP	GO:0009896	positive regulation of catabolic process	0.488023833	RILP,TICAM1,GTPBP1,SNX9,SNF8,IKBKG,DAB2IP
GO:0030218	BP	GO:0030218	erythrocyte differentiation	0.488023833	MAFB,JMJD6,KLF1
GO:0001514	BP	GO:0001514	selenocysteine incorporation	0.488023833	SECISBP2
GO:0002281	BP	GO:0002281	macrophage activation involved in immune response	0.488023833	TICAM1
GO:0002634	BP	GO:0002634	regulation of germinal center formation	0.488023833	TNFRSF13C
GO:0006002	BP	GO:0006002	fructose 6-phosphate metabolic process	0.488023833	FBP2
GO:0006265	BP	GO:0006265	DNA topological change	0.488023833	TOP1
GO:0006451	BP	GO:0006451	translational readthrough	0.488023833	SECISBP2
GO:0019388	BP	GO:0019388	galactose catabolic process	0.488023833	GALK1
GO:0021603	BP	GO:0021603	cranial nerve formation	0.488023833	MAFB
GO:0030643	BP	GO:0030643	cellular phosphate ion homeostasis	0.488023833	SLC34A1
GO:0030647	BP	GO:0030647	aminoglycoside antibiotic metabolic process	0.488023833	SLC34A1
GO:0030917	BP	GO:0030917	midbrain-hindbrain boundary development	0.488023833	SSBP3
GO:0031943	BP	GO:0031943	regulation of glucocorticoid metabolic process	0.488023833	BMP2
GO:0032287	BP	GO:0032287	peripheral nervous system myelin maintenance	0.488023833	FA2H
GO:0032341	BP	GO:0032341	aldosterone metabolic process	0.488023833	BMP2
GO:0032342	BP	GO:0032342	aldosterone biosynthetic process	0.488023833	BMP2
GO:0034371	BP	GO:0034371	chylomicron remodeling	0.488023833	GPIHBP1
GO:0034382	BP	GO:0034382	chylomicron remnant clearance	0.488023833	GPIHBP1
GO:0034651	BP	GO:0034651	cortisol biosynthetic process	0.488023833	BMP2
GO:0035630	BP	GO:0035630	bone mineralization involved in bone maturation	0.488023833	BMP2
GO:0042538	BP	GO:0042538	hyperosmotic salinity response	0.488023833	TACR3
GO:0043379	BP	GO:0043379	memory T cell differentiation	0.488023833	IFNL1
GO:0044341	BP	GO:0044341	sodium-dependent phosphate transport	0.488023833	SLC34A1
GO:0044848	BP	GO:0044848	biological phase	0.488023833	SPINK5
GO:0044851	BP	GO:0044851	hair cycle phase	0.488023833	SPINK5
GO:0045350	BP	GO:0045350	interferon-beta biosynthetic process	0.488023833	TICAM1
GO:0045357	BP	GO:0045357	regulation of interferon-beta biosynthetic process	0.488023833	TICAM1
GO:0048819	BP	GO:0048819	regulation of hair follicle maturation	0.488023833	SPINK5
GO:0051342	BP	GO:0051342	regulation of cyclic-nucleotide phosphodiesterase activity	0.488023833	CALM3
GO:0060056	BP	GO:0060056	mammary gland involution	0.488023833	BSX
GO:0060242	BP	GO:0060242	contact inhibition	0.488023833	CDHR2
GO:0060896	BP	GO:0060896	neural plate pattern specification	0.488023833	SSBP3
GO:0061004	BP	GO:0061004	pattern specification involved in kidney development	0.488023833	HES5
GO:0070472	BP	GO:0070472	regulation of uterine smooth muscle contraction	0.488023833	TACR3
GO:0071415	BP	GO:0071415	cellular response to purine-containing compound	0.488023833	CACNA1S
GO:0071830	BP	GO:0071830	triglyceride-rich lipoprotein particle clearance	0.488023833	GPIHBP1
GO:0072048	BP	GO:0072048	renal system pattern specification	0.488023833	HES5
GO:0072501	BP	GO:0072501	cellular divalent inorganic anion homeostasis	0.488023833	SLC34A1
GO:0072502	BP	GO:0072502	cellular trivalent inorganic anion homeostasis	0.488023833	SLC34A1
GO:0090030	BP	GO:0090030	regulation of steroid hormone biosynthetic process	0.488023833	BMP2
GO:0090129	BP	GO:0090129	positive regulation of synapse maturation	0.488023833	DAB2IP
GO:0090713	BP	GO:0090713	immunological memory process	0.488023833	IFNL1
GO:0090715	BP	GO:0090715	immunological memory formation process	0.488023833	IFNL1
GO:0097119	BP	GO:0097119	postsynaptic density protein 95 clustering	0.488023833	NRXN2
GO:1900747	BP	GO:1900747	negative regulation of vascular endothelial growth factor signaling pathway	0.488023833	DAB2IP
GO:1901844	BP	GO:1901844	regulation of cell communication by electrical coupling involved in cardiac conduction	0.488023833	CALM3
GO:1903867	BP	GO:1903867	extraembryonic membrane development	0.488023833	DNAJB6
GO:0033209	BP	GO:0033209	tumor necrosis factor-mediated signaling pathway	0.488023833	RELT,IKBKG,TNFRSF14,TNFRSF13C
GO:0043279	BP	GO:0043279	response to alkaloid	0.488023833	SLC34A1,TACR3,CACNA1S
GO:0051928	BP	GO:0051928	positive regulation of calcium ion transport	0.488023833	P2RX5,P2RX3,CALM3
GO:0060079	BP	GO:0060079	excitatory postsynaptic potential	0.488023833	P2RX5,P2RX3,SHANK2
GO:0007259	BP	GO:0007259	receptor signaling pathway via JAK-STAT	0.488023833	HES5,IFNL1,LRRC3C,HGS
GO:0035176	BP	GO:0035176	social behavior	0.488023833	NRXN2,SHANK2
GO:0035306	BP	GO:0035306	positive regulation of dephosphorylation	0.488023833	BMP2,CALM3
GO:0046426	BP	GO:0046426	negative regulation of receptor signaling pathway via JAK-STAT	0.488023833	LRRC3C,HGS
GO:0051703	BP	GO:0051703	intraspecies interaction between organisms	0.488023833	NRXN2,SHANK2
GO:0070936	BP	GO:0070936	protein K48-linked ubiquitination	0.488023833	UBE2T,UBE2C
GO:1902369	BP	GO:1902369	negative regulation of RNA catabolic process	0.488023833	YBX1,SECISBP2
GO:1904893	BP	GO:1904893	negative regulation of receptor signaling pathway via STAT	0.488023833	LRRC3C,HGS
GO:0097696	BP	GO:0097696	receptor signaling pathway via STAT	0.490719113	HES5,IFNL1,LRRC3C,HGS
GO:0051153	BP	GO:0051153	regulation of striated muscle cell differentiation	0.490719113	YBX1,CTDP1,BMP2
GO:0048168	BP	GO:0048168	regulation of neuronal synaptic plasticity	0.490719113	SHISA9,SYNPO
GO:2000117	BP	GO:2000117	negative regulation of cysteine-type endopeptidase activity	0.490719113	CST1,DNAJB6,BIRC5
GO:0006383	BP	GO:0006383	transcription by RNA polymerase III	0.490719113	SNAPC2,POLR3D
GO:0006584	BP	GO:0006584	catecholamine metabolic process	0.490719113	TACR3,AOC2
GO:0009712	BP	GO:0009712	catechol-containing compound metabolic process	0.490719113	TACR3,AOC2
GO:0030490	BP	GO:0030490	maturation of SSU-rRNA	0.490719113	UTP14A,PDCD11
GO:0032781	BP	GO:0032781	positive regulation of ATPase activity	0.490719113	DNAJB6,HSCB
GO:0002328	BP	GO:0002328	pro-B cell differentiation	0.490719113	HES5
GO:0007168	BP	GO:0007168	receptor guanylyl cyclase signaling pathway	0.490719113	GUCY2D
GO:0010960	BP	GO:0010960	magnesium ion homeostasis	0.490719113	KEL
GO:0030259	BP	GO:0030259	lipid glycosylation	0.490719113	ST3GAL2
GO:0030432	BP	GO:0030432	peristalsis	0.490719113	P2RX3
GO:0032353	BP	GO:0032353	negative regulation of hormone biosynthetic process	0.490719113	BMP2
GO:0034650	BP	GO:0034650	cortisol metabolic process	0.490719113	BMP2
GO:0042758	BP	GO:0042758	long-chain fatty acid catabolic process	0.490719113	LIPE
GO:0043497	BP	GO:0043497	regulation of protein heterodimerization activity	0.490719113	DAB2IP
GO:0043569	BP	GO:0043569	negative regulation of insulin-like growth factor receptor signaling pathway	0.490719113	BMP2
GO:0051006	BP	GO:0051006	positive regulation of lipoprotein lipase activity	0.490719113	GPIHBP1
GO:0051124	BP	GO:0051124	synaptic growth at neuromuscular junction	0.490719113	SHANK2
GO:0060159	BP	GO:0060159	regulation of dopamine receptor signaling pathway	0.490719113	PALM
GO:0070471	BP	GO:0070471	uterine smooth muscle contraction	0.490719113	TACR3
GO:0097428	BP	GO:0097428	protein maturation by iron-sulfur cluster transfer	0.490719113	HSCB
GO:0098598	BP	GO:0098598	learned vocalization behavior or vocal learning	0.490719113	NRXN2
GO:1902093	BP	GO:1902093	positive regulation of flagellated sperm motility	0.490719113	TACR3
GO:1902548	BP	GO:1902548	negative regulation of cellular response to vascular endothelial growth factor stimulus	0.490719113	DAB2IP
GO:0042303	BP	GO:0042303	molting cycle	0.490719113	SPINK5,HPSE,FA2H
GO:0042633	BP	GO:0042633	hair cycle	0.490719113	SPINK5,HPSE,FA2H
GO:1901343	BP	GO:1901343	negative regulation of vasculature development	0.491958902	SPINK5,VASH1,DAB2IP,HGS
GO:0090596	BP	GO:0090596	sensory organ morphogenesis	0.492284756	MAFB,FJX1,MYO15A,PDZD7,TRIOBP
GO:0042552	BP	GO:0042552	myelination	0.495767883	HES5,KEL,FA2H
GO:0045843	BP	GO:0045843	negative regulation of striated muscle tissue development	0.495767883	CTDP1,BMP2
GO:0007219	BP	GO:0007219	Notch signaling pathway	0.495767883	YBX1,DTX4,HES5,BMP2
GO:0048635	BP	GO:0048635	negative regulation of muscle organ development	0.495767883	CTDP1,BMP2
GO:0007272	BP	GO:0007272	ensheathment of neurons	0.495767883	HES5,KEL,FA2H
GO:0008366	BP	GO:0008366	axon ensheathment	0.495767883	HES5,KEL,FA2H
GO:0034101	BP	GO:0034101	erythrocyte homeostasis	0.495767883	MAFB,JMJD6,KLF1
GO:0001819	BP	GO:0001819	positive regulation of cytokine production	0.495767883	TICAM1,IFNL1,IRF5,HPSE,POLR3D,IL27RA,TNFRSF13C
GO:1901862	BP	GO:1901862	negative regulation of muscle tissue development	0.495767883	CTDP1,BMP2
GO:0002921	BP	GO:0002921	negative regulation of humoral immune response	0.495767883	SPINK5
GO:0006048	BP	GO:0006048	UDP-N-acetylglucosamine biosynthetic process	0.495767883	RENBP
GO:0006054	BP	GO:0006054	N-acetylneuraminate metabolic process	0.495767883	RENBP
GO:0010820	BP	GO:0010820	positive regulation of T cell chemotaxis	0.495767883	TMEM102
GO:0032351	BP	GO:0032351	negative regulation of hormone metabolic process	0.495767883	BMP2
GO:0032494	BP	GO:0032494	response to peptidoglycan	0.495767883	IRF5
GO:0035435	BP	GO:0035435	phosphate ion transmembrane transport	0.495767883	SLC34A1
GO:0042482	BP	GO:0042482	positive regulation of odontogenesis	0.495767883	BMP2
GO:0045073	BP	GO:0045073	regulation of chemokine biosynthetic process	0.495767883	TICAM1
GO:0045351	BP	GO:0045351	type I interferon biosynthetic process	0.495767883	TICAM1
GO:0046689	BP	GO:0046689	response to mercury ion	0.495767883	SLC34A1
GO:0050910	BP	GO:0050910	detection of mechanical stimulus involved in sensory perception of sound	0.495767883	PDZD7
GO:0060315	BP	GO:0060315	negative regulation of ryanodine-sensitive calcium-release channel activity	0.495767883	CALM3
GO:0061365	BP	GO:0061365	positive regulation of triglyceride lipase activity	0.495767883	GPIHBP1
GO:0070106	BP	GO:0070106	interleukin-27-mediated signaling pathway	0.495767883	IL27RA
GO:0070757	BP	GO:0070757	interleukin-35-mediated signaling pathway	0.495767883	IL27RA
GO:0071044	BP	GO:0071044	histone mRNA catabolic process	0.495767883	PAPD5
GO:0071107	BP	GO:0071107	response to parathyroid hormone	0.495767883	SLC34A1
GO:0072070	BP	GO:0072070	loop of Henle development	0.495767883	HES5
GO:0072173	BP	GO:0072173	metanephric tubule morphogenesis	0.495767883	HES5
GO:0090084	BP	GO:0090084	negative regulation of inclusion body assembly	0.495767883	DNAJB6
GO:0090128	BP	GO:0090128	regulation of synapse maturation	0.495767883	DAB2IP
GO:0090527	BP	GO:0090527	actin filament reorganization	0.495767883	CASS4
GO:0097104	BP	GO:0097104	postsynaptic membrane assembly	0.495767883	NRXN2
GO:1990001	BP	GO:1990001	inhibition of cysteine-type endopeptidase activity involved in apoptotic process	0.495767883	BIRC5
GO:0050684	BP	GO:0050684	regulation of mRNA processing	0.499014184	MBNL3,JMJD6,DAZAP1
GO:0006397	BP	GO:0006397	mRNA processing	0.499014184	H2AFB2,YBX1,MBNL3,PAPD5,SNRNP27,JMJD6,DAZAP1,PDCD11
GO:0014015	BP	GO:0014015	positive regulation of gliogenesis	0.501285123	SPINT1,BMP2
GO:0042108	BP	GO:0042108	positive regulation of cytokine biosynthetic process	0.501285123	TICAM1,TNFRSF13C
GO:0042063	BP	GO:0042063	gliogenesis	0.501285123	HES5,SPINT1,BMP2,FA2H,DAB2IP
GO:0006399	BP	GO:0006399	tRNA metabolic process	0.501285123	VARS,VARS2,PARS2,ADAT3
GO:0002066	BP	GO:0002066	columnar,cuboidal epithelial cell development	0.501285123	PDZD7,TRIOBP
GO:0072665	BP	GO:0072665	protein localization to vacuole	0.501285123	SNF8,HGS
GO:1905207	BP	GO:1905207	regulation of cardiocyte differentiation	0.501285123	CTDP1,BMP2
GO:0043484	BP	GO:0043484	regulation of RNA splicing	0.501285123	MBNL3,JMJD6,DAZAP1
GO:0003306	BP	GO:0003306	Wnt signaling pathway involved in heart development	0.501285123	BMP2
GO:0005984	BP	GO:0005984	disaccharide metabolic process	0.501285123	FBP2
GO:0006705	BP	GO:0006705	mineralocorticoid biosynthetic process	0.501285123	BMP2
GO:0008212	BP	GO:0008212	mineralocorticoid metabolic process	0.501285123	BMP2
GO:0010649	BP	GO:0010649	regulation of cell communication by electrical coupling	0.501285123	CALM3
GO:0010819	BP	GO:0010819	regulation of T cell chemotaxis	0.501285123	TMEM102
GO:0021903	BP	GO:0021903	rostrocaudal neural tube patterning	0.501285123	SSBP3
GO:0042033	BP	GO:0042033	chemokine biosynthetic process	0.501285123	TICAM1
GO:0045078	BP	GO:0045078	positive regulation of interferon-gamma biosynthetic process	0.501285123	TNFRSF13C
GO:0045324	BP	GO:0045324	late endosome to vacuole transport	0.501285123	SNF8
GO:0048266	BP	GO:0048266	behavioral response to pain	0.501285123	P2RX3
GO:0048302	BP	GO:0048302	regulation of isotype switching to IgG isotypes	0.501285123	IL27RA
GO:0048712	BP	GO:0048712	negative regulation of astrocyte differentiation	0.501285123	HES5
GO:0048715	BP	GO:0048715	negative regulation of oligodendrocyte differentiation	0.501285123	HES5
GO:0050755	BP	GO:0050755	chemokine metabolic process	0.501285123	TICAM1
GO:0051798	BP	GO:0051798	positive regulation of hair follicle development	0.501285123	HPSE
GO:0055062	BP	GO:0055062	phosphate ion homeostasis	0.501285123	SLC34A1
GO:0060019	BP	GO:0060019	radial glial cell differentiation	0.501285123	HES5
GO:0060670	BP	GO:0060670	branching involved in labyrinthine layer morphogenesis	0.501285123	SPINT1
GO:0061042	BP	GO:0061042	vascular wound healing	0.501285123	HPSE
GO:0071257	BP	GO:0071257	cellular response to electrical stimulus	0.501285123	PALM
GO:0072505	BP	GO:0072505	divalent inorganic anion homeostasis	0.501285123	SLC34A1
GO:0072506	BP	GO:0072506	trivalent inorganic anion homeostasis	0.501285123	SLC34A1
GO:0099563	BP	GO:0099563	modification of synaptic structure	0.501285123	SYNPO
GO:0060135	BP	GO:0060135	maternal process involved in female pregnancy	0.501285123	KLF1,DAZAP1
GO:0006493	BP	GO:0006493	protein O-linked glycosylation	0.501285123	ST3GAL2,SDF2L1,POMGNT1
GO:0006364	BP	GO:0006364	rRNA processing	0.501285123	PAPD5,UTP14A,PDCD11,DDX49,DDX51
GO:0006486	BP	GO:0006486	protein glycosylation	0.501285123	ASGR2,KRTCAP2,ST3GAL2,SDF2L1,POMGNT1
GO:0043413	BP	GO:0043413	macromolecule glycosylation	0.501285123	ASGR2,KRTCAP2,ST3GAL2,SDF2L1,POMGNT1
GO:0007626	BP	GO:0007626	locomotory behavior	0.501697011	BSX,EFNB3,MYO15A,ARCN1
GO:0006826	BP	GO:0006826	iron ion transport	0.506706153	MCOLN1,ATP6V0B
GO:0034121	BP	GO:0034121	regulation of toll-like receptor signaling pathway	0.506706153	TICAM1,DAB2IP
GO:0002683	BP	GO:0002683	negative regulation of immune system process	0.506706153	MAFB,SPINK5,TICAM1,HES5,IFNL1,DAB2IP,IL27RA
GO:0030888	BP	GO:0030888	regulation of B cell proliferation	0.506706153	TICAM1,TNFRSF13C
GO:0099565	BP	GO:0099565	chemical synaptic transmission, postsynaptic	0.506706153	P2RX5,P2RX3,SHANK2
GO:0048568	BP	GO:0048568	embryonic organ development	0.506706153	MAFB,VASH1,SPINT1,MYO15A,PDZD7,DNAJB6,TRIOBP
GO:0009895	BP	GO:0009895	negative regulation of catabolic process	0.506706153	RILP,YBX1,SECISBP2,DAB2IP,DAP
GO:0005513	BP	GO:0005513	detection of calcium ion	0.506706153	CALM3
GO:0010566	BP	GO:0010566	regulation of ketone biosynthetic process	0.506706153	BMP2
GO:0014067	BP	GO:0014067	negative regulation of phosphatidylinositol 3-kinase signaling	0.506706153	DAB2IP
GO:0021781	BP	GO:0021781	glial cell fate commitment	0.506706153	HES5
GO:0021819	BP	GO:0021819	layer formation in cerebral cortex	0.506706153	DAB2IP
GO:0021978	BP	GO:0021978	telencephalon regionalization	0.506706153	BMP2
GO:0030002	BP	GO:0030002	cellular anion homeostasis	0.506706153	SLC34A1
GO:0030320	BP	GO:0030320	cellular monovalent inorganic anion homeostasis	0.506706153	SLC34A1
GO:0031223	BP	GO:0031223	auditory behavior	0.506706153	NRXN2
GO:0032530	BP	GO:0032530	regulation of microvillus organization	0.506706153	CDHR2
GO:0034370	BP	GO:0034370	triglyceride-rich lipoprotein particle remodeling	0.506706153	GPIHBP1
GO:0035333	BP	GO:0035333	Notch receptor processing, ligand-dependent	0.506706153	YBX1
GO:0042635	BP	GO:0042635	positive regulation of hair cycle	0.506706153	HPSE
GO:0045838	BP	GO:0045838	positive regulation of membrane potential	0.506706153	SLC34A1
GO:0046349	BP	GO:0046349	amino sugar biosynthetic process	0.506706153	RENBP
GO:0046479	BP	GO:0046479	glycosphingolipid catabolic process	0.506706153	NEU4
GO:0048291	BP	GO:0048291	isotype switching to IgG isotypes	0.506706153	IL27RA
GO:0071712	BP	GO:0071712	ER-associated misfolded protein catabolic process	0.506706153	SDF2L1
GO:1900004	BP	GO:1900004	negative regulation of serine-type endopeptidase activity	0.506706153	SPINK5
GO:1902572	BP	GO:1902572	negative regulation of serine-type peptidase activity	0.506706153	SPINK5
GO:1903726	BP	GO:1903726	negative regulation of phospholipid metabolic process	0.506706153	DAB2IP
GO:1904668	BP	GO:1904668	positive regulation of ubiquitin protein ligase activity	0.506706153	UBE2C
GO:0010001	BP	GO:0010001	glial cell differentiation	0.514880175	HES5,SPINT1,BMP2,FA2H
GO:0070085	BP	GO:0070085	glycosylation	0.523031321	ASGR2,KRTCAP2,ST3GAL2,SDF2L1,POMGNT1
GO:0009913	BP	GO:0009913	epidermal cell differentiation	0.526661733	SPINK5,HES5,KRT32,PDZD7,FA2H,TRIOBP
GO:0060078	BP	GO:0060078	regulation of postsynaptic membrane potential	0.526661733	P2RX5,P2RX3,SHANK2
GO:0006012	BP	GO:0006012	galactose metabolic process	0.526661733	GALK1
GO:0007175	BP	GO:0007175	negative regulation of epidermal growth factor-activated receptor activity	0.526661733	CBLC
GO:0009313	BP	GO:0009313	oligosaccharide catabolic process	0.526661733	NEU4
GO:0021984	BP	GO:0021984	adenohypophysis development	0.526661733	BMP2
GO:0035864	BP	GO:0035864	response to potassium ion	0.526661733	SLC34A1
GO:0042487	BP	GO:0042487	regulation of odontogenesis of dentin-containing tooth	0.526661733	BMP2
GO:0043217	BP	GO:0043217	myelin maintenance	0.526661733	FA2H
GO:0046348	BP	GO:0046348	amino sugar catabolic process	0.526661733	RENBP
GO:0048711	BP	GO:0048711	positive regulation of astrocyte differentiation	0.526661733	BMP2
GO:0051645	BP	GO:0051645	Golgi localization	0.526661733	ARCN1
GO:1900103	BP	GO:1900103	positive regulation of endoplasmic reticulum unfolded protein response	0.526661733	DAB2IP
GO:1900424	BP	GO:1900424	regulation of defense response to bacterium	0.526661733	SPINK5
GO:1903894	BP	GO:1903894	regulation of IRE1-mediated unfolded protein response	0.526661733	DAB2IP
GO:0033077	BP	GO:0033077	T cell differentiation in thymus	0.530103134	MAFB,JMJD6
GO:0033619	BP	GO:0033619	membrane protein proteolysis	0.530103134	YBX1,SNX9
GO:0042116	BP	GO:0042116	macrophage activation	0.530103134	TICAM1,JMJD6
GO:1903313	BP	GO:1903313	positive regulation of mRNA metabolic process	0.530103134	GTPBP1,DAZAP1
GO:0032535	BP	GO:0032535	regulation of cellular component size	0.530103134	RILP,SNF8,KEL,CIT,TRIOBP,CDHR2
GO:0051146	BP	GO:0051146	striated muscle cell differentiation	0.532047771	YBX1,BCL9,CTDP1,BMP2,KEL
GO:0007034	BP	GO:0007034	vacuolar transport	0.532203626	RILP,SNF8,HGS
GO:0050909	BP	GO:0050909	sensory perception of taste	0.532203626	CST1,P2RX3
GO:0000281	BP	GO:0000281	mitotic cytokinesis	0.532203626	SNX9,CIT
GO:0042531	BP	GO:0042531	positive regulation of tyrosine phosphorylation of STAT protein	0.532203626	HES5,IFNL1
GO:0001946	BP	GO:0001946	lymphangiogenesis	0.532203626	VASH1
GO:0002467	BP	GO:0002467	germinal center formation	0.532203626	TNFRSF13C
GO:0002827	BP	GO:0002827	positive regulation of T-helper 1 type immune response	0.532203626	IL27RA
GO:0006000	BP	GO:0006000	fructose metabolic process	0.532203626	FBP2
GO:0007252	BP	GO:0007252	I-kappaB phosphorylation	0.532203626	DAB2IP
GO:0007638	BP	GO:0007638	mechanosensory behavior	0.532203626	NRXN2
GO:0010801	BP	GO:0010801	negative regulation of peptidyl-threonine phosphorylation	0.532203626	CALM3
GO:0016973	BP	GO:0016973	poly(A)+ mRNA export from nucleus	0.532203626	NXF2
GO:0019377	BP	GO:0019377	glycolipid catabolic process	0.532203626	NEU4
GO:0032816	BP	GO:0032816	positive regulation of natural killer cell activation	0.532203626	TICAM1
GO:0035269	BP	GO:0035269	protein O-linked mannosylation	0.532203626	SDF2L1
GO:0046184	BP	GO:0046184	aldehyde biosynthetic process	0.532203626	BMP2
GO:0048172	BP	GO:0048172	regulation of short-term neuronal synaptic plasticity	0.532203626	SHISA9
GO:0051044	BP	GO:0051044	positive regulation of membrane protein ectodomain proteolysis	0.532203626	SNX9
GO:0051280	BP	GO:0051280	negative regulation of release of sequestered calcium ion into cytosol	0.532203626	CALM3
GO:0097340	BP	GO:0097340	inhibition of cysteine-type endopeptidase activity	0.532203626	BIRC5
GO:0097341	BP	GO:0097341	zymogen inhibition	0.532203626	BIRC5
GO:1900003	BP	GO:1900003	regulation of serine-type endopeptidase activity	0.532203626	SPINK5
GO:1901317	BP	GO:1901317	regulation of flagellated sperm motility	0.532203626	TACR3
GO:1902571	BP	GO:1902571	regulation of serine-type peptidase activity	0.532203626	SPINK5
GO:2001224	BP	GO:2001224	positive regulation of neuron migration	0.532203626	DAB2IP
GO:0030574	BP	GO:0030574	collagen catabolic process	0.542124224	ADAMTS14,COL5A3
GO:0055008	BP	GO:0055008	cardiac muscle tissue morphogenesis	0.542124224	XIRP2,BMP2
GO:0002224	BP	GO:0002224	toll-like receptor signaling pathway	0.542124224	TICAM1,IKBKG,DAB2IP
GO:0071356	BP	GO:0071356	cellular response to tumor necrosis factor	0.542124224	RELT,IKBKG,TNFRSF14,DAB2IP,TNFRSF13C
GO:0036498	BP	GO:0036498	IRE1-mediated unfolded protein response	0.542124224	TATDN2,DAB2IP
GO:0048708	BP	GO:0048708	astrocyte differentiation	0.542124224	HES5,BMP2
GO:1900006	BP	GO:1900006	positive regulation of dendrite development	0.542124224	SHANK2,DAB2IP
GO:0007612	BP	GO:0007612	learning	0.542124224	NRXN2,SYNPO,SHANK2
GO:0006047	BP	GO:0006047	UDP-N-acetylglucosamine metabolic process	0.542124224	RENBP
GO:0007076	BP	GO:0007076	mitotic chromosome condensation	0.542124224	PHF13
GO:0007158	BP	GO:0007158	neuron cell-cell adhesion	0.542124224	NRXN2
GO:0007635	BP	GO:0007635	chemosensory behavior	0.542124224	P2RX3
GO:0032075	BP	GO:0032075	positive regulation of nuclease activity	0.542124224	DAB2IP
GO:0032495	BP	GO:0032495	response to muramyl dipeptide	0.542124224	IRF5
GO:0034755	BP	GO:0034755	iron ion transmembrane transport	0.542124224	MCOLN1
GO:0043931	BP	GO:0043931	ossification involved in bone maturation	0.542124224	BMP2
GO:0045056	BP	GO:0045056	transcytosis	0.542124224	GPIHBP1
GO:0045072	BP	GO:0045072	regulation of interferon-gamma biosynthetic process	0.542124224	TNFRSF13C
GO:0046514	BP	GO:0046514	ceramide catabolic process	0.542124224	NEU4
GO:0048820	BP	GO:0048820	hair follicle maturation	0.542124224	SPINK5
GO:0051284	BP	GO:0051284	positive regulation of sequestering of calcium ion	0.542124224	CALM3
GO:0072148	BP	GO:0072148	epithelial cell fate commitment	0.542124224	HES5
GO:0090083	BP	GO:0090083	regulation of inclusion body assembly	0.542124224	DNAJB6
GO:0140131	BP	GO:0140131	positive regulation of lymphocyte chemotaxis	0.542124224	TMEM102
GO:1900017	BP	GO:1900017	positive regulation of cytokine production involved in inflammatory response	0.542124224	TICAM1
GO:0019226	BP	GO:0019226	transmission of nerve impulse	0.546684391	P2RX3,MYH14
GO:0045732	BP	GO:0045732	positive regulation of protein catabolic process	0.548669513	RILP,SNX9,SNF8,DAB2IP
GO:0051249	BP	GO:0051249	regulation of lymphocyte activation	0.554444041	SPINK5,TICAM1,IFNL1,EFNB3,TNFRSF14,IL27RA,TNFRSF13C
GO:0006171	BP	GO:0006171	cAMP biosynthetic process	0.554444041	PALM,CALM3
GO:0002262	BP	GO:0002262	myeloid cell homeostasis	0.554444041	MAFB,JMJD6,KLF1
GO:0016236	BP	GO:0016236	macroautophagy	0.554444041	MCOLN1,SNF8,IKBKG,ATP6V0B,HGS
GO:0042274	BP	GO:0042274	ribosomal small subunit biogenesis	0.554444041	UTP14A,PDCD11
GO:0006044	BP	GO:0006044	N-acetylglucosamine metabolic process	0.554444041	RENBP
GO:0007220	BP	GO:0007220	Notch receptor processing	0.554444041	YBX1
GO:0010642	BP	GO:0010642	negative regulation of platelet-derived growth factor receptor signaling pathway	0.554444041	HGS
GO:0021756	BP	GO:0021756	striatum development	0.554444041	SECISBP2
GO:0032354	BP	GO:0032354	response to follicle-stimulating hormone	0.554444041	PAPPA
GO:0033189	BP	GO:0033189	response to vitamin A	0.554444041	SLC34A1
GO:0034143	BP	GO:0034143	regulation of toll-like receptor 4 signaling pathway	0.554444041	DAB2IP
GO:0042095	BP	GO:0042095	interferon-gamma biosynthetic process	0.554444041	TNFRSF13C
GO:0043923	BP	GO:0043923	positive regulation by host of viral transcription	0.554444041	CTDP1
GO:0046339	BP	GO:0046339	diacylglycerol metabolic process	0.554444041	LIPE
GO:0048026	BP	GO:0048026	positive regulation of mRNA splicing, via spliceosome	0.554444041	DAZAP1
GO:0051782	BP	GO:0051782	negative regulation of cell division	0.554444041	ORC6
GO:0097067	BP	GO:0097067	cellular response to thyroid hormone stimulus	0.554444041	GAS2L1
GO:1900746	BP	GO:1900746	regulation of vascular endothelial growth factor signaling pathway	0.554444041	DAB2IP
GO:0001508	BP	GO:0001508	action potential	0.556978224	P2RX3,MYH14,CACNA1S
GO:0050777	BP	GO:0050777	negative regulation of immune response	0.556978224	SPINK5,IFNL1,IL27RA
GO:0008544	BP	GO:0008544	epidermis development	0.559745971	SPINK5,HES5,KRT32,HPSE,PDZD7,FA2H,TRIOBP
GO:0072078	BP	GO:0072078	nephron tubule morphogenesis	0.559745971	HES5,BMP2
GO:0071901	BP	GO:0071901	negative regulation of protein serine,threonine kinase activity	0.559745971	DAB2IP,FAM212B,CBLC
GO:1903707	BP	GO:1903707	negative regulation of hemopoiesis	0.559745971	MAFB,HES5,IFNL1
GO:0014706	BP	GO:0014706	striated muscle tissue development	0.559745971	XIRP2,BCL9,CTDP1,BMP2,KEL,MYH14
GO:0061337	BP	GO:0061337	cardiac conduction	0.559745971	FXYD6,CALM3,CACNA1S
GO:0043462	BP	GO:0043462	regulation of ATPase activity	0.559745971	DNAJB6,HSCB
GO:0016072	BP	GO:0016072	rRNA metabolic process	0.559745971	PAPD5,UTP14A,PDCD11,DDX49,DDX51
GO:0035148	BP	GO:0035148	tube formation	0.559745971	HES5,SPINT1,DAB2IP
GO:0000185	BP	GO:0000185	activation of MAPKKK activity	0.559745971	DAB2IP
GO:0001573	BP	GO:0001573	ganglioside metabolic process	0.559745971	NEU4
GO:0002320	BP	GO:0002320	lymphoid progenitor cell differentiation	0.559745971	HES5
GO:0006704	BP	GO:0006704	glucocorticoid biosynthetic process	0.559745971	BMP2
GO:0007096	BP	GO:0007096	regulation of exit from mitosis	0.559745971	UBE2C
GO:0016137	BP	GO:0016137	glycoside metabolic process	0.559745971	SLC34A1
GO:0031000	BP	GO:0031000	response to caffeine	0.559745971	CACNA1S
GO:0032026	BP	GO:0032026	response to magnesium ion	0.559745971	SLC34A1
GO:0032516	BP	GO:0032516	positive regulation of phosphoprotein phosphatase activity	0.559745971	CALM3
GO:0036270	BP	GO:0036270	response to diuretic	0.559745971	CACNA1S
GO:0036303	BP	GO:0036303	lymph vessel morphogenesis	0.559745971	VASH1
GO:0043011	BP	GO:0043011	myeloid dendritic cell differentiation	0.559745971	BATF3
GO:0048268	BP	GO:0048268	clathrin coat assembly	0.559745971	CALY
GO:0051016	BP	GO:0051016	barbed-end actin filament capping	0.559745971	TRIOBP
GO:0070977	BP	GO:0070977	bone maturation	0.559745971	BMP2
GO:0097320	BP	GO:0097320	plasma membrane tubulation	0.559745971	SNX9
GO:1902547	BP	GO:1902547	regulation of cellular response to vascular endothelial growth factor stimulus	0.559745971	DAB2IP
GO:0072088	BP	GO:0072088	nephron epithelium morphogenesis	0.563229589	HES5,BMP2
GO:1903312	BP	GO:1903312	negative regulation of mRNA metabolic process	0.563229589	YBX1,SECISBP2
GO:1903779	BP	GO:1903779	regulation of cardiac conduction	0.563229589	FXYD6,CALM3
GO:1904062	BP	GO:1904062	regulation of cation transmembrane transport	0.568336376	SHISA9,FXYD6,KEL,SHANK2,CALM3
GO:0006081	BP	GO:0006081	cellular aldehyde metabolic process	0.568993718	BMP2,ALDH3A1
GO:0000187	BP	GO:0000187	activation of MAPK activity	0.568993718	IKBKG,BMP2,DAB2IP
GO:0009187	BP	GO:0009187	cyclic nucleotide metabolic process	0.568993718	PALM,GUCY2D,CALM3
GO:0014074	BP	GO:0014074	response to purine-containing compound	0.568993718	P2RX5,P2RX3,CACNA1S
GO:0001759	BP	GO:0001759	organ induction	0.568993718	BMP2
GO:0006337	BP	GO:0006337	nucleosome disassembly	0.568993718	GRWD1
GO:0010523	BP	GO:0010523	negative regulation of calcium ion transport into cytosol	0.568993718	CALM3
GO:0034138	BP	GO:0034138	toll-like receptor 3 signaling pathway	0.568993718	TICAM1
GO:0042053	BP	GO:0042053	regulation of dopamine metabolic process	0.568993718	TACR3
GO:0042069	BP	GO:0042069	regulation of catecholamine metabolic process	0.568993718	TACR3
GO:0043162	BP	GO:0043162	ubiquitin-dependent protein catabolic process via the multivesicular body sorting pathway	0.568993718	SNF8
GO:0061050	BP	GO:0061050	regulation of cell growth involved in cardiac muscle cell development	0.568993718	CTDP1
GO:0072079	BP	GO:0072079	nephron tubule formation	0.568993718	HES5
GO:0072111	BP	GO:0072111	cell proliferation involved in kidney development	0.568993718	BMP2
GO:0034612	BP	GO:0034612	response to tumor necrosis factor	0.568993718	RELT,IKBKG,TNFRSF14,DAB2IP,TNFRSF13C
GO:0002824	BP	GO:0002824	positive regulation of adaptive immune response based on somatic recombination of immune receptors built from immunoglobulin superfamily domains	0.568993718	IL27RA,TNFRSF13C
GO:0006501	BP	GO:0006501	C-terminal protein lipidation	0.568993718	GPIHBP1,SPRN
GO:0042509	BP	GO:0042509	regulation of tyrosine phosphorylation of STAT protein	0.568993718	HES5,IFNL1
GO:0061333	BP	GO:0061333	renal tubule morphogenesis	0.568993718	HES5,BMP2
GO:0072028	BP	GO:0072028	nephron morphogenesis	0.568993718	HES5,BMP2
GO:0030217	BP	GO:0030217	T cell differentiation	0.570708341	MAFB,SPINK5,IFNL1,JMJD6
GO:0071695	BP	GO:0071695	anatomical structure maturation	0.577171091	SPINK5,BMP2,ARCN1
GO:0007009	BP	GO:0007009	plasma membrane organization	0.577171091	SNX9,FA2H
GO:0043407	BP	GO:0043407	negative regulation of MAP kinase activity	0.577171091	DAB2IP,CBLC
GO:0045785	BP	GO:0045785	positive regulation of cell adhesion	0.578802255	APBB1IP,TMEM102,EFNB3,TNFRSF14,TRIOBP,TNFRSF13C
GO:0008344	BP	GO:0008344	adult locomotory behavior	0.578802255	EFNB3,ARCN1
GO:0010506	BP	GO:0010506	regulation of autophagy	0.578802255	TICAM1,IKBKG,DAP,ATP6V0B,TMEM150B
GO:0016226	BP	GO:0016226	iron-sulfur cluster assembly	0.578802255	HSCB
GO:0031163	BP	GO:0031163	metallo-sulfur cluster assembly	0.578802255	HSCB
GO:0032211	BP	GO:0032211	negative regulation of telomere maintenance via telomerase	0.578802255	PAPD5
GO:0032727	BP	GO:0032727	positive regulation of interferon-alpha production	0.578802255	IRF5
GO:0033617	BP	GO:0033617	mitochondrial cytochrome c oxidase assembly	0.578802255	PET100
GO:0050849	BP	GO:0050849	negative regulation of calcium-mediated signaling	0.578802255	CALM3
GO:0060039	BP	GO:0060039	pericardium development	0.578802255	BMP2
GO:0060716	BP	GO:0060716	labyrinthine layer blood vessel development	0.578802255	VASH1
GO:0072234	BP	GO:0072234	metanephric nephron tubule development	0.578802255	HES5
GO:1904666	BP	GO:1904666	regulation of ubiquitin protein ligase activity	0.578802255	UBE2C
GO:2000178	BP	GO:2000178	negative regulation of neural precursor cell proliferation	0.578802255	SPINT1
GO:2000737	BP	GO:2000737	negative regulation of stem cell differentiation	0.578802255	HES5
GO:0043062	BP	GO:0043062	extracellular structure organization	0.582435074	SPINK5,GPIHBP1,ADAMTS14,SPINT1,DNAJB6,COL5A3
GO:0031330	BP	GO:0031330	negative regulation of cellular catabolic process	0.583778648	YBX1,SECISBP2,DAB2IP,DAP
GO:0007260	BP	GO:0007260	tyrosine phosphorylation of STAT protein	0.583778648	HES5,IFNL1
GO:0046427	BP	GO:0046427	positive regulation of receptor signaling pathway via JAK-STAT	0.583778648	HES5,IFNL1
GO:0060537	BP	GO:0060537	muscle tissue development	0.583778648	XIRP2,BCL9,CTDP1,BMP2,KEL,MYH14
GO:0007517	BP	GO:0007517	muscle organ development	0.584319354	XIRP2,BCL9,CTDP1,BMP2,KEL,MYH14
GO:0002821	BP	GO:0002821	positive regulation of adaptive immune response	0.584319354	IL27RA,TNFRSF13C
GO:0045921	BP	GO:0045921	positive regulation of exocytosis	0.584319354	SNF8,HGS
GO:0060415	BP	GO:0060415	muscle tissue morphogenesis	0.584319354	XIRP2,BMP2
GO:0061640	BP	GO:0061640	cytoskeleton-dependent cytokinesis	0.584319354	SNX9,CIT
GO:0003181	BP	GO:0003181	atrioventricular valve morphogenesis	0.584319354	BMP2
GO:0006622	BP	GO:0006622	protein targeting to lysosome	0.584319354	HGS
GO:0006817	BP	GO:0006817	phosphate ion transport	0.584319354	SLC34A1
GO:0014821	BP	GO:0014821	phasic smooth muscle contraction	0.584319354	P2RX3
GO:0019400	BP	GO:0019400	alditol metabolic process	0.584319354	GALK1
GO:0021801	BP	GO:0021801	cerebral cortex radial glia guided migration	0.584319354	DAB2IP
GO:0022030	BP	GO:0022030	telencephalon glial cell migration	0.584319354	DAB2IP
GO:0031498	BP	GO:0031498	chromatin disassembly	0.584319354	GRWD1
GO:0032656	BP	GO:0032656	regulation of interleukin-13 production	0.584319354	IFNL1
GO:0032674	BP	GO:0032674	regulation of interleukin-5 production	0.584319354	IFNL1
GO:0032986	BP	GO:0032986	protein-DNA complex disassembly	0.584319354	GRWD1
GO:0039702	BP	GO:0039702	viral budding via host ESCRT complex	0.584319354	SNF8
GO:0043496	BP	GO:0043496	regulation of protein homodimerization activity	0.584319354	TICAM1
GO:0070584	BP	GO:0070584	mitochondrion morphogenesis	0.584319354	MYH14
GO:0097503	BP	GO:0097503	sialylation	0.584319354	ST3GAL2
GO:0032465	BP	GO:0032465	regulation of cytokinesis	0.586174439	CIT,CALM3
GO:0045445	BP	GO:0045445	myoblast differentiation	0.586174439	MBNL3,NMRK2
GO:0045833	BP	GO:0045833	negative regulation of lipid metabolic process	0.586174439	BMP2,DAB2IP
GO:1904894	BP	GO:1904894	positive regulation of receptor signaling pathway via STAT	0.586174439	HES5,IFNL1
GO:0032412	BP	GO:0032412	regulation of ion transmembrane transporter activity	0.587249205	SHISA9,FXYD6,SHANK2,CALM3
GO:0021915	BP	GO:0021915	neural tube development	0.587842945	HES5,SPINT1,SSBP3
GO:0000466	BP	GO:0000466	maturation of 5.8S rRNA from tricistronic rRNA transcript (SSU-rRNA, 5.8S rRNA, LSU-rRNA)	0.587842945	PDCD11
GO:0002825	BP	GO:0002825	regulation of T-helper 1 type immune response	0.587842945	IL27RA
GO:0006972	BP	GO:0006972	hyperosmotic response	0.587842945	TACR3
GO:0007035	BP	GO:0007035	vacuolar acidification	0.587842945	ATP6V0B
GO:0009068	BP	GO:0009068	aspartate family amino acid catabolic process	0.587842945	ASPG
GO:0009651	BP	GO:0009651	response to salt stress	0.587842945	TACR3
GO:0010842	BP	GO:0010842	retina layer formation	0.587842945	FJX1
GO:0010881	BP	GO:0010881	regulation of cardiac muscle contraction by regulation of the release of sequestered calcium ion	0.587842945	CALM3
GO:0010984	BP	GO:0010984	regulation of lipoprotein particle clearance	0.587842945	GPIHBP1
GO:0032634	BP	GO:0032634	interleukin-5 production	0.587842945	IFNL1
GO:0035268	BP	GO:0035268	protein mannosylation	0.587842945	SDF2L1
GO:0045109	BP	GO:0045109	intermediate filament organization	0.587842945	DNAJB6
GO:0048799	BP	GO:0048799	animal organ maturation	0.587842945	BMP2
GO:0051004	BP	GO:0051004	regulation of lipoprotein lipase activity	0.587842945	GPIHBP1
GO:0060055	BP	GO:0060055	angiogenesis involved in wound healing	0.587842945	HPSE
GO:0070841	BP	GO:0070841	inclusion body assembly	0.587842945	DNAJB6
GO:0071467	BP	GO:0071467	cellular response to pH	0.587842945	MCOLN1
GO:0097150	BP	GO:0097150	neuronal stem cell population maintenance	0.587842945	HES5
GO:1901623	BP	GO:1901623	regulation of lymphocyte chemotaxis	0.587842945	TMEM102
GO:0021537	BP	GO:0021537	telencephalon development	0.587842945	HES5,SECISBP2,BMP2,DAB2IP
GO:0050730	BP	GO:0050730	regulation of peptidyl-tyrosine phosphorylation	0.587842945	HES5,IFNL1,TMEM102,CBLC
GO:0051260	BP	GO:0051260	protein homooligomerization	0.587842945	SLC34A1,MCOLN1,P2RX3,KCNC3,SHKBP1
GO:0051781	BP	GO:0051781	positive regulation of cell division	0.587924368	YBX1,CIT
GO:0030203	BP	GO:0030203	glycosaminoglycan metabolic process	0.587924368	ST3GAL2,ITIH4,HPSE
GO:0050864	BP	GO:0050864	regulation of B cell activation	0.587924368	TICAM1,IL27RA,TNFRSF13C
GO:0050863	BP	GO:0050863	regulation of T cell activation	0.589112614	SPINK5,IFNL1,EFNB3,TNFRSF14,TNFRSF13C
GO:0048872	BP	GO:0048872	homeostasis of number of cells	0.589112614	MAFB,JMJD6,KLF1,TNFRSF13C
GO:2001257	BP	GO:2001257	regulation of cation channel activity	0.589112614	SHISA9,SHANK2,CALM3
GO:0007215	BP	GO:0007215	glutamate receptor signaling pathway	0.589112614	SHISA9,SHANK2
GO:0042475	BP	GO:0042475	odontogenesis of dentin-containing tooth	0.589112614	SLC34A1,BMP2
GO:0022898	BP	GO:0022898	regulation of transmembrane transporter activity	0.589112614	SHISA9,FXYD6,SHANK2,CALM3
GO:0043270	BP	GO:0043270	positive regulation of ion transport	0.589112614	SLC34A1,P2RX5,P2RX3,CALM3
GO:0006029	BP	GO:0006029	proteoglycan metabolic process	0.589112614	BMP2,HPSE
GO:0018410	BP	GO:0018410	C-terminal protein amino acid modification	0.589112614	GPIHBP1,SPRN
GO:0009226	BP	GO:0009226	nucleotide-sugar biosynthetic process	0.589112614	RENBP
GO:0010288	BP	GO:0010288	response to lead ion	0.589112614	SLC34A1
GO:0010818	BP	GO:0010818	T cell chemotaxis	0.589112614	TMEM102
GO:0010894	BP	GO:0010894	negative regulation of steroid biosynthetic process	0.589112614	BMP2
GO:0016338	BP	GO:0016338	calcium-independent cell-cell adhesion via plasma membrane cell-adhesion molecules	0.589112614	BMP2
GO:0018126	BP	GO:0018126	protein hydroxylation	0.589112614	JMJD6
GO:0021544	BP	GO:0021544	subpallium development	0.589112614	SECISBP2
GO:0021680	BP	GO:0021680	cerebellar Purkinje cell layer development	0.589112614	ARCN1
GO:0032506	BP	GO:0032506	cytokinetic process	0.589112614	SNX9
GO:0032616	BP	GO:0032616	interleukin-13 production	0.589112614	IFNL1
GO:0051043	BP	GO:0051043	regulation of membrane protein ectodomain proteolysis	0.589112614	SNX9
GO:0072170	BP	GO:0072170	metanephric tubule development	0.589112614	HES5
GO:0072243	BP	GO:0072243	metanephric nephron epithelium development	0.589112614	HES5
GO:0086064	BP	GO:0086064	cell communication by electrical coupling involved in cardiac conduction	0.589112614	CALM3
GO:1901522	BP	GO:1901522	positive regulation of transcription from RNA polymerase II promoter involved in cellular response to chemical stimulus	0.589112614	BMP2
GO:1902895	BP	GO:1902895	positive regulation of pri-miRNA transcription by RNA polymerase II	0.589112614	BMP2
GO:0000377	BP	GO:0000377	RNA splicing, via transesterification reactions with bulged adenosine as nucleophile	0.592396093	YBX1,MBNL3,SNRNP27,JMJD6,DAZAP1
GO:0000398	BP	GO:0000398	mRNA splicing, via spliceosome	0.592396093	YBX1,MBNL3,SNRNP27,JMJD6,DAZAP1
GO:0002285	BP	GO:0002285	lymphocyte activation involved in immune response	0.592396093	IFNL1,APBB1IP,IL27RA
GO:0010717	BP	GO:0010717	regulation of epithelial to mesenchymal transition	0.592396093	BMP2,DAB2IP
GO:0032092	BP	GO:0032092	positive regulation of protein binding	0.592396093	TICAM1,BMP2
GO:0048644	BP	GO:0048644	muscle organ morphogenesis	0.592396093	XIRP2,BMP2
GO:1904063	BP	GO:1904063	negative regulation of cation transmembrane transport	0.592396093	KEL,CALM3
GO:0008016	BP	GO:0008016	regulation of heart contraction	0.592396093	TACR3,FXYD6,CALM3,CACNA1S
GO:0001942	BP	GO:0001942	hair follicle development	0.592396093	SPINK5,HPSE
GO:0000375	BP	GO:0000375	RNA splicing, via transesterification reactions	0.592396093	YBX1,MBNL3,SNRNP27,JMJD6,DAZAP1
GO:0001945	BP	GO:0001945	lymph vessel development	0.592396093	VASH1
GO:0003171	BP	GO:0003171	atrioventricular valve development	0.592396093	BMP2
GO:0008334	BP	GO:0008334	histone mRNA metabolic process	0.592396093	PAPD5
GO:0010460	BP	GO:0010460	positive regulation of heart rate	0.592396093	TACR3
GO:0010640	BP	GO:0010640	regulation of platelet-derived growth factor receptor signaling pathway	0.592396093	HGS
GO:0010996	BP	GO:0010996	response to auditory stimulus	0.592396093	NRXN2
GO:0021871	BP	GO:0021871	forebrain regionalization	0.592396093	BMP2
GO:0031293	BP	GO:0031293	membrane protein intracellular domain proteolysis	0.592396093	YBX1
GO:0031646	BP	GO:0031646	positive regulation of nervous system process	0.592396093	P2RX3
GO:0032461	BP	GO:0032461	positive regulation of protein oligomerization	0.592396093	SNX9
GO:0032528	BP	GO:0032528	microvillus organization	0.592396093	CDHR2
GO:0042430	BP	GO:0042430	indole-containing compound metabolic process	0.592396093	SLC34A1
GO:0045686	BP	GO:0045686	negative regulation of glial cell differentiation	0.592396093	HES5
GO:0046755	BP	GO:0046755	viral budding	0.592396093	SNF8
GO:0060259	BP	GO:0060259	regulation of feeding behavior	0.592396093	TACR3
GO:1903959	BP	GO:1903959	regulation of anion transmembrane transport	0.592396093	SLC34A1
GO:0048709	BP	GO:0048709	oligodendrocyte differentiation	0.598184829	HES5,FA2H
GO:0007519	BP	GO:0007519	skeletal muscle tissue development	0.598184829	BCL9,KEL,MYH14
GO:0022404	BP	GO:0022404	molting cycle process	0.598184829	SPINK5,HPSE
GO:0022405	BP	GO:0022405	hair cycle process	0.598184829	SPINK5,HPSE
GO:0098773	BP	GO:0098773	skin epidermis development	0.598184829	SPINK5,HPSE
GO:0006700	BP	GO:0006700	C21-steroid hormone biosynthetic process	0.598184829	BMP2
GO:0008211	BP	GO:0008211	glucocorticoid metabolic process	0.598184829	BMP2
GO:0008535	BP	GO:0008535	respiratory chain complex IV assembly	0.598184829	PET100
GO:0030149	BP	GO:0030149	sphingolipid catabolic process	0.598184829	NEU4
GO:0045939	BP	GO:0045939	negative regulation of steroid metabolic process	0.598184829	BMP2
GO:0046885	BP	GO:0046885	regulation of hormone biosynthetic process	0.598184829	BMP2
GO:0050974	BP	GO:0050974	detection of mechanical stimulus involved in sensory perception	0.598184829	PDZD7
GO:0055083	BP	GO:0055083	monovalent inorganic anion homeostasis	0.598184829	SLC34A1
GO:0055094	BP	GO:0055094	response to lipoprotein particle	0.598184829	TICAM1
GO:1901071	BP	GO:1901071	glucosamine-containing compound metabolic process	0.598184829	RENBP
GO:2000406	BP	GO:2000406	positive regulation of T cell migration	0.598184829	TMEM102
GO:2000463	BP	GO:2000463	positive regulation of excitatory postsynaptic potential	0.598184829	SHANK2
GO:0051147	BP	GO:0051147	regulation of muscle cell differentiation	0.598184829	YBX1,CTDP1,BMP2
GO:2000116	BP	GO:2000116	regulation of cysteine-type endopeptidase activity	0.598184829	CST1,DNAJB6,DAP,BIRC5
GO:0032088	BP	GO:0032088	negative regulation of NF-kappaB transcription factor activity	0.598184829	DAB2IP,DAP
GO:0043154	BP	GO:0043154	negative regulation of cysteine-type endopeptidase activity involved in apoptotic process	0.598184829	DNAJB6,BIRC5
GO:0055024	BP	GO:0055024	regulation of cardiac muscle tissue development	0.598184829	CTDP1,BMP2
GO:0031331	BP	GO:0031331	positive regulation of cellular catabolic process	0.598184829	TICAM1,GTPBP1,SNX9,IKBKG,DAB2IP
GO:0042254	BP	GO:0042254	ribosome biogenesis	0.598184829	PAPD5,UTP14A,PDCD11,DDX49,DDX51
GO:0060993	BP	GO:0060993	kidney morphogenesis	0.598184829	HES5,BMP2
GO:0072080	BP	GO:0072080	nephron tubule development	0.598184829	HES5,BMP2
GO:1902106	BP	GO:1902106	negative regulation of leukocyte differentiation	0.598184829	MAFB,IFNL1
GO:0034470	BP	GO:0034470	ncRNA processing	0.598184829	PAPD5,UTP14A,PDCD11,DDX49,ADAT3,DDX51
GO:0006515	BP	GO:0006515	protein quality control for misfolded or incompletely synthesized proteins	0.598184829	SDF2L1
GO:0018195	BP	GO:0018195	peptidyl-arginine modification	0.598184829	KRTCAP2
GO:0022011	BP	GO:0022011	myelination in peripheral nervous system	0.598184829	FA2H
GO:0022400	BP	GO:0022400	regulation of rhodopsin mediated signaling pathway	0.598184829	GUCY2D
GO:0030194	BP	GO:0030194	positive regulation of blood coagulation	0.598184829	HPSE
GO:0032292	BP	GO:0032292	peripheral nervous system axon ensheathment	0.598184829	FA2H
GO:0032647	BP	GO:0032647	regulation of interferon-alpha production	0.598184829	IRF5
GO:0032814	BP	GO:0032814	regulation of natural killer cell activation	0.598184829	TICAM1
GO:0042481	BP	GO:0042481	regulation of odontogenesis	0.598184829	BMP2
GO:0043567	BP	GO:0043567	regulation of insulin-like growth factor receptor signaling pathway	0.598184829	BMP2
GO:0048169	BP	GO:0048169	regulation of long-term neuronal synaptic plasticity	0.598184829	SYNPO
GO:0050685	BP	GO:0050685	positive regulation of mRNA processing	0.598184829	DAZAP1
GO:0055022	BP	GO:0055022	negative regulation of cardiac muscle tissue growth	0.598184829	CTDP1
GO:0060314	BP	GO:0060314	regulation of ryanodine-sensitive calcium-release channel activity	0.598184829	CALM3
GO:0060706	BP	GO:0060706	cell differentiation involved in embryonic placenta development	0.598184829	DNAJB6
GO:0061117	BP	GO:0061117	negative regulation of heart growth	0.598184829	CTDP1
GO:0061615	BP	GO:0061615	glycolytic process through fructose-6-phosphate	0.598184829	GALK1
GO:0061620	BP	GO:0061620	glycolytic process through glucose-6-phosphate	0.598184829	GALK1
GO:0072273	BP	GO:0072273	metanephric nephron morphogenesis	0.598184829	HES5
GO:1900048	BP	GO:1900048	positive regulation of hemostasis	0.598184829	HPSE
GO:1900745	BP	GO:1900745	positive regulation of p38MAPK cascade	0.598184829	BMP2
GO:0031647	BP	GO:0031647	regulation of protein stability	0.598184829	ASGR2,NCLN,GPIHBP1,BMP2
GO:0042100	BP	GO:0042100	B cell proliferation	0.598184829	TICAM1,TNFRSF13C
GO:0010256	BP	GO:0010256	endomembrane system organization	0.598184829	RILP,SNX9,SNF8,FA2H,CIT,HGS
GO:0010596	BP	GO:0010596	negative regulation of endothelial cell migration	0.598184829	VASH1,DAB2IP
GO:0021782	BP	GO:0021782	glial cell development	0.598184829	HES5,FA2H
GO:0035282	BP	GO:0035282	segmentation	0.598184829	MAFB,HES5
GO:0036503	BP	GO:0036503	ERAD pathway	0.598184829	SDF2L1,DNAJB12
GO:0061326	BP	GO:0061326	renal tubule development	0.598184829	HES5,BMP2
GO:0000910	BP	GO:0000910	cytokinesis	0.598184829	SNX9,CIT,CALM3
GO:0006022	BP	GO:0006022	aminoglycan metabolic process	0.598184829	ST3GAL2,ITIH4,HPSE
GO:0032409	BP	GO:0032409	regulation of transporter activity	0.598184829	SHISA9,FXYD6,SHANK2,CALM3
GO:0030198	BP	GO:0030198	extracellular matrix organization	0.598184829	SPINK5,ADAMTS14,SPINT1,DNAJB6,COL5A3
GO:0009101	BP	GO:0009101	glycoprotein biosynthetic process	0.598184829	ASGR2,KRTCAP2,ST3GAL2,SDF2L1,POMGNT1
GO:0001773	BP	GO:0001773	myeloid dendritic cell activation	0.598184829	BATF3
GO:0007628	BP	GO:0007628	adult walking behavior	0.598184829	EFNB3
GO:0010575	BP	GO:0010575	positive regulation of vascular endothelial growth factor production	0.598184829	HPSE
GO:0010882	BP	GO:0010882	regulation of cardiac muscle contraction by calcium ion signaling	0.598184829	CALM3
GO:0031954	BP	GO:0031954	positive regulation of protein autophosphorylation	0.598184829	CALM3
GO:0032607	BP	GO:0032607	interferon-alpha production	0.598184829	IRF5
GO:0034661	BP	GO:0034661	ncRNA catabolic process	0.598184829	PAPD5
GO:0043921	BP	GO:0043921	modulation by host of viral transcription	0.598184829	CTDP1
GO:0045671	BP	GO:0045671	negative regulation of osteoclast differentiation	0.598184829	MAFB
GO:0046835	BP	GO:0046835	carbohydrate phosphorylation	0.598184829	GALK1
GO:0050820	BP	GO:0050820	positive regulation of coagulation	0.598184829	HPSE
GO:0052472	BP	GO:0052472	modulation by host of symbiont transcription	0.598184829	CTDP1
GO:0061099	BP	GO:0061099	negative regulation of protein tyrosine kinase activity	0.598184829	CBLC
GO:0071402	BP	GO:0071402	cellular response to lipoprotein particle stimulus	0.598184829	TICAM1
GO:0072207	BP	GO:0072207	metanephric epithelium development	0.598184829	HES5
GO:0090383	BP	GO:0090383	phagosome acidification	0.598184829	ATP6V0B
GO:1900101	BP	GO:1900101	regulation of endoplasmic reticulum unfolded protein response	0.598184829	DAB2IP
GO:1904357	BP	GO:1904357	negative regulation of telomere maintenance via telomere lengthening	0.598184829	PAPD5
GO:0060538	BP	GO:0060538	skeletal muscle organ development	0.598184829	BCL9,KEL,MYH14
GO:0016925	BP	GO:0016925	protein sumoylation	0.598692168	BIRC5,TOP1
GO:0018958	BP	GO:0018958	phenol-containing compound metabolic process	0.598692168	TACR3,AOC2
GO:0042035	BP	GO:0042035	regulation of cytokine biosynthetic process	0.598692168	TICAM1,TNFRSF13C
GO:0008380	BP	GO:0008380	RNA splicing	0.600083742	YBX1,MBNL3,SNRNP27,JMJD6,DAZAP1,DCAF4
GO:0071466	BP	GO:0071466	cellular response to xenobiotic stimulus	0.600083742	AOC2,ALDH3A1,CACNA1S
GO:0071772	BP	GO:0071772	response to BMP	0.600083742	HES5,SPINT1,BMP2
GO:0071773	BP	GO:0071773	cellular response to BMP stimulus	0.600083742	HES5,SPINT1,BMP2
GO:0043405	BP	GO:0043405	regulation of MAP kinase activity	0.600439531	IKBKG,BMP2,DAB2IP,CBLC,HGS
GO:0002286	BP	GO:0002286	T cell activation involved in immune response	0.601683954	IFNL1,APBB1IP
GO:0002237	BP	GO:0002237	response to molecule of bacterial origin	0.601683954	RELT,TICAM1,IRF5,TNFRSF14,DAB2IP
GO:0010644	BP	GO:0010644	cell communication by electrical coupling	0.601683954	CALM3
GO:0021602	BP	GO:0021602	cranial nerve morphogenesis	0.601683954	MAFB
GO:0021799	BP	GO:0021799	cerebral cortex radially oriented cell migration	0.601683954	DAB2IP
GO:0034368	BP	GO:0034368	protein-lipid complex remodeling	0.601683954	GPIHBP1
GO:0034369	BP	GO:0034369	plasma lipoprotein particle remodeling	0.601683954	GPIHBP1
GO:0048265	BP	GO:0048265	response to pain	0.601683954	P2RX3
GO:0052312	BP	GO:0052312	modulation of transcription in other organism involved in symbiotic interaction	0.601683954	CTDP1
GO:0060292	BP	GO:0060292	long-term synaptic depression	0.601683954	SHANK2
GO:0061311	BP	GO:0061311	cell surface receptor signaling pathway involved in heart development	0.601683954	BMP2
GO:0071709	BP	GO:0071709	membrane assembly	0.601683954	NRXN2
GO:0090162	BP	GO:0090162	establishment of epithelial cell polarity	0.601683954	HES5
GO:0090659	BP	GO:0090659	walking behavior	0.601683954	EFNB3
GO:1901380	BP	GO:1901380	negative regulation of potassium ion transmembrane transport	0.601683954	KEL
GO:0002027	BP	GO:0002027	regulation of heart rate	0.601683954	TACR3,CALM3
GO:0006900	BP	GO:0006900	vesicle budding from membrane	0.601683954	RILP,TRAPPC1
GO:0048010	BP	GO:0048010	vascular endothelial growth factor receptor signaling pathway	0.601683954	DAB2IP,HGS
GO:0042391	BP	GO:0042391	regulation of membrane potential	0.607934747	SLC34A1,P2RX5,P2RX3,MYH14,SHANK2,CACNA1S
GO:0006469	BP	GO:0006469	negative regulation of protein kinase activity	0.607934747	LRRC3C,DAB2IP,FAM212B,CBLC
GO:0001782	BP	GO:0001782	B cell homeostasis	0.607934747	TNFRSF13C
GO:0003203	BP	GO:0003203	endocardial cushion morphogenesis	0.607934747	BMP2
GO:0007176	BP	GO:0007176	regulation of epidermal growth factor-activated receptor activity	0.607934747	CBLC
GO:0007194	BP	GO:0007194	negative regulation of adenylate cyclase activity	0.607934747	PALM
GO:0010614	BP	GO:0010614	negative regulation of cardiac muscle hypertrophy	0.607934747	CTDP1
GO:0010800	BP	GO:0010800	positive regulation of peptidyl-threonine phosphorylation	0.607934747	CALM3
GO:0014044	BP	GO:0014044	Schwann cell development	0.607934747	FA2H
GO:0018146	BP	GO:0018146	keratan sulfate biosynthetic process	0.607934747	ST3GAL2
GO:0034367	BP	GO:0034367	protein-containing complex remodeling	0.607934747	GPIHBP1
GO:0034698	BP	GO:0034698	response to gonadotropin	0.607934747	PAPPA
GO:0046466	BP	GO:0046466	membrane lipid catabolic process	0.607934747	NEU4
GO:0051085	BP	GO:0051085	chaperone cofactor-dependent protein refolding	0.607934747	DNAJB12
GO:0051968	BP	GO:0051968	positive regulation of synaptic transmission, glutamatergic	0.607934747	SHANK2
GO:2000272	BP	GO:2000272	negative regulation of signaling receptor activity	0.607934747	CBLC
GO:0034766	BP	GO:0034766	negative regulation of ion transmembrane transport	0.608044966	KEL,CALM3
GO:0006986	BP	GO:0006986	response to unfolded protein	0.608044966	TATDN2,DAB2IP,DNAJC4
GO:0001822	BP	GO:0001822	kidney development	0.609553374	SLC34A1,HES5,BMP2,JMJD6
GO:0006936	BP	GO:0006936	muscle contraction	0.611325239	TACR3,P2RX3,MYH14,CALM3,CACNA1S
GO:0007041	BP	GO:0007041	lysosomal transport	0.612982095	RILP,HGS
GO:0030282	BP	GO:0030282	bone mineralization	0.612982095	ASGR2,BMP2
GO:0002221	BP	GO:0002221	pattern recognition receptor signaling pathway	0.612982095	TICAM1,IKBKG,DAB2IP
GO:0061013	BP	GO:0061013	regulation of mRNA catabolic process	0.612982095	YBX1,GTPBP1,SECISBP2
GO:0009065	BP	GO:0009065	glutamine family amino acid catabolic process	0.612982095	ASPG
GO:0010719	BP	GO:0010719	negative regulation of epithelial to mesenchymal transition	0.612982095	DAB2IP
GO:0010880	BP	GO:0010880	regulation of release of sequestered calcium ion into cytosol by sarcoplasmic reticulum	0.612982095	CALM3
GO:0016056	BP	GO:0016056	rhodopsin mediated signaling pathway	0.612982095	GUCY2D
GO:0016577	BP	GO:0016577	histone demethylation	0.612982095	JMJD6
GO:0031128	BP	GO:0031128	developmental induction	0.612982095	BMP2
GO:0032069	BP	GO:0032069	regulation of nuclease activity	0.612982095	DAB2IP
GO:0045191	BP	GO:0045191	regulation of isotype switching	0.612982095	IL27RA
GO:0048821	BP	GO:0048821	erythrocyte development	0.612982095	JMJD6
GO:0051491	BP	GO:0051491	positive regulation of filopodium assembly	0.612982095	PALM
GO:0061036	BP	GO:0061036	positive regulation of cartilage development	0.612982095	BMP2
GO:0065005	BP	GO:0065005	protein-lipid complex assembly	0.612982095	SNX9
GO:0042176	BP	GO:0042176	regulation of protein catabolic process	0.613564491	RILP,SNX9,SNF8,DAB2IP,HGS
GO:0090100	BP	GO:0090100	positive regulation of transmembrane receptor protein serine,threonine kinase signaling pathway	0.620377941	HES5,BMP2
GO:0099173	BP	GO:0099173	postsynapse organization	0.620377941	NRXN2,SHANK2
GO:0140014	BP	GO:0140014	mitotic nuclear division	0.621255213	UBE2C,CTDP1,PHF13,BIRC5
GO:0001893	BP	GO:0001893	maternal placenta development	0.621255213	DAZAP1
GO:0003298	BP	GO:0003298	physiological muscle hypertrophy	0.621255213	CTDP1
GO:0003301	BP	GO:0003301	physiological cardiac muscle hypertrophy	0.621255213	CTDP1
GO:0014741	BP	GO:0014741	negative regulation of muscle hypertrophy	0.621255213	CTDP1
GO:0030201	BP	GO:0030201	heparan sulfate proteoglycan metabolic process	0.621255213	HPSE
GO:0031280	BP	GO:0031280	negative regulation of cyclase activity	0.621255213	PALM
GO:0033120	BP	GO:0033120	positive regulation of RNA splicing	0.621255213	DAZAP1
GO:0034142	BP	GO:0034142	toll-like receptor 4 signaling pathway	0.621255213	DAB2IP
GO:0061049	BP	GO:0061049	cell growth involved in cardiac muscle cell development	0.621255213	CTDP1
GO:2000403	BP	GO:2000403	positive regulation of lymphocyte migration	0.621255213	TMEM102
GO:0051261	BP	GO:0051261	protein depolymerization	0.621255213	KIF19,TRIOBP
GO:0003012	BP	GO:0003012	muscle system process	0.623980293	CTDP1,TACR3,P2RX3,MYH14,CALM3,CACNA1S
GO:0007565	BP	GO:0007565	female pregnancy	0.625461292	PAPPA,KLF1,DAZAP1
GO:0006482	BP	GO:0006482	protein demethylation	0.625461292	JMJD6
GO:0008038	BP	GO:0008038	neuron recognition	0.625461292	EFNB3
GO:0008214	BP	GO:0008214	protein dealkylation	0.625461292	JMJD6
GO:0009954	BP	GO:0009954	proximal,distal pattern formation	0.625461292	HES5
GO:0010574	BP	GO:0010574	regulation of vascular endothelial growth factor production	0.625461292	HPSE
GO:0014072	BP	GO:0014072	response to isoquinoline alkaloid	0.625461292	TACR3
GO:0032735	BP	GO:0032735	positive regulation of interleukin-12 production	0.625461292	IRF5
GO:0042755	BP	GO:0042755	eating behavior	0.625461292	BSX
GO:0043276	BP	GO:0043276	anoikis	0.625461292	IKBKG
GO:0043278	BP	GO:0043278	response to morphine	0.625461292	TACR3
GO:0043403	BP	GO:0043403	skeletal muscle tissue regeneration	0.625461292	BCL9
GO:0046039	BP	GO:0046039	GTP metabolic process	0.625461292	GTPBP1
GO:0060317	BP	GO:0060317	cardiac epithelial to mesenchymal transition	0.625461292	BMP2
GO:1902893	BP	GO:1902893	regulation of pri-miRNA transcription by RNA polymerase II	0.625461292	BMP2
GO:0002698	BP	GO:0002698	negative regulation of immune effector process	0.625461292	SPINK5,IFNL1
GO:0010508	BP	GO:0010508	positive regulation of autophagy	0.625461292	TICAM1,IKBKG
GO:0042089	BP	GO:0042089	cytokine biosynthetic process	0.625461292	TICAM1,TNFRSF13C
GO:0046058	BP	GO:0046058	cAMP metabolic process	0.625461292	PALM,CALM3
GO:0010959	BP	GO:0010959	regulation of metal ion transport	0.625606545	P2RX5,P2RX3,FXYD6,KEL,CALM3
GO:0034976	BP	GO:0034976	response to endoplasmic reticulum stress	0.625606545	SDF2L1,TATDN2,DNAJB12,DAB2IP
GO:1901136	BP	GO:1901136	carbohydrate derivative catabolic process	0.627027497	NEU4,HPSE,RENBP
GO:0060047	BP	GO:0060047	heart contraction	0.627027497	TACR3,FXYD6,CALM3,CACNA1S
GO:0006939	BP	GO:0006939	smooth muscle contraction	0.627027497	TACR3,P2RX3
GO:0031398	BP	GO:0031398	positive regulation of protein ubiquitination	0.627027497	UBE2C,TICAM1
GO:0042107	BP	GO:0042107	cytokine metabolic process	0.627027497	TICAM1,TNFRSF13C
GO:0042692	BP	GO:0042692	muscle cell differentiation	0.627027497	YBX1,BCL9,CTDP1,BMP2,KEL
GO:0002701	BP	GO:0002701	negative regulation of production of molecular mediator of immune response	0.627027497	SPINK5
GO:0003338	BP	GO:0003338	metanephros morphogenesis	0.627027497	HES5
GO:0007274	BP	GO:0007274	neuromuscular synaptic transmission	0.627027497	P2RX3
GO:0015988	BP	GO:0015988	energy coupled proton transmembrane transport, against electrochemical gradient	0.627027497	ATP6V0B
GO:0019433	BP	GO:0019433	triglyceride catabolic process	0.627027497	LIPE
GO:0030513	BP	GO:0030513	positive regulation of BMP signaling pathway	0.627027497	HES5
GO:0032350	BP	GO:0032350	regulation of hormone metabolic process	0.627027497	BMP2
GO:0044091	BP	GO:0044091	membrane biogenesis	0.627027497	NRXN2
GO:0048147	BP	GO:0048147	negative regulation of fibroblast proliferation	0.627027497	DAB2IP
GO:0051350	BP	GO:0051350	negative regulation of lyase activity	0.627027497	PALM
GO:0055090	BP	GO:0055090	acylglycerol homeostasis	0.627027497	GPIHBP1
GO:0070328	BP	GO:0070328	triglyceride homeostasis	0.627027497	GPIHBP1
GO:1901021	BP	GO:1901021	positive regulation of calcium ion transmembrane transporter activity	0.627027497	CALM3
GO:2000404	BP	GO:2000404	regulation of T cell migration	0.627027497	TMEM102
GO:0009410	BP	GO:0009410	response to xenobiotic stimulus	0.627027497	TACR3,AOC2,ALDH3A1,CACNA1S
GO:0010324	BP	GO:0010324	membrane invagination	0.627027497	SNX9,HGS
GO:0003015	BP	GO:0003015	heart process	0.62968956	TACR3,FXYD6,CALM3,CACNA1S
GO:0007631	BP	GO:0007631	feeding behavior	0.62968956	BSX,TACR3
GO:0009165	BP	GO:0009165	nucleotide biosynthetic process	0.62968956	PALM,GALK1,GUCY2D,CALM3,NMRK2
GO:0072001	BP	GO:0072001	renal system development	0.62968956	SLC34A1,HES5,BMP2,JMJD6
GO:0000460	BP	GO:0000460	maturation of 5.8S rRNA	0.62968956	PDCD11
GO:0002385	BP	GO:0002385	mucosal immune response	0.62968956	IFNLR1
GO:0003156	BP	GO:0003156	regulation of animal organ formation	0.62968956	BMP2
GO:0006623	BP	GO:0006623	protein targeting to vacuole	0.62968956	HGS
GO:0010573	BP	GO:0010573	vascular endothelial growth factor production	0.62968956	HPSE
GO:0014808	BP	GO:0014808	release of sequestered calcium ion into cytosol by sarcoplasmic reticulum	0.62968956	CALM3
GO:0030261	BP	GO:0030261	chromosome condensation	0.62968956	PHF13
GO:0038084	BP	GO:0038084	vascular endothelial growth factor signaling pathway	0.62968956	DAB2IP
GO:0042339	BP	GO:0042339	keratan sulfate metabolic process	0.62968956	ST3GAL2
GO:0045987	BP	GO:0045987	positive regulation of smooth muscle contraction	0.62968956	TACR3
GO:0046621	BP	GO:0046621	negative regulation of organ growth	0.62968956	CTDP1
GO:0051443	BP	GO:0051443	positive regulation of ubiquitin-protein transferase activity	0.62968956	UBE2C
GO:0051930	BP	GO:0051930	regulation of sensory perception of pain	0.62968956	P2RX3
GO:0051931	BP	GO:0051931	regulation of sensory perception	0.62968956	P2RX3
GO:0097502	BP	GO:0097502	mannosylation	0.62968956	SDF2L1
GO:1900015	BP	GO:1900015	regulation of cytokine production involved in inflammatory response	0.62968956	TICAM1
GO:1900026	BP	GO:1900026	positive regulation of substrate adhesion-dependent cell spreading	0.62968956	TRIOBP
GO:0072009	BP	GO:0072009	nephron epithelium development	0.629727646	HES5,BMP2
GO:0000041	BP	GO:0000041	transition metal ion transport	0.636712592	MCOLN1,ATP6V0B
GO:1901293	BP	GO:1901293	nucleoside phosphate biosynthetic process	0.636712592	PALM,GALK1,GUCY2D,CALM3,NMRK2
GO:0033673	BP	GO:0033673	negative regulation of kinase activity	0.636712592	LRRC3C,DAB2IP,FAM212B,CBLC
GO:0017004	BP	GO:0017004	cytochrome complex assembly	0.636712592	PET100
GO:0030501	BP	GO:0030501	positive regulation of bone mineralization	0.636712592	BMP2
GO:0031641	BP	GO:0031641	regulation of myelination	0.636712592	HES5
GO:0032456	BP	GO:0032456	endocytic recycling	0.636712592	SNF8
GO:0044331	BP	GO:0044331	cell-cell adhesion mediated by cadherin	0.636712592	CDHR2
GO:0048713	BP	GO:0048713	regulation of oligodendrocyte differentiation	0.636712592	HES5
GO:0048741	BP	GO:0048741	skeletal muscle fiber development	0.636712592	KEL
GO:0051084	BP	GO:0051084	'de novo' posttranslational protein folding	0.636712592	DNAJB12
GO:1903514	BP	GO:1903514	release of sequestered calcium ion into cytosol by endoplasmic reticulum	0.636712592	CALM3
GO:2000826	BP	GO:2000826	regulation of heart morphogenesis	0.636712592	BMP2
GO:0010633	BP	GO:0010633	negative regulation of epithelial cell migration	0.637110599	VASH1,DAB2IP
GO:0014902	BP	GO:0014902	myotube differentiation	0.638303355	BCL9,KEL
GO:0051209	BP	GO:0051209	release of sequestered calcium ion into cytosol	0.638303355	MCOLN1,CALM3
GO:0051283	BP	GO:0051283	negative regulation of sequestering of calcium ion	0.638303355	MCOLN1,CALM3
GO:0001941	BP	GO:0001941	postsynaptic membrane organization	0.638303355	NRXN2
GO:0002251	BP	GO:0002251	organ or tissue specific immune response	0.638303355	IFNLR1
GO:0003179	BP	GO:0003179	heart valve morphogenesis	0.638303355	BMP2
GO:0007257	BP	GO:0007257	activation of JUN kinase activity	0.638303355	DAB2IP
GO:0007603	BP	GO:0007603	phototransduction, visible light	0.638303355	GUCY2D
GO:0030212	BP	GO:0030212	hyaluronan metabolic process	0.638303355	ITIH4
GO:0032205	BP	GO:0032205	negative regulation of telomere maintenance	0.638303355	PAPD5
GO:0035418	BP	GO:0035418	protein localization to synapse	0.638303355	NRXN2
GO:0043267	BP	GO:0043267	negative regulation of potassium ion transport	0.638303355	KEL
GO:0045684	BP	GO:0045684	positive regulation of epidermis development	0.638303355	HPSE
GO:0048854	BP	GO:0048854	brain morphogenesis	0.638303355	SHANK2
GO:0051693	BP	GO:0051693	actin filament capping	0.638303355	TRIOBP
GO:0060323	BP	GO:0060323	head morphogenesis	0.638303355	SSBP3
GO:0060416	BP	GO:0060416	response to growth hormone	0.638303355	SLC34A1
GO:0070266	BP	GO:0070266	necroptotic process	0.638303355	TICAM1
GO:0097352	BP	GO:0097352	autophagosome maturation	0.638303355	MCOLN1
GO:2000279	BP	GO:2000279	negative regulation of DNA biosynthetic process	0.638303355	PAPD5
GO:2001222	BP	GO:2001222	regulation of neuron migration	0.638303355	DAB2IP
GO:0042177	BP	GO:0042177	negative regulation of protein catabolic process	0.638303355	RILP,DAB2IP
GO:0051282	BP	GO:0051282	regulation of sequestering of calcium ion	0.638303355	MCOLN1,CALM3
GO:0070268	BP	GO:0070268	cornification	0.638303355	SPINK5,KRT32
GO:0048562	BP	GO:0048562	embryonic organ morphogenesis	0.641269339	MAFB,MYO15A,PDZD7,TRIOBP
GO:1903510	BP	GO:1903510	mucopolysaccharide metabolic process	0.641269339	ST3GAL2,ITIH4
GO:0000462	BP	GO:0000462	maturation of SSU-rRNA from tricistronic rRNA transcript (SSU-rRNA, 5.8S rRNA, LSU-rRNA)	0.641269339	PDCD11
GO:0002534	BP	GO:0002534	cytokine production involved in inflammatory response	0.641269339	TICAM1
GO:0006308	BP	GO:0006308	DNA catabolic process	0.641269339	TATDN2
GO:0008207	BP	GO:0008207	C21-steroid hormone metabolic process	0.641269339	BMP2
GO:0009225	BP	GO:0009225	nucleotide-sugar metabolic process	0.641269339	RENBP
GO:0014037	BP	GO:0014037	Schwann cell differentiation	0.641269339	FA2H
GO:0019068	BP	GO:0019068	virion assembly	0.641269339	SNF8
GO:0032467	BP	GO:0032467	positive regulation of cytokinesis	0.641269339	CIT
GO:0045581	BP	GO:0045581	negative regulation of T cell differentiation	0.641269339	IFNL1
GO:0045742	BP	GO:0045742	positive regulation of epidermal growth factor receptor signaling pathway	0.641269339	SHKBP1
GO:0045777	BP	GO:0045777	positive regulation of blood pressure	0.641269339	TACR3
GO:0045823	BP	GO:0045823	positive regulation of heart contraction	0.641269339	TACR3
GO:0061462	BP	GO:0061462	protein localization to lysosome	0.641269339	HGS
GO:0070423	BP	GO:0070423	nucleotide-binding oligomerization domain containing signaling pathway	0.641269339	IKBKG
GO:1905898	BP	GO:1905898	positive regulation of response to endoplasmic reticulum stress	0.641269339	DAB2IP
GO:1903522	BP	GO:1903522	regulation of blood circulation	0.641269339	TACR3,FXYD6,CALM3,CACNA1S
GO:0002700	BP	GO:0002700	regulation of production of molecular mediator of immune response	0.642342546	SPINK5,IL27RA
GO:0009152	BP	GO:0009152	purine ribonucleotide biosynthetic process	0.644684106	PALM,GALK1,GUCY2D,CALM3
GO:0071103	BP	GO:0071103	DNA conformation change	0.645249548	H2AFB2,GRWD1,PHF13,TOP1
GO:0019751	BP	GO:0019751	polyol metabolic process	0.645249548	SLC34A1,GALK1
GO:0051208	BP	GO:0051208	sequestering of calcium ion	0.645249548	MCOLN1,CALM3
GO:0014904	BP	GO:0014904	myotube cell development	0.645249548	KEL
GO:0035307	BP	GO:0035307	positive regulation of protein dephosphorylation	0.645249548	CALM3
GO:0035872	BP	GO:0035872	nucleotide-binding domain, leucine rich repeat containing receptor signaling pathway	0.645249548	IKBKG
GO:0042417	BP	GO:0042417	dopamine metabolic process	0.645249548	TACR3
GO:0048255	BP	GO:0048255	mRNA stabilization	0.645249548	YBX1
GO:0050691	BP	GO:0050691	regulation of defense response to virus by host	0.645249548	IFNLR1
GO:0051281	BP	GO:0051281	positive regulation of release of sequestered calcium ion into cytosol	0.645249548	CALM3
GO:0061614	BP	GO:0061614	pri-miRNA transcription by RNA polymerase II	0.645249548	BMP2
GO:0070296	BP	GO:0070296	sarcoplasmic reticulum calcium ion transport	0.645249548	CALM3
GO:0072350	BP	GO:0072350	tricarboxylic acid metabolic process	0.645249548	SLC34A1
GO:0098815	BP	GO:0098815	modulation of excitatory postsynaptic potential	0.645249548	SHANK2
GO:1901998	BP	GO:1901998	toxin transport	0.645249548	DNAJC17
GO:0006164	BP	GO:0006164	purine nucleotide biosynthetic process	0.652818902	PALM,GALK1,GUCY2D,CALM3
GO:0007204	BP	GO:0007204	positive regulation of cytosolic calcium ion concentration	0.652818902	P2RX5,MCOLN1,P2RX3,CALM3
GO:0022407	BP	GO:0022407	regulation of cell-cell adhesion	0.652818902	IFNL1,EFNB3,BMP2,TNFRSF14,TNFRSF13C
GO:0003197	BP	GO:0003197	endocardial cushion development	0.652818902	BMP2
GO:0021532	BP	GO:0021532	neural tube patterning	0.652818902	SSBP3
GO:0030835	BP	GO:0030835	negative regulation of actin filament depolymerization	0.652818902	TRIOBP
GO:0042088	BP	GO:0042088	T-helper 1 type immune response	0.652818902	IL27RA
GO:0048009	BP	GO:0048009	insulin-like growth factor receptor signaling pathway	0.652818902	BMP2
GO:0061014	BP	GO:0061014	positive regulation of mRNA catabolic process	0.652818902	GTPBP1
GO:1901020	BP	GO:1901020	negative regulation of calcium ion transmembrane transporter activity	0.652818902	CALM3
GO:1901186	BP	GO:1901186	positive regulation of ERBB signaling pathway	0.652818902	SHKBP1
GO:0043393	BP	GO:0043393	regulation of protein binding	0.653198839	TICAM1,BMP2,DAB2IP
GO:0046718	BP	GO:0046718	viral entry into host cell	0.653198839	EFNB3,TNFRSF14
GO:0050871	BP	GO:0050871	positive regulation of B cell activation	0.653198839	TICAM1,TNFRSF13C
GO:0007584	BP	GO:0007584	response to nutrient	0.653198839	SLC34A1,P2RX5,P2RX3
GO:0002822	BP	GO:0002822	regulation of adaptive immune response based on somatic recombination of immune receptors built from immunoglobulin superfamily domains	0.653198839	IL27RA,TNFRSF13C
GO:0006805	BP	GO:0006805	xenobiotic metabolic process	0.653198839	AOC2,ALDH3A1
GO:0055088	BP	GO:0055088	lipid homeostasis	0.653198839	ASGR2,GPIHBP1
GO:0006323	BP	GO:0006323	DNA packaging	0.653198839	H2AFB2,GRWD1,PHF13
GO:0001709	BP	GO:0001709	cell fate determination	0.653198839	HES5
GO:0003009	BP	GO:0003009	skeletal muscle contraction	0.653198839	MYH14
GO:0003170	BP	GO:0003170	heart valve development	0.653198839	BMP2
GO:0006040	BP	GO:0006040	amino sugar metabolic process	0.653198839	RENBP
GO:0007019	BP	GO:0007019	microtubule depolymerization	0.653198839	KIF19
GO:0014014	BP	GO:0014014	negative regulation of gliogenesis	0.653198839	HES5
GO:0018023	BP	GO:0018023	peptidyl-lysine trimethylation	0.653198839	EEF2KMT
GO:0042181	BP	GO:0042181	ketone biosynthetic process	0.653198839	BMP2
GO:0045761	BP	GO:0045761	regulation of adenylate cyclase activity	0.653198839	PALM
GO:0046461	BP	GO:0046461	neutral lipid catabolic process	0.653198839	LIPE
GO:0046464	BP	GO:0046464	acylglycerol catabolic process	0.653198839	LIPE
GO:0070169	BP	GO:0070169	positive regulation of biomineral tissue development	0.653198839	BMP2
GO:0070317	BP	GO:0070317	negative regulation of G0 to G1 transition	0.653198839	DAB2IP
GO:0071364	BP	GO:0071364	cellular response to epidermal growth factor stimulus	0.653198839	DAB2IP
GO:0097028	BP	GO:0097028	dendritic cell differentiation	0.653198839	BATF3
GO:0034763	BP	GO:0034763	negative regulation of transmembrane transport	0.654784571	KEL,CALM3
GO:0051592	BP	GO:0051592	response to calcium ion	0.654784571	MCOLN1,CALM3
GO:0055007	BP	GO:0055007	cardiac muscle cell differentiation	0.654784571	CTDP1,BMP2
GO:0007160	BP	GO:0007160	cell-matrix adhesion	0.654784571	HPSE,MSLNL,COL5A3
GO:0009612	BP	GO:0009612	response to mechanical stimulus	0.654784571	P2RX3,NRXN2,PDZD7
GO:0001838	BP	GO:0001838	embryonic epithelial tube formation	0.656809647	HES5,SPINT1
GO:1903037	BP	GO:1903037	regulation of leukocyte cell-cell adhesion	0.656809647	IFNL1,EFNB3,TNFRSF14,TNFRSF13C
GO:0001580	BP	GO:0001580	detection of chemical stimulus involved in sensory perception of bitter taste	0.656809647	CST1
GO:0006182	BP	GO:0006182	cGMP biosynthetic process	0.656809647	GUCY2D
GO:0009268	BP	GO:0009268	response to pH	0.656809647	MCOLN1
GO:0010799	BP	GO:0010799	regulation of peptidyl-threonine phosphorylation	0.656809647	CALM3
GO:0010955	BP	GO:0010955	negative regulation of protein processing	0.656809647	BIRC5
GO:0050434	BP	GO:0050434	positive regulation of viral transcription	0.656809647	CTDP1
GO:0060999	BP	GO:0060999	positive regulation of dendritic spine development	0.656809647	SHANK2
GO:0072210	BP	GO:0072210	metanephric nephron development	0.656809647	HES5
GO:0097300	BP	GO:0097300	programmed necrotic cell death	0.656809647	TICAM1
GO:1903318	BP	GO:1903318	negative regulation of protein maturation	0.656809647	BIRC5
GO:0090066	BP	GO:0090066	regulation of anatomical structure size	0.656853504	RILP,SNF8,KEL,CIT,TRIOBP,CDHR2
GO:0042476	BP	GO:0042476	odontogenesis	0.656853504	SLC34A1,BMP2
GO:0060359	BP	GO:0060359	response to ammonium ion	0.656853504	SLC34A1,TACR3
GO:0062014	BP	GO:0062014	negative regulation of small molecule metabolic process	0.656853504	PALM,BMP2
GO:0009260	BP	GO:0009260	ribonucleotide biosynthetic process	0.656853504	PALM,GALK1,GUCY2D,CALM3
GO:0032963	BP	GO:0032963	collagen metabolic process	0.656853504	ADAMTS14,COL5A3
GO:1903322	BP	GO:1903322	positive regulation of protein modification by small protein conjugation or removal	0.656853504	UBE2C,TICAM1
GO:0050870	BP	GO:0050870	positive regulation of T cell activation	0.656853504	EFNB3,TNFRSF14,TNFRSF13C
GO:0002204	BP	GO:0002204	somatic recombination of immunoglobulin genes involved in immune response	0.656853504	IL27RA
GO:0002208	BP	GO:0002208	somatic diversification of immunoglobulins involved in immune response	0.656853504	IL27RA
GO:0006509	BP	GO:0006509	membrane protein ectodomain proteolysis	0.656853504	SNX9
GO:0021795	BP	GO:0021795	cerebral cortex cell migration	0.656853504	DAB2IP
GO:0031952	BP	GO:0031952	regulation of protein autophosphorylation	0.656853504	CALM3
GO:0032459	BP	GO:0032459	regulation of protein oligomerization	0.656853504	SNX9
GO:0043124	BP	GO:0043124	negative regulation of I-kappaB kinase,NF-kappaB signaling	0.656853504	DAB2IP
GO:0043489	BP	GO:0043489	RNA stabilization	0.656853504	YBX1
GO:0045190	BP	GO:0045190	isotype switching	0.656853504	IL27RA
GO:0045429	BP	GO:0045429	positive regulation of nitric oxide biosynthetic process	0.656853504	TICAM1
GO:0051489	BP	GO:0051489	regulation of filopodium assembly	0.656853504	PALM
GO:0051602	BP	GO:0051602	response to electrical stimulus	0.656853504	PALM
GO:0090382	BP	GO:0090382	phagosome maturation	0.656853504	ATP6V0B
GO:1903793	BP	GO:1903793	positive regulation of anion transport	0.656853504	SLC34A1
GO:1904407	BP	GO:1904407	positive regulation of nitric oxide metabolic process	0.656853504	TICAM1
GO:0032355	BP	GO:0032355	response to estradiol	0.660957783	SLC34A1,TACR3
GO:0072522	BP	GO:0072522	purine-containing compound biosynthetic process	0.660957783	PALM,GALK1,GUCY2D,CALM3
GO:1901615	BP	GO:1901615	organic hydroxy compound metabolic process	0.660957783	SLC34A1,LIPE,GALK1,TACR3,BMP2,AOC2
GO:0016050	BP	GO:0016050	vesicle organization	0.660957783	RILP,SNX9,SNF8,TRAPPC1,HGS
GO:0046390	BP	GO:0046390	ribose phosphate biosynthetic process	0.660957783	PALM,GALK1,GUCY2D,CALM3
GO:0002832	BP	GO:0002832	negative regulation of response to biotic stimulus	0.660957783	SPINK5
GO:0006270	BP	GO:0006270	DNA replication initiation	0.660957783	ORC6
GO:0021762	BP	GO:0021762	substantia nigra development	0.660957783	CALM3
GO:0021983	BP	GO:0021983	pituitary gland development	0.660957783	BMP2
GO:0043277	BP	GO:0043277	apoptotic cell clearance	0.660957783	JMJD6
GO:0043631	BP	GO:0043631	RNA polyadenylation	0.660957783	PAPD5
GO:0045104	BP	GO:0045104	intermediate filament cytoskeleton organization	0.660957783	DNAJB6
GO:0050982	BP	GO:0050982	detection of mechanical stimulus	0.660957783	PDZD7
GO:1903170	BP	GO:1903170	negative regulation of calcium ion transmembrane transport	0.660957783	CALM3
GO:0006664	BP	GO:0006664	glycolipid metabolic process	0.660957783	ST3GAL2,NEU4
GO:1903509	BP	GO:1903509	liposaccharide metabolic process	0.660957783	ST3GAL2,NEU4
GO:0043281	BP	GO:0043281	regulation of cysteine-type endopeptidase activity involved in apoptotic process	0.662127563	DNAJB6,DAP,BIRC5
GO:0051348	BP	GO:0051348	negative regulation of transferase activity	0.663050096	LRRC3C,DAB2IP,FAM212B,CBLC
GO:0002831	BP	GO:0002831	regulation of response to biotic stimulus	0.666083045	IFNLR1,SPINK5
GO:0044706	BP	GO:0044706	multi-multicellular organism process	0.667973285	PAPPA,KLF1,DAZAP1
GO:0034198	BP	GO:0034198	cellular response to amino acid starvation	0.667973285	DAP
GO:0045103	BP	GO:0045103	intermediate filament-based process	0.667973285	DNAJB6
GO:0070316	BP	GO:0070316	regulation of G0 to G1 transition	0.667973285	DAB2IP
GO:0070849	BP	GO:0070849	response to epidermal growth factor	0.667973285	DAB2IP
GO:1904837	BP	GO:1904837	beta-catenin-TCF complex assembly	0.667973285	BCL9
GO:0045580	BP	GO:0045580	regulation of T cell differentiation	0.668405396	SPINK5,IFNL1
GO:0097553	BP	GO:0097553	calcium ion transmembrane import into cytosol	0.668405396	MCOLN1,CALM3
GO:0009581	BP	GO:0009581	detection of external stimulus	0.670833456	PDZD7,GUCY2D
GO:0000381	BP	GO:0000381	regulation of alternative mRNA splicing, via spliceosome	0.670833456	MBNL3
GO:0008347	BP	GO:0008347	glial cell migration	0.670833456	DAB2IP
GO:0032011	BP	GO:0032011	ARF protein signal transduction	0.670833456	IQSEC3
GO:0032012	BP	GO:0032012	regulation of ARF protein signal transduction	0.670833456	IQSEC3
GO:0043551	BP	GO:0043551	regulation of phosphatidylinositol 3-kinase activity	0.670833456	DAB2IP
GO:0045646	BP	GO:0045646	regulation of erythrocyte differentiation	0.670833456	MAFB
GO:0048538	BP	GO:0048538	thymus development	0.670833456	MAFB
GO:0050912	BP	GO:0050912	detection of chemical stimulus involved in sensory perception of taste	0.670833456	CST1
GO:0050913	BP	GO:0050913	sensory perception of bitter taste	0.670833456	CST1
GO:0070534	BP	GO:0070534	protein K63-linked ubiquitination	0.670833456	UBE2T
GO:0071827	BP	GO:0071827	plasma lipoprotein particle organization	0.670833456	GPIHBP1
GO:2000772	BP	GO:2000772	regulation of cellular senescence	0.670833456	VASH1
GO:0032984	BP	GO:0032984	protein-containing complex disassembly	0.670833456	KIF19,GRWD1,MCOLN1,TRIOBP
GO:0019359	BP	GO:0019359	nicotinamide nucleotide biosynthetic process	0.670833456	GALK1,NMRK2
GO:0019363	BP	GO:0019363	pyridine nucleotide biosynthetic process	0.670833456	GALK1,NMRK2
GO:0030968	BP	GO:0030968	endoplasmic reticulum unfolded protein response	0.670833456	TATDN2,DAB2IP
GO:0072175	BP	GO:0072175	epithelial tube formation	0.670833456	HES5,SPINT1
GO:0006643	BP	GO:0006643	membrane lipid metabolic process	0.670833456	ST3GAL2,NEU4,FA2H
GO:0048738	BP	GO:0048738	cardiac muscle tissue development	0.670833456	XIRP2,CTDP1,BMP2
GO:0051251	BP	GO:0051251	positive regulation of lymphocyte activation	0.671127973	TICAM1,EFNB3,TNFRSF14,TNFRSF13C
GO:0001655	BP	GO:0001655	urogenital system development	0.671127973	SLC34A1,HES5,BMP2,JMJD6
GO:0002819	BP	GO:0002819	regulation of adaptive immune response	0.671127973	IL27RA,TNFRSF13C
GO:0046683	BP	GO:0046683	response to organophosphorus	0.671127973	P2RX5,P2RX3
GO:0002067	BP	GO:0002067	glandular epithelial cell differentiation	0.671127973	BMP2
GO:0002712	BP	GO:0002712	regulation of B cell mediated immunity	0.671127973	IL27RA
GO:0002762	BP	GO:0002762	negative regulation of myeloid leukocyte differentiation	0.671127973	MAFB
GO:0002889	BP	GO:0002889	regulation of immunoglobulin mediated immune response	0.671127973	IL27RA
GO:0016447	BP	GO:0016447	somatic recombination of immunoglobulin gene segments	0.671127973	IL27RA
GO:0019731	BP	GO:0019731	antibacterial humoral response	0.671127973	SPINK5
GO:0043330	BP	GO:0043330	response to exogenous dsRNA	0.671127973	TICAM1
GO:0045023	BP	GO:0045023	G0 to G1 transition	0.671127973	DAB2IP
GO:0045620	BP	GO:0045620	negative regulation of lymphocyte differentiation	0.671127973	IFNL1
GO:0045744	BP	GO:0045744	negative regulation of G protein-coupled receptor signaling pathway	0.671127973	PALM
GO:0060443	BP	GO:0060443	mammary gland morphogenesis	0.671127973	BSX
GO:0072132	BP	GO:0072132	mesenchyme morphogenesis	0.671127973	BMP2
GO:0043122	BP	GO:0043122	regulation of I-kappaB kinase,NF-kappaB signaling	0.67148863	TICAM1,IKBKG,DAB2IP
GO:0006816	BP	GO:0006816	calcium ion transport	0.671535318	P2RX5,MCOLN1,P2RX3,CALM3,CACNA1S
GO:0043588	BP	GO:0043588	skin development	0.671535318	SPINK5,KRT32,HPSE,FA2H,COL5A3
GO:0009582	BP	GO:0009582	detection of abiotic stimulus	0.671886433	PDZD7,GUCY2D
GO:0050671	BP	GO:0050671	positive regulation of lymphocyte proliferation	0.671886433	TICAM1,TNFRSF13C
GO:0072329	BP	GO:0072329	monocarboxylic acid catabolic process	0.671886433	LIPE,ASPG
GO:1903039	BP	GO:1903039	positive regulation of leukocyte cell-cell adhesion	0.672470168	EFNB3,TNFRSF14,TNFRSF13C
GO:0031589	BP	GO:0031589	cell-substrate adhesion	0.672470168	HPSE,TRIOBP,MSLNL,COL5A3
GO:0031214	BP	GO:0031214	biomineral tissue development	0.672470168	ASGR2,BMP2
GO:0032946	BP	GO:0032946	positive regulation of mononuclear cell proliferation	0.672470168	TICAM1,TNFRSF13C
GO:0072525	BP	GO:0072525	pyridine-containing compound biosynthetic process	0.672470168	GALK1,NMRK2
GO:0009409	BP	GO:0009409	response to cold	0.672470168	P2RX3
GO:0016339	BP	GO:0016339	calcium-dependent cell-cell adhesion via plasma membrane cell adhesion molecules	0.672470168	PCDHB16
GO:0021695	BP	GO:0021695	cerebellar cortex development	0.672470168	ARCN1
GO:0030809	BP	GO:0030809	negative regulation of nucleotide biosynthetic process	0.672470168	PALM
GO:0034260	BP	GO:0034260	negative regulation of GTPase activity	0.672470168	DAB2IP
GO:0050732	BP	GO:0050732	negative regulation of peptidyl-tyrosine phosphorylation	0.672470168	CBLC
GO:1900372	BP	GO:1900372	negative regulation of purine nucleotide biosynthetic process	0.672470168	PALM
GO:1901028	BP	GO:1901028	regulation of mitochondrial outer membrane permeabilization involved in apoptotic signaling pathway	0.672470168	TMEM102
GO:0006414	BP	GO:0006414	translational elongation	0.675010075	GTPBP1,SECISBP2
GO:0002381	BP	GO:0002381	immunoglobulin production involved in immunoglobulin mediated immune response	0.675010075	IL27RA
GO:0006953	BP	GO:0006953	acute-phase response	0.675010075	ITIH4
GO:0007528	BP	GO:0007528	neuromuscular junction development	0.675010075	SHANK2
GO:0008542	BP	GO:0008542	visual learning	0.675010075	SYNPO
GO:0010463	BP	GO:0010463	mesenchymal cell proliferation	0.675010075	BMP2
GO:0010718	BP	GO:0010718	positive regulation of epithelial to mesenchymal transition	0.675010075	BMP2
GO:0010862	BP	GO:0010862	positive regulation of pathway-restricted SMAD protein phosphorylation	0.675010075	BMP2
GO:0017001	BP	GO:0017001	antibiotic catabolic process	0.675010075	RENBP
GO:0021545	BP	GO:0021545	cranial nerve development	0.675010075	MAFB
GO:0030071	BP	GO:0030071	regulation of mitotic metaphase,anaphase transition	0.675010075	UBE2C
GO:0045747	BP	GO:0045747	positive regulation of Notch signaling pathway	0.675010075	HES5
GO:0046580	BP	GO:0046580	negative regulation of Ras protein signal transduction	0.675010075	DAB2IP
GO:0051452	BP	GO:0051452	intracellular pH reduction	0.675010075	ATP6V0B
GO:0060042	BP	GO:0060042	retina morphogenesis in camera-type eye	0.675010075	FJX1
GO:0009308	BP	GO:0009308	amine metabolic process	0.675010075	TACR3,AOC2
GO:0044409	BP	GO:0044409	entry into host	0.675010075	EFNB3,TNFRSF14
GO:0006874	BP	GO:0006874	cellular calcium ion homeostasis	0.677986736	P2RX5,MCOLN1,P2RX3,KEL,CALM3
GO:0001837	BP	GO:0001837	epithelial to mesenchymal transition	0.678359392	BMP2,DAB2IP
GO:0034767	BP	GO:0034767	positive regulation of ion transmembrane transport	0.678359392	SLC34A1,CALM3
GO:0050773	BP	GO:0050773	regulation of dendrite development	0.678359392	SHANK2,DAB2IP
GO:0051480	BP	GO:0051480	regulation of cytosolic calcium ion concentration	0.678359392	P2RX5,MCOLN1,P2RX3,CALM3
GO:0010171	BP	GO:0010171	body morphogenesis	0.678359392	SSBP3
GO:0030834	BP	GO:0030834	regulation of actin filament depolymerization	0.678359392	TRIOBP
GO:0045851	BP	GO:0045851	pH reduction	0.678359392	ATP6V0B
GO:0051055	BP	GO:0051055	negative regulation of lipid biosynthetic process	0.678359392	BMP2
GO:0086010	BP	GO:0086010	membrane depolarization during action potential	0.678359392	CACNA1S
GO:1900024	BP	GO:1900024	regulation of substrate adhesion-dependent cell spreading	0.678359392	TRIOBP
GO:1902099	BP	GO:1902099	regulation of metaphase,anaphase transition of cell cycle	0.678359392	UBE2C
GO:2000401	BP	GO:2000401	regulation of lymphocyte migration	0.678359392	TMEM102
GO:2000649	BP	GO:2000649	regulation of sodium ion transmembrane transporter activity	0.678359392	FXYD6
GO:0051924	BP	GO:0051924	regulation of calcium ion transport	0.678486331	P2RX5,P2RX3,CALM3
GO:0072006	BP	GO:0072006	nephron development	0.67903038	HES5,BMP2
GO:0007389	BP	GO:0007389	pattern specification process	0.682864046	MAFB,HES5,BMP2,RTTN,SSBP3
GO:0032496	BP	GO:0032496	response to lipopolysaccharide	0.682864046	RELT,TICAM1,TNFRSF14,DAB2IP
GO:0060041	BP	GO:0060041	retina development in camera-type eye	0.682864046	FJX1,JMJD6
GO:0032655	BP	GO:0032655	regulation of interleukin-12 production	0.682864046	IRF5
GO:0036297	BP	GO:0036297	interstrand cross-link repair	0.682864046	UBE2T
GO:0043113	BP	GO:0043113	receptor clustering	0.682864046	NRXN2
GO:0045933	BP	GO:0045933	positive regulation of muscle contraction	0.682864046	TACR3
GO:0050879	BP	GO:0050879	multicellular organismal movement	0.682864046	MYH14
GO:0050881	BP	GO:0050881	musculoskeletal movement	0.682864046	MYH14
GO:0055081	BP	GO:0055081	anion homeostasis	0.682864046	SLC34A1
GO:0009267	BP	GO:0009267	cellular response to starvation	0.684980085	DAP,GAS2L1
GO:0016999	BP	GO:0016999	antibiotic metabolic process	0.684980085	SLC34A1,RENBP
GO:0030098	BP	GO:0030098	lymphocyte differentiation	0.68770607	MAFB,SPINK5,IFNL1,JMJD6
GO:0070665	BP	GO:0070665	positive regulation of leukocyte proliferation	0.68770607	TICAM1,TNFRSF13C
GO:0072073	BP	GO:0072073	kidney epithelium development	0.68770607	HES5,BMP2
GO:0007091	BP	GO:0007091	metaphase,anaphase transition of mitotic cell cycle	0.68770607	UBE2C
GO:0042220	BP	GO:0042220	response to cocaine	0.68770607	TACR3
GO:0060997	BP	GO:0060997	dendritic spine morphogenesis	0.68770607	SHANK2
GO:0070206	BP	GO:0070206	protein trimerization	0.68770607	TRIM4
GO:0072678	BP	GO:0072678	T cell migration	0.68770607	TMEM102
GO:2001258	BP	GO:2001258	negative regulation of cation channel activity	0.68770607	CALM3
GO:0008277	BP	GO:0008277	regulation of G protein-coupled receptor signaling pathway	0.691288397	PALM,GUCY2D
GO:0051092	BP	GO:0051092	positive regulation of NF-kappaB transcription factor activity	0.691288397	TICAM1,IKBKG
GO:0003002	BP	GO:0003002	regionalization	0.69185014	MAFB,HES5,BMP2,SSBP3
GO:0055074	BP	GO:0055074	calcium ion homeostasis	0.69185014	P2RX5,MCOLN1,P2RX3,KEL,CALM3
GO:0009435	BP	GO:0009435	NAD biosynthetic process	0.69185014	NMRK2
GO:0019320	BP	GO:0019320	hexose catabolic process	0.69185014	GALK1
GO:0030042	BP	GO:0030042	actin filament depolymerization	0.69185014	TRIOBP
GO:0032615	BP	GO:0032615	interleukin-12 production	0.69185014	IRF5
GO:0044784	BP	GO:0044784	metaphase,anaphase transition of cell cycle	0.69185014	UBE2C
GO:0045840	BP	GO:0045840	positive regulation of mitotic nuclear division	0.69185014	UBE2C
GO:0048008	BP	GO:0048008	platelet-derived growth factor receptor signaling pathway	0.69185014	HGS
GO:0070265	BP	GO:0070265	necrotic cell death	0.69185014	TICAM1
GO:0007159	BP	GO:0007159	leukocyte cell-cell adhesion	0.694275758	IFNL1,EFNB3,TNFRSF14,TNFRSF13C
GO:0050804	BP	GO:0050804	modulation of chemical synaptic transmission	0.694275758	SHISA9,P2RX3,SYNPO,SHANK2
GO:0099177	BP	GO:0099177	regulation of trans-synaptic signaling	0.694275758	SHISA9,P2RX3,SYNPO,SHANK2
GO:0016202	BP	GO:0016202	regulation of striated muscle tissue development	0.694275758	CTDP1,BMP2
GO:0000819	BP	GO:0000819	sister chromatid segregation	0.694275758	UBE2C,PHF13,BIRC5
GO:0006458	BP	GO:0006458	'de novo' protein folding	0.694275758	DNAJB12
GO:0007632	BP	GO:0007632	visual behavior	0.694275758	SYNPO
GO:0021879	BP	GO:0021879	forebrain neuron differentiation	0.694275758	HES5
GO:0032210	BP	GO:0032210	regulation of telomere maintenance via telomerase	0.694275758	PAPD5
GO:0043550	BP	GO:0043550	regulation of lipid kinase activity	0.694275758	DAB2IP
GO:0046068	BP	GO:0046068	cGMP metabolic process	0.694275758	GUCY2D
GO:0051438	BP	GO:0051438	regulation of ubiquitin-protein transferase activity	0.694275758	UBE2C
GO:0090342	BP	GO:0090342	regulation of cell aging	0.694275758	VASH1
GO:1901068	BP	GO:1901068	guanosine-containing compound metabolic process	0.694275758	GTPBP1
GO:1903428	BP	GO:1903428	positive regulation of reactive oxygen species biosynthetic process	0.694275758	TICAM1
GO:0001933	BP	GO:0001933	negative regulation of protein phosphorylation	0.694491415	LRRC3C,DAB2IP,FAM212B,CBLC,CALM3
GO:0043271	BP	GO:0043271	negative regulation of ion transport	0.694491415	KEL,CALM3
GO:0051017	BP	GO:0051017	actin filament bundle assembly	0.694491415	SYNPO,TRIOBP
GO:0007611	BP	GO:0007611	learning or memory	0.696042777	NRXN2,SYNPO,SHANK2
GO:0007269	BP	GO:0007269	neurotransmitter secretion	0.696042777	SYN2,NRXN2
GO:0030902	BP	GO:0030902	hindbrain development	0.696042777	MAFB,ARCN1
GO:0046467	BP	GO:0046467	membrane lipid biosynthetic process	0.696042777	ST3GAL2,FA2H
GO:0099643	BP	GO:0099643	signal release from synapse	0.696042777	SYN2,NRXN2
GO:1901861	BP	GO:1901861	regulation of muscle tissue development	0.696042777	CTDP1,BMP2
GO:0010965	BP	GO:0010965	regulation of mitotic sister chromatid separation	0.696042777	UBE2C
GO:0022029	BP	GO:0022029	telencephalon cell migration	0.696042777	DAB2IP
GO:0031663	BP	GO:0031663	lipopolysaccharide-mediated signaling pathway	0.696042777	TICAM1
GO:0034394	BP	GO:0034394	protein localization to cell surface	0.696042777	GPIHBP1
GO:0035924	BP	GO:0035924	cellular response to vascular endothelial growth factor stimulus	0.696042777	DAB2IP
GO:0051058	BP	GO:0051058	negative regulation of small GTPase mediated signal transduction	0.696042777	DAB2IP
GO:0090303	BP	GO:0090303	positive regulation of wound healing	0.696042777	HPSE
GO:0090257	BP	GO:0090257	regulation of muscle system process	0.697329021	CTDP1,TACR3,CALM3
GO:0098742	BP	GO:0098742	cell-cell adhesion via plasma-membrane adhesion molecules	0.697329021	BMP2,PCDHB16,CDHR2
GO:0006334	BP	GO:0006334	nucleosome assembly	0.697329021	H2AFB2,GRWD1
GO:0016482	BP	GO:0016482	cytosolic transport	0.697329021	RILP,SNF8
GO:0007596	BP	GO:0007596	blood coagulation	0.700211108	PHF21A,P2RX5,P2RX3,HPSE
GO:0035725	BP	GO:0035725	sodium ion transmembrane transport	0.700211108	SLC34A1,FXYD6
GO:0048634	BP	GO:0048634	regulation of muscle organ development	0.700211108	CTDP1,BMP2
GO:0032722	BP	GO:0032722	positive regulation of chemokine production	0.700211108	TICAM1
GO:0032922	BP	GO:0032922	circadian regulation of gene expression	0.700211108	TOP1
GO:0086065	BP	GO:0086065	cell communication involved in cardiac conduction	0.700211108	CALM3
GO:0097345	BP	GO:0097345	mitochondrial outer membrane permeabilization	0.700211108	TMEM102
GO:0019932	BP	GO:0019932	second-messenger-mediated signaling	0.701362328	P2RX5,MCOLN1,P2RX3,CALM3
GO:0016331	BP	GO:0016331	morphogenesis of embryonic epithelium	0.70359057	HES5,SPINT1
GO:0061572	BP	GO:0061572	actin filament bundle organization	0.70359057	SYNPO,TRIOBP
GO:0002562	BP	GO:0002562	somatic diversification of immune receptors via germline recombination within a single locus	0.704120551	IL27RA
GO:0002637	BP	GO:0002637	regulation of immunoglobulin production	0.704120551	IL27RA
GO:0008333	BP	GO:0008333	endosome to lysosome transport	0.704120551	RILP
GO:0016444	BP	GO:0016444	somatic cell DNA recombination	0.704120551	IL27RA
GO:0016445	BP	GO:0016445	somatic diversification of immunoglobulins	0.704120551	IL27RA
GO:0031122	BP	GO:0031122	cytoplasmic microtubule organization	0.704120551	KIF19
GO:0031279	BP	GO:0031279	regulation of cyclase activity	0.704120551	PALM
GO:0051306	BP	GO:0051306	mitotic sister chromatid separation	0.704120551	UBE2C
GO:0034620	BP	GO:0034620	cellular response to unfolded protein	0.704120551	TATDN2,DAB2IP
GO:1901657	BP	GO:1901657	glycosyl compound metabolic process	0.704120551	SLC34A1,GTPBP1
GO:0035051	BP	GO:0035051	cardiocyte differentiation	0.706058924	CTDP1,BMP2
GO:0007599	BP	GO:0007599	hemostasis	0.706058924	PHF21A,P2RX5,P2RX3,HPSE
GO:0000380	BP	GO:0000380	alternative mRNA splicing, via spliceosome	0.706058924	MBNL3
GO:0002532	BP	GO:0002532	production of molecular mediator involved in inflammatory response	0.706058924	TICAM1
GO:0009066	BP	GO:0009066	aspartate family amino acid metabolic process	0.706058924	ASPG
GO:0021885	BP	GO:0021885	forebrain cell migration	0.706058924	DAB2IP
GO:0030837	BP	GO:0030837	negative regulation of actin filament polymerization	0.706058924	TRIOBP
GO:0032233	BP	GO:0032233	positive regulation of actin filament bundle assembly	0.706058924	SYNPO
GO:0034381	BP	GO:0034381	plasma lipoprotein particle clearance	0.706058924	GPIHBP1
GO:0046503	BP	GO:0046503	glycerolipid catabolic process	0.706058924	LIPE
GO:0051339	BP	GO:0051339	regulation of lyase activity	0.706058924	PALM
GO:0072577	BP	GO:0072577	endothelial cell apoptotic process	0.706058924	DAB2IP
GO:1900543	BP	GO:1900543	negative regulation of purine nucleotide metabolic process	0.706058924	PALM
GO:0050817	BP	GO:0050817	coagulation	0.706296261	PHF21A,P2RX5,P2RX3,HPSE
GO:0032874	BP	GO:0032874	positive regulation of stress-activated MAPK cascade	0.707118989	BMP2,DAB2IP
GO:0051262	BP	GO:0051262	protein tetramerization	0.707118989	MCOLN1,KCNC3
GO:0000070	BP	GO:0000070	mitotic sister chromatid segregation	0.707270119	UBE2C,PHF13
GO:0070304	BP	GO:0070304	positive regulation of stress-activated protein kinase signaling cascade	0.707270119	BMP2,DAB2IP
GO:0090288	BP	GO:0090288	negative regulation of cellular response to growth factor stimulus	0.707270119	DAB2IP,HGS
GO:0007050	BP	GO:0007050	cell cycle arrest	0.707270119	VASH1,DAB2IP,GAS2L1
GO:0007602	BP	GO:0007602	phototransduction	0.707270119	GUCY2D
GO:0009584	BP	GO:0009584	detection of visible light	0.707270119	GUCY2D
GO:0045428	BP	GO:0045428	regulation of nitric oxide biosynthetic process	0.707270119	TICAM1
GO:0045604	BP	GO:0045604	regulation of epidermal cell differentiation	0.707270119	HES5
GO:0045980	BP	GO:0045980	negative regulation of nucleotide metabolic process	0.707270119	PALM
GO:0046847	BP	GO:0046847	filopodium assembly	0.707270119	PALM
GO:0051865	BP	GO:0051865	protein autoubiquitination	0.707270119	UBE2T
GO:1905818	BP	GO:1905818	regulation of chromosome separation	0.707270119	UBE2C
GO:2001259	BP	GO:2001259	positive regulation of cation channel activity	0.707270119	CALM3
GO:1900371	BP	GO:1900371	regulation of purine nucleotide biosynthetic process	0.710987916	PALM,CALM3
GO:0002696	BP	GO:0002696	positive regulation of leukocyte activation	0.711460118	TICAM1,EFNB3,TNFRSF14,TNFRSF13C
GO:0006402	BP	GO:0006402	mRNA catabolic process	0.711460118	YBX1,GTPBP1,PAPD5,SECISBP2
GO:0001658	BP	GO:0001658	branching involved in ureteric bud morphogenesis	0.712342162	BMP2
GO:0061844	BP	GO:0061844	antimicrobial humoral immune response mediated by antimicrobial peptide	0.712342162	SPINK5
GO:0070059	BP	GO:0070059	intrinsic apoptotic signaling pathway in response to endoplasmic reticulum stress	0.712342162	DAB2IP
GO:0071806	BP	GO:0071806	protein transmembrane transport	0.712342162	GPIHBP1
GO:1902305	BP	GO:1902305	regulation of sodium ion transmembrane transport	0.712342162	FXYD6
GO:0030808	BP	GO:0030808	regulation of nucleotide biosynthetic process	0.712370431	PALM,CALM3
GO:0045089	BP	GO:0045089	positive regulation of innate immune response	0.714283652	TICAM1,IKBKG,DAB2IP,POLR3D
GO:0019827	BP	GO:0019827	stem cell population maintenance	0.714283652	HES5,BCL9
GO:0110053	BP	GO:0110053	regulation of actin filament organization	0.714283652	SYNPO,CIT,TRIOBP
GO:0002753	BP	GO:0002753	cytoplasmic pattern recognition receptor signaling pathway	0.714283652	IKBKG
GO:0003407	BP	GO:0003407	neural retina development	0.714283652	FJX1
GO:0006910	BP	GO:0006910	phagocytosis, recognition	0.714283652	JMJD6
GO:0045600	BP	GO:0045600	positive regulation of fat cell differentiation	0.714283652	BMP2
GO:0045669	BP	GO:0045669	positive regulation of osteoblast differentiation	0.714283652	BMP2
GO:0048247	BP	GO:0048247	lymphocyte chemotaxis	0.714283652	TMEM102
GO:0048747	BP	GO:0048747	muscle fiber development	0.714283652	KEL
GO:0071242	BP	GO:0071242	cellular response to ammonium ion	0.714283652	SLC34A1
GO:0071277	BP	GO:0071277	cellular response to calcium ion	0.714283652	MCOLN1
GO:1904356	BP	GO:1904356	regulation of telomere maintenance via telomere lengthening	0.714283652	PAPD5
GO:0071902	BP	GO:0071902	positive regulation of protein serine,threonine kinase activity	0.714546137	IKBKG,BMP2,DAB2IP,CALM3
GO:0045619	BP	GO:0045619	regulation of lymphocyte differentiation	0.714546137	SPINK5,IFNL1
GO:0071248	BP	GO:0071248	cellular response to metal ion	0.714546137	SLC34A1,MCOLN1
GO:0099531	BP	GO:0099531	presynaptic process involved in chemical synaptic transmission	0.714546137	SYN2,NRXN2
GO:0072503	BP	GO:0072503	cellular divalent inorganic cation homeostasis	0.716104395	P2RX5,MCOLN1,P2RX3,KEL,CALM3
GO:0007249	BP	GO:0007249	I-kappaB kinase,NF-kappaB signaling	0.716104395	TICAM1,IKBKG,DAB2IP
GO:1902105	BP	GO:1902105	regulation of leukocyte differentiation	0.716104395	MAFB,SPINK5,IFNL1
GO:0098727	BP	GO:0098727	maintenance of cell number	0.716104395	HES5,BCL9
GO:0070838	BP	GO:0070838	divalent metal ion transport	0.716104395	P2RX5,MCOLN1,P2RX3,CALM3,CACNA1S
GO:0050678	BP	GO:0050678	regulation of epithelial cell proliferation	0.716104395	HES5,VASH1,BMP2,DAB2IP
GO:0002292	BP	GO:0002292	T cell differentiation involved in immune response	0.716104395	IFNL1
GO:0010803	BP	GO:0010803	regulation of tumor necrosis factor-mediated signaling pathway	0.716104395	IKBKG
GO:0060393	BP	GO:0060393	regulation of pathway-restricted SMAD protein phosphorylation	0.716104395	BMP2
GO:1902110	BP	GO:1902110	positive regulation of mitochondrial membrane permeability involved in apoptotic process	0.716104395	TMEM102
GO:0006457	BP	GO:0006457	protein folding	0.716887792	DNAJB12,DNAJB6,DNAJC4
GO:0022409	BP	GO:0022409	positive regulation of cell-cell adhesion	0.716887792	EFNB3,TNFRSF14,TNFRSF13C
GO:0007059	BP	GO:0007059	chromosome segregation	0.717588979	UBE2C,PHF13,BIRC5,TOP1
GO:0007156	BP	GO:0007156	homophilic cell adhesion via plasma membrane adhesion molecules	0.717588979	PCDHB16,CDHR2
GO:0050680	BP	GO:0050680	negative regulation of epithelial cell proliferation	0.717588979	VASH1,DAB2IP
GO:0016311	BP	GO:0016311	dephosphorylation	0.718327793	FBP2,HDHD2,CTDP1,BMP2,CALM3
GO:0006027	BP	GO:0006027	glycosaminoglycan catabolic process	0.718327793	HPSE
GO:0016239	BP	GO:0016239	positive regulation of macroautophagy	0.718327793	IKBKG
GO:0046365	BP	GO:0046365	monosaccharide catabolic process	0.718327793	GALK1
GO:0050771	BP	GO:0050771	negative regulation of axonogenesis	0.718327793	EFNB3
GO:0060193	BP	GO:0060193	positive regulation of lipase activity	0.718327793	GPIHBP1
GO:1901880	BP	GO:1901880	negative regulation of protein depolymerization	0.718327793	TRIOBP
GO:0006497	BP	GO:0006497	protein lipidation	0.718327793	GPIHBP1,SPRN
GO:0022408	BP	GO:0022408	negative regulation of cell-cell adhesion	0.718327793	IFNL1,BMP2
GO:0072511	BP	GO:0072511	divalent inorganic cation transport	0.720066065	P2RX5,MCOLN1,P2RX3,CALM3,CACNA1S
GO:0002260	BP	GO:0002260	lymphocyte homeostasis	0.723304887	TNFRSF13C
GO:0042246	BP	GO:0042246	tissue regeneration	0.723304887	BCL9
GO:0048857	BP	GO:0048857	neural nucleus development	0.723304887	CALM3
GO:0051785	BP	GO:0051785	positive regulation of nuclear division	0.723304887	UBE2C
GO:1902686	BP	GO:1902686	mitochondrial outer membrane permeabilization involved in programmed cell death	0.723304887	TMEM102
GO:0050867	BP	GO:0050867	positive regulation of cell activation	0.72475937	TICAM1,EFNB3,TNFRSF14,TNFRSF13C
GO:0031667	BP	GO:0031667	response to nutrient levels	0.72475937	SLC34A1,P2RX5,P2RX3,DAP,GAS2L1
GO:0001936	BP	GO:0001936	regulation of endothelial cell proliferation	0.72475937	VASH1,BMP2
GO:0030509	BP	GO:0030509	BMP signaling pathway	0.72475937	HES5,BMP2
GO:0055002	BP	GO:0055002	striated muscle cell development	0.72475937	CTDP1,KEL
GO:0016266	BP	GO:0016266	O-glycan processing	0.72475937	ST3GAL2
GO:0021872	BP	GO:0021872	forebrain generation of neurons	0.72475937	HES5
GO:0046686	BP	GO:0046686	response to cadmium ion	0.72475937	SLC34A1
GO:0046782	BP	GO:0046782	regulation of viral transcription	0.72475937	CTDP1
GO:0048207	BP	GO:0048207	vesicle targeting, rough ER to cis-Golgi	0.72475937	TRAPPC1
GO:0048208	BP	GO:0048208	COPII vesicle coating	0.72475937	TRAPPC1
GO:0060389	BP	GO:0060389	pathway-restricted SMAD protein phosphorylation	0.72475937	BMP2
GO:0060675	BP	GO:0060675	ureteric bud morphogenesis	0.72475937	BMP2
GO:1903036	BP	GO:1903036	positive regulation of response to wounding	0.72475937	HPSE
GO:0022604	BP	GO:0022604	regulation of cell morphogenesis	0.725482349	PALM,EFNB3,KEL,MYH14,TRIOBP
GO:0008360	BP	GO:0008360	regulation of cell shape	0.725482349	PALM,MYH14
GO:0030900	BP	GO:0030900	forebrain development	0.725482349	HES5,SECISBP2,BMP2,DAB2IP
GO:0045765	BP	GO:0045765	regulation of angiogenesis	0.725482349	SPINK5,VASH1,DAB2IP,HGS
GO:0006520	BP	GO:0006520	cellular amino acid metabolic process	0.725482349	VARS,VARS2,PARS2,ASPG
GO:0006940	BP	GO:0006940	regulation of smooth muscle contraction	0.725482349	TACR3
GO:0007585	BP	GO:0007585	respiratory gaseous exchange by respiratory system	0.725482349	MAFB
GO:0033047	BP	GO:0033047	regulation of mitotic sister chromatid segregation	0.725482349	UBE2C
GO:0035794	BP	GO:0035794	positive regulation of mitochondrial membrane permeability	0.725482349	TMEM102
GO:0051926	BP	GO:0051926	negative regulation of calcium ion transport	0.725482349	CALM3
GO:0061035	BP	GO:0061035	regulation of cartilage development	0.725482349	BMP2
GO:0072171	BP	GO:0072171	mesonephric tubule morphogenesis	0.725482349	BMP2
GO:1904427	BP	GO:1904427	positive regulation of calcium ion transmembrane transport	0.725482349	CALM3
GO:0006665	BP	GO:0006665	sphingolipid metabolic process	0.725482349	NEU4,FA2H
GO:0016241	BP	GO:0016241	regulation of macroautophagy	0.725482349	IKBKG,ATP6V0B
GO:0031497	BP	GO:0031497	chromatin assembly	0.725482349	H2AFB2,GRWD1
GO:0042158	BP	GO:0042158	lipoprotein biosynthetic process	0.725482349	GPIHBP1,SPRN
GO:0006937	BP	GO:0006937	regulation of muscle contraction	0.727082708	TACR3,CALM3
GO:0050807	BP	GO:0050807	regulation of synapse organization	0.727082708	CBLN2,DAB2IP
GO:0051403	BP	GO:0051403	stress-activated MAPK cascade	0.727082708	IKBKG,BMP2,DAB2IP
GO:0002312	BP	GO:0002312	B cell activation involved in immune response	0.727082708	IL27RA
GO:0006513	BP	GO:0006513	protein monoubiquitination	0.727082708	UBE2T
GO:0010611	BP	GO:0010611	regulation of cardiac muscle hypertrophy	0.727082708	CTDP1
GO:0045670	BP	GO:0045670	regulation of osteoclast differentiation	0.727082708	MAFB
GO:0046324	BP	GO:0046324	regulation of glucose import	0.727082708	ASPSCR1
GO:0050795	BP	GO:0050795	regulation of behavior	0.727082708	TACR3
GO:0060395	BP	GO:0060395	SMAD protein signal transduction	0.727082708	BMP2
GO:0042326	BP	GO:0042326	negative regulation of phosphorylation	0.727082708	LRRC3C,DAB2IP,FAM212B,CBLC,CALM3
GO:0043406	BP	GO:0043406	positive regulation of MAP kinase activity	0.727082708	IKBKG,BMP2,DAB2IP
GO:0016054	BP	GO:0016054	organic acid catabolic process	0.727082708	LIPE,ASPG,RENBP
GO:0046395	BP	GO:0046395	carboxylic acid catabolic process	0.727082708	LIPE,ASPG,RENBP
GO:0043123	BP	GO:0043123	positive regulation of I-kappaB kinase,NF-kappaB signaling	0.727082708	TICAM1,IKBKG
GO:0050770	BP	GO:0050770	regulation of axonogenesis	0.727082708	EFNB3,KEL
GO:0022613	BP	GO:0022613	ribonucleoprotein complex biogenesis	0.727082708	PAPD5,UTP14A,PDCD11,DDX49,DDX51
GO:0072507	BP	GO:0072507	divalent inorganic cation homeostasis	0.727082708	P2RX5,MCOLN1,P2RX3,KEL,CALM3
GO:0002200	BP	GO:0002200	somatic diversification of immune receptors	0.727082708	IL27RA
GO:0003281	BP	GO:0003281	ventricular septum development	0.727082708	XIRP2
GO:0030500	BP	GO:0030500	regulation of bone mineralization	0.727082708	BMP2
GO:0032760	BP	GO:0032760	positive regulation of tumor necrosis factor production	0.727082708	TICAM1
GO:0048663	BP	GO:0048663	neuron fate commitment	0.727082708	HES5
GO:0051965	BP	GO:0051965	positive regulation of synapse assembly	0.727082708	CBLN2
GO:0070373	BP	GO:0070373	negative regulation of ERK1 and ERK2 cascade	0.727082708	DAB2IP
GO:0090307	BP	GO:0090307	mitotic spindle assembly	0.727082708	BIRC5
GO:1902108	BP	GO:1902108	regulation of mitochondrial membrane permeability involved in apoptotic process	0.727082708	TMEM102
GO:1905710	BP	GO:1905710	positive regulation of membrane permeability	0.727082708	TMEM102
GO:0006901	BP	GO:0006901	vesicle coating	0.730037669	TRAPPC1
GO:0007004	BP	GO:0007004	telomere maintenance via telomerase	0.730037669	PAPD5
GO:0009247	BP	GO:0009247	glycolipid biosynthetic process	0.730037669	ST3GAL2
GO:0014743	BP	GO:0014743	regulation of muscle hypertrophy	0.730037669	CTDP1
GO:0030810	BP	GO:0030810	positive regulation of nucleotide biosynthetic process	0.730037669	CALM3
GO:0033555	BP	GO:0033555	multicellular organismal response to stress	0.730037669	P2RX3
GO:0050688	BP	GO:0050688	regulation of defense response to virus	0.730037669	IFNLR1
GO:0060998	BP	GO:0060998	regulation of dendritic spine development	0.730037669	SHANK2
GO:0061515	BP	GO:0061515	myeloid cell development	0.730037669	JMJD6
GO:1900373	BP	GO:1900373	positive regulation of purine nucleotide biosynthetic process	0.730037669	CALM3
GO:0043433	BP	GO:0043433	negative regulation of DNA-binding transcription factor activity	0.730061645	DAB2IP,DAP
GO:0090287	BP	GO:0090287	regulation of cellular response to growth factor stimulus	0.730061645	HES5,DAB2IP,HGS
GO:0019362	BP	GO:0019362	pyridine nucleotide metabolic process	0.730061645	GALK1,NMRK2
GO:0030308	BP	GO:0030308	negative regulation of cell growth	0.730061645	CTDP1,CDHR2
GO:0046496	BP	GO:0046496	nicotinamide nucleotide metabolic process	0.730061645	GALK1,NMRK2
GO:0051099	BP	GO:0051099	positive regulation of binding	0.730061645	TICAM1,BMP2
GO:0071347	BP	GO:0071347	cellular response to interleukin-1	0.730061645	IKBKG,DAB2IP
GO:0042113	BP	GO:0042113	B cell activation	0.730061645	TICAM1,IL27RA,TNFRSF13C
GO:0006026	BP	GO:0006026	aminoglycan catabolic process	0.730061645	HPSE
GO:0006809	BP	GO:0006809	nitric oxide biosynthetic process	0.730061645	TICAM1
GO:0006970	BP	GO:0006970	response to osmotic stress	0.730061645	TACR3
GO:0032272	BP	GO:0032272	negative regulation of protein polymerization	0.730061645	TRIOBP
GO:0035914	BP	GO:0035914	skeletal muscle cell differentiation	0.730061645	BCL9
GO:0043242	BP	GO:0043242	negative regulation of protein-containing complex disassembly	0.730061645	TRIOBP
GO:0051966	BP	GO:0051966	regulation of synaptic transmission, glutamatergic	0.730061645	SHANK2
GO:0055021	BP	GO:0055021	regulation of cardiac muscle tissue growth	0.730061645	CTDP1
GO:0010921	BP	GO:0010921	regulation of phosphatase activity	0.731728833	BMP2,CALM3
GO:0010769	BP	GO:0010769	regulation of cell morphogenesis involved in differentiation	0.731728833	EFNB3,KEL,TRIOBP
GO:0002521	BP	GO:0002521	leukocyte differentiation	0.731728833	MAFB,SPINK5,IFNL1,JMJD6,BATF3
GO:0018108	BP	GO:0018108	peptidyl-tyrosine phosphorylation	0.731728833	HES5,IFNL1,TMEM102,CBLC
GO:0001937	BP	GO:0001937	negative regulation of endothelial cell proliferation	0.731728833	VASH1
GO:0009301	BP	GO:0009301	snRNA transcription	0.731728833	SNAPC2
GO:0042795	BP	GO:0042795	snRNA transcription by RNA polymerase II	0.731728833	SNAPC2
GO:0043507	BP	GO:0043507	positive regulation of JUN kinase activity	0.731728833	DAB2IP
GO:0070988	BP	GO:0070988	demethylation	0.731728833	JMJD6
GO:0097061	BP	GO:0097061	dendritic spine organization	0.731728833	SHANK2
GO:1903524	BP	GO:1903524	positive regulation of blood circulation	0.731728833	TACR3
GO:1903557	BP	GO:1903557	positive regulation of tumor necrosis factor superfamily cytokine production	0.731728833	TICAM1
GO:0090090	BP	GO:0090090	negative regulation of canonical Wnt signaling pathway	0.731728833	BMP2,DAB2IP
GO:0006941	BP	GO:0006941	striated muscle contraction	0.733124529	MYH14,CALM3
GO:0043409	BP	GO:0043409	negative regulation of MAPK cascade	0.733124529	DAB2IP,CBLC
GO:0050890	BP	GO:0050890	cognition	0.733124529	NRXN2,SYNPO,SHANK2
GO:0090068	BP	GO:0090068	positive regulation of cell cycle process	0.733124529	UBE2C,CIT,DAB2IP
GO:0008306	BP	GO:0008306	associative learning	0.733124529	SYNPO
GO:0009583	BP	GO:0009583	detection of light stimulus	0.733124529	GUCY2D
GO:0019674	BP	GO:0019674	NAD metabolic process	0.733124529	NMRK2
GO:0031644	BP	GO:0031644	regulation of nervous system process	0.733124529	P2RX3
GO:0051851	BP	GO:0051851	modulation by host of symbiont process	0.733124529	CTDP1
GO:0090114	BP	GO:0090114	COPII-coated vesicle budding	0.733124529	TRAPPC1
GO:0090398	BP	GO:0090398	cellular senescence	0.733124529	VASH1
GO:1903363	BP	GO:1903363	negative regulation of cellular protein catabolic process	0.733124529	DAB2IP
GO:0018212	BP	GO:0018212	peptidyl-tyrosine modification	0.73338826	HES5,IFNL1,TMEM102,CBLC
GO:0002478	BP	GO:0002478	antigen processing and presentation of exogenous peptide antigen	0.73338826	RILP,IKBKG
GO:0009408	BP	GO:0009408	response to heat	0.73338826	P2RX3,DNAJB6
GO:0071222	BP	GO:0071222	cellular response to lipopolysaccharide	0.73338826	TICAM1,DAB2IP
GO:0072524	BP	GO:0072524	pyridine-containing compound metabolic process	0.736265888	GALK1,NMRK2
GO:0042632	BP	GO:0042632	cholesterol homeostasis	0.736265888	GPIHBP1
GO:0048199	BP	GO:0048199	vesicle targeting, to, from or within Golgi	0.736265888	TRAPPC1
GO:0055092	BP	GO:0055092	sterol homeostasis	0.736265888	GPIHBP1
GO:0006401	BP	GO:0006401	RNA catabolic process	0.736265888	YBX1,GTPBP1,PAPD5,SECISBP2
GO:0001935	BP	GO:0001935	endothelial cell proliferation	0.737061525	VASH1,BMP2
GO:0034728	BP	GO:0034728	nucleosome organization	0.737061525	H2AFB2,GRWD1
GO:0050803	BP	GO:0050803	regulation of synapse structure or activity	0.737061525	CBLN2,DAB2IP
GO:0000018	BP	GO:0000018	regulation of DNA recombination	0.737061525	IL27RA
GO:0006687	BP	GO:0006687	glycosphingolipid metabolic process	0.737061525	NEU4
GO:0009064	BP	GO:0009064	glutamine family amino acid metabolic process	0.737061525	ASPG
GO:0035019	BP	GO:0035019	somatic stem cell population maintenance	0.737061525	BCL9
GO:0046209	BP	GO:0046209	nitric oxide metabolic process	0.737061525	TICAM1
GO:0050805	BP	GO:0050805	negative regulation of synaptic transmission	0.737061525	SHANK2
GO:0060291	BP	GO:0060291	long-term synaptic potentiation	0.737061525	SHANK2
GO:0070509	BP	GO:0070509	calcium ion import	0.737061525	CACNA1S
GO:0106027	BP	GO:0106027	neuron projection organization	0.737061525	SHANK2
GO:1901992	BP	GO:1901992	positive regulation of mitotic cell cycle phase transition	0.737061525	UBE2C
GO:0008217	BP	GO:0008217	regulation of blood pressure	0.737061525	TACR3,RENBP
GO:0042594	BP	GO:0042594	response to starvation	0.737061525	DAP,GAS2L1
GO:0055001	BP	GO:0055001	muscle cell development	0.737061525	CTDP1,KEL
GO:0051962	BP	GO:0051962	positive regulation of nervous system development	0.738632601	SPINT1,BMP2,CBLN2,SHANK2,DAB2IP
GO:0007015	BP	GO:0007015	actin filament organization	0.738632601	SYNPO,CIT,TRIOBP,CASS4
GO:0002758	BP	GO:0002758	innate immune response-activating signal transduction	0.738632601	TICAM1,IKBKG,DAB2IP
GO:0010507	BP	GO:0010507	negative regulation of autophagy	0.738632601	DAP
GO:0032642	BP	GO:0032642	regulation of chemokine production	0.738632601	TICAM1
GO:0032755	BP	GO:0032755	positive regulation of interleukin-6 production	0.738632601	TICAM1
GO:0046128	BP	GO:0046128	purine ribonucleoside metabolic process	0.738632601	GTPBP1
GO:0072347	BP	GO:0072347	response to anesthetic	0.738632601	TACR3
GO:1903725	BP	GO:1903725	regulation of phospholipid metabolic process	0.738632601	DAB2IP
GO:0009991	BP	GO:0009991	response to extracellular stimulus	0.740285548	SLC34A1,P2RX5,P2RX3,DAP,GAS2L1
GO:0016052	BP	GO:0016052	carbohydrate catabolic process	0.740285548	GALK1,NEU4
GO:0050731	BP	GO:0050731	positive regulation of peptidyl-tyrosine phosphorylation	0.740285548	HES5,IFNL1
GO:0018205	BP	GO:0018205	peptidyl-lysine modification	0.740724074	EEF2KMT,JMJD6,BIRC5,TOP1
GO:0002479	BP	GO:0002479	antigen processing and presentation of exogenous peptide antigen via MHC class I, TAP-dependent	0.740902029	IKBKG
GO:0006278	BP	GO:0006278	RNA-dependent DNA biosynthetic process	0.740902029	PAPD5
GO:0030101	BP	GO:0030101	natural killer cell activation	0.740902029	TICAM1
GO:0051702	BP	GO:0051702	interaction with symbiont	0.740902029	CTDP1
GO:0060420	BP	GO:0060420	regulation of heart growth	0.740902029	CTDP1
GO:0043900	BP	GO:0043900	regulation of multi-organism process	0.740902029	IFNLR1,SPINK5,CTDP1,SNF8
GO:0071241	BP	GO:0071241	cellular response to inorganic substance	0.740943477	SLC34A1,MCOLN1
GO:0008064	BP	GO:0008064	regulation of actin polymerization or depolymerization	0.743514994	CIT,TRIOBP
GO:0019884	BP	GO:0019884	antigen processing and presentation of exogenous antigen	0.743514994	RILP,IKBKG
GO:0021536	BP	GO:0021536	diencephalon development	0.743514994	BMP2
GO:0033045	BP	GO:0033045	regulation of sister chromatid segregation	0.743514994	UBE2C
GO:0042310	BP	GO:0042310	vasoconstriction	0.743514994	KEL
GO:0055013	BP	GO:0055013	cardiac muscle cell development	0.743514994	CTDP1
GO:0070167	BP	GO:0070167	regulation of biomineral tissue development	0.743514994	BMP2
GO:2001057	BP	GO:2001057	reactive nitrogen species metabolic process	0.743514994	TICAM1
GO:0030099	BP	GO:0030099	myeloid cell differentiation	0.744236721	MAFB,JMJD6,KLF1,BATF3
GO:0030832	BP	GO:0030832	regulation of actin filament length	0.744236721	CIT,TRIOBP
GO:0071219	BP	GO:0071219	cellular response to molecule of bacterial origin	0.744236721	TICAM1,DAB2IP
GO:0006094	BP	GO:0006094	gluconeogenesis	0.744236721	FBP2
GO:0006400	BP	GO:0006400	tRNA modification	0.744236721	ADAT3
GO:0007422	BP	GO:0007422	peripheral nervous system development	0.744236721	FA2H
GO:0021675	BP	GO:0021675	nerve development	0.744236721	MAFB
GO:0032413	BP	GO:0032413	negative regulation of ion transmembrane transporter activity	0.744236721	CALM3
GO:0042278	BP	GO:0042278	purine nucleoside metabolic process	0.744236721	GTPBP1
GO:0043537	BP	GO:0043537	negative regulation of blood vessel endothelial cell migration	0.744236721	VASH1
GO:0051279	BP	GO:0051279	regulation of release of sequestered calcium ion into cytosol	0.744236721	CALM3
GO:0061097	BP	GO:0061097	regulation of protein tyrosine kinase activity	0.744236721	CBLC
GO:2000177	BP	GO:2000177	regulation of neural precursor cell proliferation	0.744236721	SPINT1
GO:1901342	BP	GO:1901342	regulation of vasculature development	0.744837306	SPINK5,VASH1,DAB2IP,HGS
GO:0031396	BP	GO:0031396	regulation of protein ubiquitination	0.746231313	UBE2C,TICAM1
GO:0051216	BP	GO:0051216	cartilage development	0.746231313	HES5,BMP2
GO:0010827	BP	GO:0010827	regulation of glucose transmembrane transport	0.746231313	ASPSCR1
GO:0030193	BP	GO:0030193	regulation of blood coagulation	0.746231313	HPSE
GO:0042590	BP	GO:0042590	antigen processing and presentation of exogenous peptide antigen via MHC class I	0.746231313	IKBKG
GO:0055117	BP	GO:0055117	regulation of cardiac muscle contraction	0.746231313	CALM3
GO:1900034	BP	GO:1900034	regulation of cellular response to heat	0.746231313	DNAJB6
GO:1900046	BP	GO:1900046	regulation of hemostasis	0.746231313	HPSE
GO:1905897	BP	GO:1905897	regulation of response to endoplasmic reticulum stress	0.746231313	DAB2IP
GO:0061138	BP	GO:0061138	morphogenesis of a branching epithelium	0.747470754	SPINT1,BMP2
GO:0002244	BP	GO:0002244	hematopoietic progenitor cell differentiation	0.747693111	HES5,SSBP3
GO:0017157	BP	GO:0017157	regulation of exocytosis	0.747693111	SNF8,HGS
GO:0010833	BP	GO:0010833	telomere maintenance via telomere lengthening	0.747693111	PAPD5
GO:0030317	BP	GO:0030317	flagellated sperm motility	0.747693111	TACR3
GO:0032204	BP	GO:0032204	regulation of telomere maintenance	0.747693111	PAPD5
GO:0033238	BP	GO:0033238	regulation of cellular amine metabolic process	0.747693111	TACR3
GO:0046323	BP	GO:0046323	glucose import	0.747693111	ASPSCR1
GO:0046902	BP	GO:0046902	regulation of mitochondrial membrane permeability	0.747693111	TMEM102
GO:0051289	BP	GO:0051289	protein homotetramerization	0.747693111	MCOLN1
GO:1901879	BP	GO:1901879	regulation of protein depolymerization	0.747693111	TRIOBP
GO:0006733	BP	GO:0006733	oxidoreduction coenzyme metabolic process	0.749356841	GALK1,NMRK2
GO:0008037	BP	GO:0008037	cell recognition	0.749356841	EFNB3,JMJD6
GO:0034764	BP	GO:0034764	positive regulation of transmembrane transport	0.749356841	SLC34A1,CALM3
GO:0048002	BP	GO:0048002	antigen processing and presentation of peptide antigen	0.749356841	RILP,IKBKG
GO:0019319	BP	GO:0019319	hexose biosynthetic process	0.749967371	FBP2
GO:0031145	BP	GO:0031145	anaphase-promoting complex-dependent catabolic process	0.749967371	UBE2C
GO:0048194	BP	GO:0048194	Golgi vesicle budding	0.749967371	TRAPPC1
GO:0051304	BP	GO:0051304	chromosome separation	0.749967371	UBE2C
GO:0061077	BP	GO:0061077	chaperone-mediated protein folding	0.749967371	DNAJB12
GO:0006260	BP	GO:0006260	DNA replication	0.75141716	GRWD1,ORC6,TOP1
GO:0031098	BP	GO:0031098	stress-activated protein kinase signaling cascade	0.75141716	IKBKG,BMP2,DAB2IP
GO:0043010	BP	GO:0043010	camera-type eye development	0.753496393	HES5,FJX1,JMJD6
GO:0008652	BP	GO:0008652	cellular amino acid biosynthetic process	0.753496393	ASPG
GO:0032602	BP	GO:0032602	chemokine production	0.753496393	TICAM1
GO:1901379	BP	GO:1901379	regulation of potassium ion transmembrane transport	0.753496393	KEL
GO:0002697	BP	GO:0002697	regulation of immune effector process	0.753713524	IFNLR1,SPINK5,IFNL1,IL27RA
GO:0006333	BP	GO:0006333	chromatin assembly or disassembly	0.755565846	H2AFB2,GRWD1
GO:0050810	BP	GO:0050810	regulation of steroid biosynthetic process	0.757389322	BMP2
GO:0055006	BP	GO:0055006	cardiac cell development	0.757389322	CTDP1
GO:0097722	BP	GO:0097722	sperm motility	0.757389322	TACR3
GO:0002573	BP	GO:0002573	myeloid leukocyte differentiation	0.757729786	MAFB,BATF3
GO:0070555	BP	GO:0070555	response to interleukin-1	0.758963783	IKBKG,DAB2IP
GO:0050673	BP	GO:0050673	epithelial cell proliferation	0.758963783	HES5,VASH1,BMP2,DAB2IP
GO:0002218	BP	GO:0002218	activation of innate immune response	0.758963783	TICAM1,IKBKG,DAB2IP
GO:0010721	BP	GO:0010721	negative regulation of cell development	0.758963783	HES5,CTDP1,EFNB3
GO:0006890	BP	GO:0006890	retrograde vesicle-mediated transport, Golgi to endoplasmic reticulum	0.758963783	ARCN1
GO:0008625	BP	GO:0008625	extrinsic apoptotic signaling pathway via death domain receptors	0.758963783	DAB2IP
GO:0034637	BP	GO:0034637	cellular carbohydrate biosynthetic process	0.758963783	FBP2
GO:0042446	BP	GO:0042446	hormone biosynthetic process	0.758963783	BMP2
GO:0044070	BP	GO:0044070	regulation of anion transport	0.758963783	SLC34A1
GO:0000280	BP	GO:0000280	nuclear division	0.762244874	UBE2C,CTDP1,PHF13,BIRC5
GO:0001776	BP	GO:0001776	leukocyte homeostasis	0.762244874	TNFRSF13C
GO:0050818	BP	GO:0050818	regulation of coagulation	0.762244874	HPSE
GO:0060191	BP	GO:0060191	regulation of lipase activity	0.762244874	GPIHBP1
GO:0097756	BP	GO:0097756	negative regulation of blood vessel diameter	0.762244874	KEL
GO:1903426	BP	GO:1903426	regulation of reactive oxygen species biosynthetic process	0.762244874	TICAM1
GO:1900542	BP	GO:1900542	regulation of purine nucleotide metabolic process	0.762270104	PALM,CALM3
GO:0002028	BP	GO:0002028	regulation of sodium ion transport	0.765446634	FXYD6
GO:0016575	BP	GO:0016575	histone deacetylation	0.765446634	PHF21A
GO:0032410	BP	GO:0032410	negative regulation of transporter activity	0.765446634	CALM3
GO:0043506	BP	GO:0043506	regulation of JUN kinase activity	0.765446634	DAB2IP
GO:0045778	BP	GO:0045778	positive regulation of ossification	0.765446634	BMP2
GO:0050792	BP	GO:0050792	regulation of viral process	0.767249386	CTDP1,SNF8
GO:0034446	BP	GO:0034446	substrate adhesion-dependent cell spreading	0.767612641	TRIOBP
GO:0046364	BP	GO:0046364	monosaccharide biosynthetic process	0.767612641	FBP2
GO:0048661	BP	GO:0048661	positive regulation of smooth muscle cell proliferation	0.767612641	HES5
GO:0051090	BP	GO:0051090	regulation of DNA-binding transcription factor activity	0.767612641	TICAM1,IKBKG,DAB2IP,DAP
GO:0098813	BP	GO:0098813	nuclear chromosome segregation	0.767612641	UBE2C,PHF13,BIRC5
GO:0001505	BP	GO:0001505	regulation of neurotransmitter levels	0.767612641	TICAM1,SYN2,NRXN2
GO:0070588	BP	GO:0070588	calcium ion transmembrane transport	0.767612641	MCOLN1,CALM3,CACNA1S
GO:0001763	BP	GO:0001763	morphogenesis of a branching structure	0.767612641	SPINT1,BMP2
GO:0017038	BP	GO:0017038	protein import	0.767612641	GPIHBP1,SPRN
GO:0042157	BP	GO:0042157	lipoprotein metabolic process	0.767612641	GPIHBP1,SPRN
GO:0001843	BP	GO:0001843	neural tube closure	0.767612641	SPINT1
GO:0002690	BP	GO:0002690	positive regulation of leukocyte chemotaxis	0.767612641	TMEM102
GO:0006672	BP	GO:0006672	ceramide metabolic process	0.767612641	NEU4
GO:0006903	BP	GO:0006903	vesicle targeting	0.767612641	TRAPPC1
GO:0045981	BP	GO:0045981	positive regulation of nucleotide metabolic process	0.767612641	CALM3
GO:0048013	BP	GO:0048013	ephrin receptor signaling pathway	0.767612641	EFNB3
GO:0048145	BP	GO:0048145	regulation of fibroblast proliferation	0.767612641	DAB2IP
GO:0090559	BP	GO:0090559	regulation of membrane permeability	0.767612641	TMEM102
GO:1900544	BP	GO:1900544	positive regulation of purine nucleotide metabolic process	0.767612641	CALM3
GO:1901989	BP	GO:1901989	positive regulation of cell cycle phase transition	0.767612641	UBE2C
GO:0035303	BP	GO:0035303	regulation of dephosphorylation	0.768884015	BMP2,CALM3
GO:0071214	BP	GO:0071214	cellular response to abiotic stimulus	0.768884015	PALM,MCOLN1,GUCY2D
GO:0104004	BP	GO:0104004	cellular response to environmental stimulus	0.768884015	PALM,MCOLN1,GUCY2D
GO:0032414	BP	GO:0032414	positive regulation of ion transmembrane transporter activity	0.768884015	CALM3
GO:0045638	BP	GO:0045638	negative regulation of myeloid cell differentiation	0.768884015	MAFB
GO:0048144	BP	GO:0048144	fibroblast proliferation	0.768884015	DAB2IP
GO:0051963	BP	GO:0051963	regulation of synapse assembly	0.768884015	CBLN2
GO:0060606	BP	GO:0060606	tube closure	0.768884015	SPINT1
GO:0071158	BP	GO:0071158	positive regulation of cell cycle arrest	0.768884015	DAB2IP
GO:0007254	BP	GO:0007254	JNK cascade	0.768884015	IKBKG,DAB2IP
GO:0007018	BP	GO:0007018	microtubule-based movement	0.76907477	KIF19,MYO15A,MYH14
GO:0002064	BP	GO:0002064	epithelial cell development	0.76907477	PDZD7,TRIOBP
GO:0006140	BP	GO:0006140	regulation of nucleotide metabolic process	0.76907477	PALM,CALM3
GO:0050670	BP	GO:0050670	regulation of lymphocyte proliferation	0.76907477	TICAM1,TNFRSF13C
GO:0001656	BP	GO:0001656	metanephros development	0.76907477	HES5
GO:0007193	BP	GO:0007193	adenylate cyclase-inhibiting G protein-coupled receptor signaling pathway	0.76907477	PALM
GO:0010771	BP	GO:0010771	negative regulation of cell morphogenesis involved in differentiation	0.76907477	EFNB3
GO:0030510	BP	GO:0030510	regulation of BMP signaling pathway	0.76907477	HES5
GO:0060333	BP	GO:0060333	interferon-gamma-mediated signaling pathway	0.76907477	IRF5
GO:0060337	BP	GO:0060337	type I interferon signaling pathway	0.76907477	IRF5
GO:0071357	BP	GO:0071357	cellular response to type I interferon	0.76907477	IRF5
GO:1901019	BP	GO:1901019	regulation of calcium ion transmembrane transporter activity	0.76907477	CALM3
GO:0032944	BP	GO:0032944	regulation of mononuclear cell proliferation	0.770018922	TICAM1,TNFRSF13C
GO:0048762	BP	GO:0048762	mesenchymal cell differentiation	0.770018922	BMP2,DAB2IP
GO:0008154	BP	GO:0008154	actin polymerization or depolymerization	0.77058599	CIT,TRIOBP
GO:0045665	BP	GO:0045665	negative regulation of neuron differentiation	0.77058599	HES5,EFNB3
GO:0001523	BP	GO:0001523	retinoid metabolic process	0.77058599	GPIHBP1
GO:0032231	BP	GO:0032231	regulation of actin filament bundle assembly	0.77058599	SYNPO
GO:0033273	BP	GO:0033273	response to vitamin	0.77058599	SLC34A1
GO:0060996	BP	GO:0060996	dendritic spine development	0.77058599	SHANK2
GO:0097006	BP	GO:0097006	regulation of plasma lipoprotein particle levels	0.77058599	GPIHBP1
GO:0044282	BP	GO:0044282	small molecule catabolic process	0.77094378	LIPE,GALK1,ASPG,RENBP
GO:0071216	BP	GO:0071216	cellular response to biotic stimulus	0.772407635	TICAM1,DAB2IP
GO:0019058	BP	GO:0019058	viral life cycle	0.772407635	EFNB3,SNF8,TNFRSF14
GO:0060562	BP	GO:0060562	epithelial tube morphogenesis	0.772407635	HES5,SPINT1,BMP2
GO:0006919	BP	GO:0006919	activation of cysteine-type endopeptidase activity involved in apoptotic process	0.772407635	DAP
GO:0030316	BP	GO:0030316	osteoclast differentiation	0.772407635	MAFB
GO:0051453	BP	GO:0051453	regulation of intracellular pH	0.772407635	ATP6V0B
GO:0120034	BP	GO:0120034	positive regulation of plasma membrane bounded cell projection assembly	0.772407635	PALM
GO:0045088	BP	GO:0045088	regulation of innate immune response	0.772407635	TICAM1,IKBKG,DAB2IP,POLR3D
GO:0006888	BP	GO:0006888	endoplasmic reticulum to Golgi vesicle-mediated transport	0.772433125	TRAPPC1,ARCN1
GO:0007601	BP	GO:0007601	visual perception	0.772433125	GUCY2D,AOC2
GO:0009952	BP	GO:0009952	anterior,posterior pattern specification	0.772433125	BMP2,SSBP3
GO:0060070	BP	GO:0060070	canonical Wnt signaling pathway	0.772461596	BCL9,BMP2,DAB2IP
GO:0006942	BP	GO:0006942	regulation of striated muscle contraction	0.774278245	CALM3
GO:0050830	BP	GO:0050830	defense response to Gram-positive bacterium	0.774278245	IL27RA
GO:2000379	BP	GO:2000379	positive regulation of reactive oxygen species metabolic process	0.774278245	TICAM1
GO:0048608	BP	GO:0048608	reproductive structure development	0.775400899	VASH1,SPINT1,DNAJB6,DAZAP1
GO:0048732	BP	GO:0048732	gland development	0.775400899	MAFB,BSX,BMP2,FA2H
GO:0050769	BP	GO:0050769	positive regulation of neurogenesis	0.775400899	SPINT1,BMP2,SHANK2,DAB2IP
GO:0030178	BP	GO:0030178	negative regulation of Wnt signaling pathway	0.775955783	BMP2,DAB2IP
GO:0016042	BP	GO:0016042	lipid catabolic process	0.776841011	LIPE,NEU4,ASPG
GO:0031669	BP	GO:0031669	cellular response to nutrient levels	0.776841011	DAP,GAS2L1
GO:0044242	BP	GO:0044242	cellular lipid catabolic process	0.776841011	LIPE,NEU4
GO:0061458	BP	GO:0061458	reproductive system development	0.776841011	VASH1,SPINT1,DNAJB6,DAZAP1
GO:0000956	BP	GO:0000956	nuclear-transcribed mRNA catabolic process	0.776841011	PAPD5,SECISBP2
GO:0043624	BP	GO:0043624	cellular protein complex disassembly	0.776841011	KIF19,TRIOBP
GO:0050953	BP	GO:0050953	sensory perception of light stimulus	0.776841011	GUCY2D,AOC2
GO:0002474	BP	GO:0002474	antigen processing and presentation of peptide antigen via MHC class I	0.776841011	IKBKG
GO:0014020	BP	GO:0014020	primary neural tube formation	0.776841011	SPINT1
GO:0021549	BP	GO:0021549	cerebellum development	0.776841011	ARCN1
GO:0030901	BP	GO:0030901	midbrain development	0.776841011	CALM3
GO:0034340	BP	GO:0034340	response to type I interferon	0.776841011	IRF5
GO:0055017	BP	GO:0055017	cardiac muscle tissue growth	0.776841011	CTDP1
GO:0072676	BP	GO:0072676	lymphocyte migration	0.776841011	TMEM102
GO:0010594	BP	GO:0010594	regulation of endothelial cell migration	0.779323326	VASH1,DAB2IP
GO:0071805	BP	GO:0071805	potassium ion transmembrane transport	0.779323326	KEL,KCNC3
GO:0019233	BP	GO:0019233	sensory perception of pain	0.779323326	P2RX3
GO:0030641	BP	GO:0030641	regulation of cellular pH	0.779323326	ATP6V0B
GO:0035249	BP	GO:0035249	synaptic transmission, glutamatergic	0.779323326	SHANK2
GO:0043502	BP	GO:0043502	regulation of muscle adaptation	0.779323326	CTDP1
GO:0006066	BP	GO:0006066	alcohol metabolic process	0.779834749	SLC34A1,LIPE,GALK1
GO:0051701	BP	GO:0051701	interaction with host	0.780113208	EFNB3,TNFRSF14
GO:0008593	BP	GO:0008593	regulation of Notch signaling pathway	0.781743353	HES5
GO:0042102	BP	GO:0042102	positive regulation of T cell proliferation	0.781743353	TNFRSF13C
GO:0070663	BP	GO:0070663	regulation of leukocyte proliferation	0.781743353	TICAM1,TNFRSF13C
GO:1903320	BP	GO:1903320	regulation of protein modification by small protein conjugation or removal	0.781743353	UBE2C,TICAM1
GO:0001657	BP	GO:0001657	ureteric bud development	0.784236906	BMP2
GO:0002062	BP	GO:0002062	chondrocyte differentiation	0.784236906	BMP2
GO:0016101	BP	GO:0016101	diterpenoid metabolic process	0.784236906	GPIHBP1
GO:0048640	BP	GO:0048640	negative regulation of developmental growth	0.784236906	CTDP1
GO:0006839	BP	GO:0006839	mitochondrial transport	0.784236906	TMEM102,SLC25A34,MTX1
GO:0032147	BP	GO:0032147	activation of protein kinase activity	0.784236906	IKBKG,BMP2,DAB2IP
GO:0043254	BP	GO:0043254	regulation of protein-containing complex assembly	0.784236906	NCLN,SNX9,DAB2IP,TRIOBP
GO:0003300	BP	GO:0003300	cardiac muscle hypertrophy	0.784236906	CTDP1
GO:0006476	BP	GO:0006476	protein deacetylation	0.784236906	PHF21A
GO:0006641	BP	GO:0006641	triglyceride metabolic process	0.784236906	LIPE
GO:0019886	BP	GO:0019886	antigen processing and presentation of exogenous peptide antigen via MHC class II	0.784236906	RILP
GO:0032411	BP	GO:0032411	positive regulation of transporter activity	0.784236906	CALM3
GO:0033108	BP	GO:0033108	mitochondrial respiratory chain complex assembly	0.784236906	PET100
GO:0042136	BP	GO:0042136	neurotransmitter biosynthetic process	0.784236906	TICAM1
GO:0043473	BP	GO:0043473	pigmentation	0.784236906	ARCN1
GO:0072163	BP	GO:0072163	mesonephric epithelium development	0.784236906	BMP2
GO:0072164	BP	GO:0072164	mesonephric tubule development	0.784236906	BMP2
GO:0016358	BP	GO:0016358	dendrite development	0.785681163	SHANK2,DAB2IP
GO:0032872	BP	GO:0032872	regulation of stress-activated MAPK cascade	0.785681163	BMP2,DAB2IP
GO:0006096	BP	GO:0006096	glycolytic process	0.785681163	GALK1
GO:0016073	BP	GO:0016073	snRNA metabolic process	0.785681163	SNAPC2
GO:0043331	BP	GO:0043331	response to dsRNA	0.785681163	TICAM1
GO:0099024	BP	GO:0099024	plasma membrane invagination	0.785681163	SNX9
GO:1904019	BP	GO:1904019	epithelial cell apoptotic process	0.785681163	DAB2IP
GO:0032956	BP	GO:0032956	regulation of actin cytoskeleton organization	0.785681163	SYNPO,CIT,TRIOBP
GO:0070302	BP	GO:0070302	regulation of stress-activated protein kinase signaling cascade	0.786968528	BMP2,DAB2IP
GO:0003279	BP	GO:0003279	cardiac septum development	0.787341384	XIRP2
GO:0006757	BP	GO:0006757	ATP generation from ADP	0.787341384	GALK1
GO:0014897	BP	GO:0014897	striated muscle hypertrophy	0.787341384	CTDP1
GO:0050868	BP	GO:0050868	negative regulation of T cell activation	0.787341384	IFNL1
GO:0051983	BP	GO:0051983	regulation of chromosome segregation	0.787341384	UBE2C
GO:0070498	BP	GO:0070498	interleukin-1-mediated signaling pathway	0.787341384	IKBKG
GO:0010038	BP	GO:0010038	response to metal ion	0.787341384	SLC34A1,MCOLN1,CALM3
GO:0001938	BP	GO:0001938	positive regulation of endothelial cell proliferation	0.787341384	BMP2
GO:0002495	BP	GO:0002495	antigen processing and presentation of peptide antigen via MHC class II	0.787341384	RILP
GO:0014066	BP	GO:0014066	regulation of phosphatidylinositol 3-kinase signaling	0.787341384	DAB2IP
GO:0030148	BP	GO:0030148	sphingolipid biosynthetic process	0.787341384	FA2H
GO:0031532	BP	GO:0031532	actin cytoskeleton reorganization	0.787341384	CASS4
GO:0043266	BP	GO:0043266	regulation of potassium ion transport	0.787341384	KEL
GO:0051899	BP	GO:0051899	membrane depolarization	0.787341384	CACNA1S
GO:0060419	BP	GO:0060419	heart growth	0.787341384	CTDP1
GO:0098781	BP	GO:0098781	ncRNA transcription	0.787341384	SNAPC2
GO:2000278	BP	GO:2000278	regulation of DNA biosynthetic process	0.787341384	PAPD5
GO:1902903	BP	GO:1902903	regulation of supramolecular fiber organization	0.787707194	SYNPO,CIT,TRIOBP
GO:0010975	BP	GO:0010975	regulation of neuron projection development	0.787707194	EFNB3,KEL,SHANK2,DAB2IP
GO:1903706	BP	GO:1903706	regulation of hemopoiesis	0.787707194	MAFB,SPINK5,HES5,IFNL1
GO:0001676	BP	GO:0001676	long-chain fatty acid metabolic process	0.787707194	LIPE
GO:0001823	BP	GO:0001823	mesonephros development	0.787707194	BMP2
GO:0001841	BP	GO:0001841	neural tube formation	0.787707194	SPINT1
GO:0002504	BP	GO:0002504	antigen processing and presentation of peptide or polysaccharide antigen via MHC class II	0.787707194	RILP
GO:0006885	BP	GO:0006885	regulation of pH	0.787707194	ATP6V0B
GO:0014896	BP	GO:0014896	muscle hypertrophy	0.787707194	CTDP1
GO:0016051	BP	GO:0016051	carbohydrate biosynthetic process	0.787707194	ST3GAL2,FBP2
GO:0019882	BP	GO:0019882	antigen processing and presentation	0.787707194	RILP,IKBKG
GO:0043903	BP	GO:0043903	regulation of interspecies interactions between organisms	0.789705629	CTDP1,SNF8
GO:0009119	BP	GO:0009119	ribonucleoside metabolic process	0.789705629	GTPBP1
GO:0022037	BP	GO:0022037	metencephalon development	0.789705629	ARCN1
GO:0042866	BP	GO:0042866	pyruvate biosynthetic process	0.789705629	GALK1
GO:0048524	BP	GO:0048524	positive regulation of viral process	0.789705629	CTDP1
GO:0010498	BP	GO:0010498	proteasomal protein catabolic process	0.790499306	UBE2C,SDF2L1,DNAJB12,DAB2IP
GO:0002440	BP	GO:0002440	production of molecular mediator of immune response	0.790499306	SPINK5,IL27RA
GO:0006814	BP	GO:0006814	sodium ion transport	0.790499306	SLC34A1,FXYD6
GO:0031109	BP	GO:0031109	microtubule polymerization or depolymerization	0.79122939	KIF19
GO:1901606	BP	GO:1901606	alpha-amino acid catabolic process	0.79122939	ASPG
GO:1901800	BP	GO:1901800	positive regulation of proteasomal protein catabolic process	0.79122939	DAB2IP
GO:1903409	BP	GO:1903409	reactive oxygen species biosynthetic process	0.79122939	TICAM1
GO:0090092	BP	GO:0090092	regulation of transmembrane receptor protein serine,threonine kinase signaling pathway	0.793541861	HES5,BMP2
GO:0043244	BP	GO:0043244	regulation of protein-containing complex disassembly	0.793541861	TRIOBP
GO:0046031	BP	GO:0046031	ADP metabolic process	0.793541861	GALK1
GO:0046620	BP	GO:0046620	regulation of organ growth	0.793541861	CTDP1
GO:1903008	BP	GO:1903008	organelle disassembly	0.793541861	KIF19
GO:0048285	BP	GO:0048285	organelle fission	0.794612426	UBE2C,CTDP1,PHF13,BIRC5
GO:0031424	BP	GO:0031424	keratinization	0.794948968	SPINK5,KRT32
GO:0045666	BP	GO:0045666	positive regulation of neuron differentiation	0.795270674	BMP2,SHANK2,DAB2IP
GO:0098661	BP	GO:0098661	inorganic anion transmembrane transport	0.796222127	SLC34A1
GO:0001654	BP	GO:0001654	eye development	0.796867227	HES5,FJX1,JMJD6
GO:0006024	BP	GO:0006024	glycosaminoglycan biosynthetic process	0.798849609	ST3GAL2
GO:0010811	BP	GO:0010811	positive regulation of cell-substrate adhesion	0.798849609	TRIOBP
GO:0051817	BP	GO:0051817	modulation of process of other organism involved in symbiotic interaction	0.798849609	CTDP1
GO:0006368	BP	GO:0006368	transcription elongation from RNA polymerase II promoter	0.800579648	CTDP1
GO:0019218	BP	GO:0019218	regulation of steroid metabolic process	0.800579648	BMP2
GO:0019730	BP	GO:0019730	antimicrobial humoral response	0.800579648	SPINK5
GO:0035601	BP	GO:0035601	protein deacylation	0.800579648	PHF21A
GO:0048593	BP	GO:0048593	camera-type eye morphogenesis	0.800579648	FJX1
GO:1904659	BP	GO:1904659	glucose transmembrane transport	0.800579648	ASPSCR1
GO:0019318	BP	GO:0019318	hexose metabolic process	0.801291164	FBP2,GALK1
GO:0006721	BP	GO:0006721	terpenoid metabolic process	0.802547885	GPIHBP1
GO:0021987	BP	GO:0021987	cerebral cortex development	0.802547885	DAB2IP
GO:0043666	BP	GO:0043666	regulation of phosphoprotein phosphatase activity	0.802547885	CALM3
GO:0098732	BP	GO:0098732	macromolecule deacylation	0.802547885	PHF21A
GO:0051098	BP	GO:0051098	regulation of binding	0.802547885	TICAM1,BMP2,DAB2IP
GO:0045862	BP	GO:0045862	positive regulation of proteolysis	0.804490696	SNX9,DAB2IP,DAP
GO:0031349	BP	GO:0031349	positive regulation of defense response	0.804610079	TICAM1,IKBKG,DAB2IP,POLR3D
GO:0009062	BP	GO:0009062	fatty acid catabolic process	0.805152603	LIPE
GO:0002688	BP	GO:0002688	regulation of leukocyte chemotaxis	0.806729776	TMEM102
GO:0006406	BP	GO:0006406	mRNA export from nucleus	0.806729776	NXF2
GO:0007569	BP	GO:0007569	cell aging	0.806729776	VASH1
GO:0032675	BP	GO:0032675	regulation of interleukin-6 production	0.806729776	TICAM1
GO:0043500	BP	GO:0043500	muscle adaptation	0.806729776	CTDP1
GO:0071427	BP	GO:0071427	mRNA-containing ribonucleoprotein complex export from nucleus	0.806729776	NXF2
GO:0031346	BP	GO:0031346	positive regulation of cell projection organization	0.807709801	PALM,SHANK2,DAB2IP
GO:1901532	BP	GO:1901532	regulation of hematopoietic progenitor cell differentiation	0.80952498	HES5
GO:1903038	BP	GO:1903038	negative regulation of leukocyte cell-cell adhesion	0.80952498	IFNL1
GO:0006023	BP	GO:0006023	aminoglycan biosynthetic process	0.811922642	ST3GAL2
GO:0007052	BP	GO:0007052	mitotic spindle organization	0.811922642	BIRC5
GO:0071156	BP	GO:0071156	regulation of cell cycle arrest	0.811922642	DAB2IP
GO:0009266	BP	GO:0009266	response to temperature stimulus	0.811922642	P2RX3,DNAJB6
GO:0031668	BP	GO:0031668	cellular response to extracellular stimulus	0.811922642	DAP,GAS2L1
GO:0002761	BP	GO:0002761	regulation of myeloid leukocyte differentiation	0.813279627	MAFB
GO:0008645	BP	GO:0008645	hexose transmembrane transport	0.813279627	ASPSCR1
GO:0030004	BP	GO:0030004	cellular monovalent inorganic cation homeostasis	0.813279627	ATP6V0B
GO:0032680	BP	GO:0032680	regulation of tumor necrosis factor production	0.813279627	TICAM1
GO:0045667	BP	GO:0045667	regulation of osteoblast differentiation	0.813279627	BMP2
GO:0034754	BP	GO:0034754	cellular hormone metabolic process	0.816779416	BMP2
GO:0061448	BP	GO:0061448	connective tissue development	0.817211499	HES5,BMP2
GO:0006639	BP	GO:0006639	acylglycerol metabolic process	0.819387372	LIPE
GO:0015749	BP	GO:0015749	monosaccharide transmembrane transport	0.819387372	ASPSCR1
GO:0006813	BP	GO:0006813	potassium ion transport	0.820926088	KEL,KCNC3
GO:0009108	BP	GO:0009108	coenzyme biosynthetic process	0.820926088	GALK1,NMRK2
GO:0006165	BP	GO:0006165	nucleoside diphosphate phosphorylation	0.821099904	GALK1
GO:0006638	BP	GO:0006638	neutral lipid metabolic process	0.821099904	LIPE
GO:0032640	BP	GO:0032640	tumor necrosis factor production	0.821099904	TICAM1
GO:0003007	BP	GO:0003007	heart morphogenesis	0.82159321	XIRP2,BMP2
GO:0007368	BP	GO:0007368	determination of left,right symmetry	0.82159321	RTTN
GO:0009063	BP	GO:0009063	cellular amino acid catabolic process	0.82159321	ASPG
GO:0018022	BP	GO:0018022	peptidyl-lysine methylation	0.82159321	EEF2KMT
GO:0051668	BP	GO:0051668	localization within membrane	0.82159321	NRXN2
GO:1903555	BP	GO:1903555	regulation of tumor necrosis factor superfamily cytokine production	0.82159321	TICAM1
GO:0045926	BP	GO:0045926	negative regulation of growth	0.82159321	CTDP1,CDHR2
GO:0046578	BP	GO:0046578	regulation of Ras protein signal transduction	0.82159321	IQSEC3,DAB2IP
GO:0031503	BP	GO:0031503	protein-containing complex localization	0.822696293	NXF2,BIRC5
GO:0051091	BP	GO:0051091	positive regulation of DNA-binding transcription factor activity	0.822696293	TICAM1,IKBKG
GO:0018107	BP	GO:0018107	peptidyl-threonine phosphorylation	0.822696293	CALM3
GO:0022612	BP	GO:0022612	gland morphogenesis	0.822696293	BSX
GO:0034219	BP	GO:0034219	carbohydrate transmembrane transport	0.822696293	ASPSCR1
GO:1903052	BP	GO:1903052	positive regulation of proteolysis involved in cellular protein catabolic process	0.822696293	DAB2IP
GO:0043312	BP	GO:0043312	neutrophil degranulation	0.823460782	HPSE,SIGLEC14,TRAPPC1,CEACAM6
GO:0006836	BP	GO:0006836	neurotransmitter transport	0.823460782	SYN2,NRXN2
GO:0030335	BP	GO:0030335	positive regulation of cell migration	0.82427629	TMEM102,BMP2,DAB2IP,CEACAM6
GO:0000184	BP	GO:0000184	nuclear-transcribed mRNA catabolic process, nonsense-mediated decay	0.82427629	SECISBP2
GO:0032635	BP	GO:0032635	interleukin-6 production	0.82427629	TICAM1
GO:0002283	BP	GO:0002283	neutrophil activation involved in immune response	0.825391418	HPSE,SIGLEC14,TRAPPC1,CEACAM6
GO:0003231	BP	GO:0003231	cardiac ventricle development	0.825391418	XIRP2
GO:0009135	BP	GO:0009135	purine nucleoside diphosphate metabolic process	0.825391418	GALK1
GO:0009179	BP	GO:0009179	purine ribonucleoside diphosphate metabolic process	0.825391418	GALK1
GO:0045598	BP	GO:0045598	regulation of fat cell differentiation	0.825391418	BMP2
GO:0071482	BP	GO:0071482	cellular response to light stimulus	0.825391418	GUCY2D
GO:0043542	BP	GO:0043542	endothelial cell migration	0.826548157	VASH1,DAB2IP
GO:0051650	BP	GO:0051650	establishment of vesicle localization	0.826548157	IKBKG,TRAPPC1
GO:0001503	BP	GO:0001503	ossification	0.826658962	ASGR2,SLC34A1,BMP2
GO:0051225	BP	GO:0051225	spindle assembly	0.826658962	BIRC5
GO:0034504	BP	GO:0034504	protein localization to nucleus	0.826658962	SPRN,DNAJB6
GO:1901652	BP	GO:1901652	response to peptide	0.826658962	SLC34A1,IRF5,KLF1,ATP6V0B
GO:0002223	BP	GO:0002223	stimulatory C-type lectin receptor signaling pathway	0.826658962	IKBKG
GO:0002687	BP	GO:0002687	positive regulation of leukocyte migration	0.826658962	TMEM102
GO:0006342	BP	GO:0006342	chromatin silencing	0.826658962	H2AFB2
GO:0009185	BP	GO:0009185	ribonucleoside diphosphate metabolic process	0.826658962	GALK1
GO:0030010	BP	GO:0030010	establishment of cell polarity	0.826658962	HES5
GO:0046939	BP	GO:0046939	nucleotide phosphorylation	0.826658962	GALK1
GO:0071706	BP	GO:0071706	tumor necrosis factor superfamily cytokine production	0.826658962	TICAM1
GO:2001251	BP	GO:2001251	negative regulation of chromosome organization	0.826658962	PAPD5
GO:0065004	BP	GO:0065004	protein-DNA complex assembly	0.827235347	H2AFB2,GRWD1
GO:0002706	BP	GO:0002706	regulation of lymphocyte mediated immunity	0.827235347	IL27RA
GO:0008033	BP	GO:0008033	tRNA processing	0.827235347	ADAT3
GO:0008286	BP	GO:0008286	insulin receptor signaling pathway	0.827235347	ATP6V0B
GO:0046330	BP	GO:0046330	positive regulation of JNK cascade	0.827235347	DAB2IP
GO:0050729	BP	GO:0050729	positive regulation of inflammatory response	0.827235347	TICAM1
GO:1904064	BP	GO:1904064	positive regulation of cation transmembrane transport	0.827235347	CALM3
GO:0002920	BP	GO:0002920	regulation of humoral immune response	0.829026744	SPINK5
GO:0008637	BP	GO:0008637	apoptotic mitochondrial changes	0.829026744	TMEM102
GO:0009116	BP	GO:0009116	nucleoside metabolic process	0.829026744	GTPBP1
GO:0035270	BP	GO:0035270	endocrine system development	0.829026744	BMP2
GO:0032970	BP	GO:0032970	regulation of actin filament-based process	0.829164118	SYNPO,CIT,TRIOBP
GO:0045787	BP	GO:0045787	positive regulation of cell cycle	0.829164118	UBE2C,CIT,DAB2IP
GO:0007162	BP	GO:0007162	negative regulation of cell adhesion	0.829593252	IFNL1,BMP2
GO:0044782	BP	GO:0044782	cilium organization	0.829593252	RILP,KIF19,RTTN
GO:0002220	BP	GO:0002220	innate immune response activating cell surface receptor signaling pathway	0.829593252	IKBKG
GO:0044106	BP	GO:0044106	cellular amine metabolic process	0.829593252	TACR3
GO:0042119	BP	GO:0042119	neutrophil activation	0.829593252	HPSE,SIGLEC14,TRAPPC1,CEACAM6
GO:0050878	BP	GO:0050878	regulation of body fluid levels	0.830939519	PHF21A,P2RX5,P2RX3,HPSE
GO:0007224	BP	GO:0007224	smoothened signaling pathway	0.831026597	HES5
GO:0009855	BP	GO:0009855	determination of bilateral symmetry	0.831026597	RTTN
GO:0035304	BP	GO:0035304	regulation of protein dephosphorylation	0.831026597	CALM3
GO:0002446	BP	GO:0002446	neutrophil mediated immunity	0.831026597	HPSE,SIGLEC14,TRAPPC1,CEACAM6
GO:0060485	BP	GO:0060485	mesenchyme development	0.831217174	BMP2,DAB2IP
GO:0002576	BP	GO:0002576	platelet degranulation	0.832493306	ITIH4
GO:0006720	BP	GO:0006720	isoprenoid metabolic process	0.832493306	GPIHBP1
GO:0009799	BP	GO:0009799	specification of symmetry	0.832493306	RTTN
[truncated: 927 more rows]
